# Supplementary material for: Loss of XIST lncRNA unlocks stemness and cellular plasticity in ovarian cancer
Source: Proc Natl Acad Sci U S A. 2024 Nov 15;121(47):e2418096121. doi: 10.1073/pnas.2418096121 (PMC11588085; doi:10.1073/pnas.2418096121)
Supplement: Supplementary file 2 — Dataset S01 (XLSX) [file pnas.2418096121.sd01.xlsx]

## Sheet: sgX7 vs sgCtl 
	baseMean	log2FoldChange	lfcSE	stat	pvalue	padj
DDX11L1	5.71013	-0.836755	1.14961	-0.727861	0.466699	0.685787
WASH7P	1982.43	0.135649	0.130859	1.0366	0.299923	0.529118
LOC729737	262.689	0.243311	0.331891	0.733104	0.463495	0.682841
LOC102725121	5.84852	0.136188	1.08742	0.125241	0.900333	0.955262
TGIF1	1817.92	-0.277186	0.170811	-1.62277	0.104639	0.266871
PRDX6	6268.61	0.0151439	0.167958	0.090165	0.928156	0.968924
LOC101928626	3.49185	0.085449	1.01558	0.0841379	0.932947	0.971314
CIC	1300.32	0.573489	0.257352	2.22842	0.0258525	0.0963954
LOC100133331	230.682	0.228613	0.331587	0.689452	0.490539	0.705382
LOC100288069	214.29	-0.0040404	0.297523	-0.0135801	0.989165	0.997109
FAM87B	31.0817	-0.211663	0.354462	-0.59714	0.550414	0.750577
LINC00115	71.8736	-0.463909	0.222489	-2.08508	0.0370617	0.126655
LINC01128	462.169	0.137435	0.175086	0.784959	0.432478	0.6543
FAM41C	11.9484	0.0215245	0.591269	0.0364039	0.97096	0.990453
LINC02593	89.3524	1.03435	0.310432	3.33197	0.000862325	0.00588317
PLEC	8010.47	0.448486	0.196716	2.27986	0.0226158	0.0871804
PLEKHN1	267.875	0.177913	0.306442	0.580578	0.561525	0.757784
MPP2	1569.75	0.492433	0.605586	0.813151	0.416131	0.641264
RBM19	1114.97	0.0290374	0.138605	0.209497	0.83406	0.921917
CCDC120	133.768	0.444396	0.250495	1.77407	0.076052	0.214117
INO80D	1134.39	-0.576055	0.25821	-2.23096	0.025684	0.0958536
CCDC34	482.502	-0.0823084	0.182209	-0.451724	0.651468	0.820319
C12orf43	348.856	0.0627838	0.2186	0.287209	0.773952	0.893242
LOC100288175	69.1379	0.665506	0.285759	2.32891	0.0198641	0.0791928
LILRB5	6.34295	3.18248	1.31526	2.41966	0.0155349	0.0651781
RAD17	1129.68	-0.132129	0.148938	-0.887146	0.375	0.602864
SH2D3C	14.6475	0.458214	0.727347	0.62998	0.528707	0.734711
ZNF41	743.949	0.0789921	0.16512	0.478392	0.632371	0.807641
VIL1	6.12261	0.656491	0.691487	0.949391	0.342422	0.57312
MDK	26.4504	0.616245	0.541892	1.13721	0.25545	0.479601
SLC25A1	1797.34	0.25507	0.118427	2.15382	0.031254	0.111406
DUSP9	517.1	0.216479	0.166351	1.30134	0.193142	0.401349
UQCC3	300.351	-0.20037	0.19602	-1.02219	0.306691	0.53568
MORC4	616.225	0.465601	0.102916	4.52408	6.06578e-06	7.17726e-05
SCNN1D	113.573	0.435485	0.233794	1.86269	0.0625066	0.185432
MRTFB	677.698	0.0894268	0.270684	0.330373	0.741118	0.875521
SNORD167	16.3843	0.737406	0.581531	1.26804	0.204783	0.418173
PUSL1	372.745	0.43952	0.158466	2.7736	0.00554397	0.0281165
MSRB3	3282.51	0.143434	0.193603	0.740866	0.458775	0.678732
FGFR3	441.364	3.13098	0.290132	10.7916	3.77305e-27	4.98586e-25
EWSR1	4893.56	-0.0588419	0.108897	-0.540346	0.588959	0.778308
TMA7	3677.3	-0.310851	0.158175	-1.96524	0.0493866	0.156919
NUPR1	72.3075	-1.32954	0.482219	-2.75714	0.00583099	0.0293111
OSTF1	454.325	0.656377	0.172748	3.79962	0.000144918	0.00124093
ORC3	1055	-0.134556	0.161541	-0.83295	0.404873	0.6309
MXRA8	18.0566	-1.6726	0.481055	-3.47693	0.00050719	0.00372345
SERPINC1	2.72731	0.464752	1.73607	0.267704	0.788927	0.900813
SPRED2	783.663	0.0878833	0.211312	0.415894	0.677488	0.836378
AK8	15.9139	0.577367	0.41273	1.3989	0.161844	0.358065
GALNS	822.955	0.0349887	0.197013	0.177596	0.859041	0.93359
FBXW8	262.85	0.519151	0.143805	3.61011	0.000306062	0.00241545
IKBKG	248.51	0.453402	0.131293	3.45337	0.000553624	0.00402144
PSME1	1689.97	0.169865	0.166801	1.01837	0.308504	0.537652
SETDB1	1085.32	0.238094	0.0784553	3.03477	0.00240718	0.014085
VSTM1	4.242	2.71333	1.26883	2.13845	0.0324804	0.114688
MRPL20-AS1	412.419	0.0199457	0.140453	0.14201	0.887072	0.948453
PAQR3	378.81	-0.194485	0.207669	-0.936513	0.349009	0.579039
LINC01770	67.5293	0.532086	0.494513	1.07598	0.281936	0.509167
CARD8	273.053	-0.713169	0.145605	-4.89798	9.68254e-07	1.35289e-05
PPIP5K2	1891.27	0.516327	0.121366	4.25431	2.09694e-05	0.000220479
LOC105378586	25.778	-0.207958	0.415689	-0.500275	0.616882	0.797812
IFT81	1029.88	-0.726453	0.235623	-3.08312	0.00204843	0.0122728
ASAP3	265.212	0.759032	0.180357	4.2085	2.57077e-05	0.000265234
CRELD1	214.016	0.393239	0.246001	1.59853	0.109926	0.276161
NLRP2	5166.21	-0.126949	0.132472	-0.958305	0.337909	0.568447
ZNF232	320.367	-0.42455	0.231955	-1.83031	0.067203	0.195433
MMP23A	21.5733	-0.911808	0.518497	-1.75856	0.0786524	0.219083
CAST	4166.34	0.372662	0.181036	2.05849	0.0395427	0.132893
AASDH	387.168	-0.12269	0.186916	-0.65639	0.511573	0.721928
SUMO3	350.254	-0.484779	0.206704	-2.34529	0.0190124	0.0764292
CYP21A2	2.71029	-1.14258	1.23642	-0.924107	0.35543	0.584761
CASP3	1710.57	0.0630816	0.215106	0.293259	0.769324	0.890292
CALD1	924.568	0.0190342	0.235344	0.0808783	0.935539	0.972401
IDE	1623.14	-0.119832	0.0957137	-1.25198	0.210577	0.426524
DAXX	5733.97	0.0595059	0.159126	0.373954	0.708439	0.855096
SGCE	429.098	0.66422	0.139077	4.7759	1.78902e-06	2.33975e-05
HLA-C	12118.3	0.577949	0.200161	2.88742	0.00388414	0.0209189
CNTD1	6.23568	0.275454	0.806368	0.341599	0.732653	0.869726
EBAG9	246.933	-0.0926943	0.153023	-0.605754	0.544678	0.746384
SLC11A2	1181.83	0.0292168	0.178416	0.163757	0.869923	0.939175
RMDN2	73.0198	-0.590706	0.208271	-2.83623	0.00456491	0.0238467
CENPX	829.385	0.168653	0.208334	0.809533	0.418209	0.642425
OGFOD3	271.205	0.414768	0.132882	3.12133	0.00180038	0.0109494
SLC25A39	2245.88	0.763948	0.12339	6.19132	5.96627e-10	1.39e-08
ELP4	259.211	-0.474044	0.155608	-3.0464	0.00231603	0.0136094
C2	120.646	-0.253126	0.303639	-0.833642	0.404483	0.630536
TSNARE1	89.3373	0.230021	0.218855	1.05102	0.293249	0.521914
TDRP	612.377	0.592241	0.122138	4.84893	1.24129e-06	1.68894e-05
RAB5C	1428.36	0.0606154	0.103111	0.587868	0.556621	0.754184
LOC105378591	4.512	0.952216	0.821201	1.15954	0.246236	0.469511
RRAGB	220.713	-0.234078	0.140405	-1.66716	0.0954828	0.250546
RDH13	1078.4	0.168631	0.121246	1.39082	0.164279	0.361664
ULK3	840.819	-0.229398	0.15993	-1.43437	0.151467	0.34306
GTF2IP20	165.68	0.038904	0.34448	0.112935	0.910082	0.960313
PRKCZ-AS1	12.597	-0.185198	0.522182	-0.354662	0.722843	0.864022
YJEFN3	103.533	-0.1289	0.233549	-0.551919	0.581004	0.773126
FBXO11	1138.25	0.154386	0.212052	0.72806	0.466577	0.685729
FAAP20	451.441	0.083356	0.121954	0.683505	0.494288	0.707877
ATG16L1	1182.66	-0.570261	0.178126	-3.20144	0.00136742	0.00873362
NFIC	698.677	0.037194	0.319562	0.11639	0.907343	0.959138
PBRM1	2021.98	0.220336	0.146181	1.50728	0.131738	0.31274
LOC100129534	41.3915	0.278523	0.445867	0.624677	0.532183	0.737652
PRDM15	551.91	0.0261525	0.11555	0.22633	0.820945	0.914881
ADCY3	1113.52	0.447573	0.0970329	4.61259	3.97676e-06	4.92414e-05
HROB	194.891	0.300937	0.159385	1.88812	0.0590105	0.177937
PLCH2	18.5531	-0.428082	0.605966	-0.706446	0.479911	0.6973
TNFRSF14-AS1	51.3589	0.613893	0.651755	0.941908	0.34624	0.576647
LOC100996583	5.06728	-0.408864	1.22455	-0.33389	0.738462	0.873589
CRCP	928.528	0.471925	0.173697	2.71694	0.00658883	0.0324008
SARS1	2326.43	-0.129719	0.227199	-0.570949	0.568034	0.763305
SORD	980.374	0.0699239	0.124826	0.560173	0.575362	0.768717
RMDN3	741.762	0.319658	0.107309	2.97886	0.00289321	0.0163721
RNF5	2963.36	-0.463363	0.25912	-1.78822	0.0737409	0.209287
COPG2	304.308	-0.5835	0.316494	-1.84364	0.0652363	0.191025
EPN3	84.0079	1.99554	0.279177	7.14795	8.80834e-13	2.95724e-11
PRDM16-DT	17.8497	3.79869	0.788807	4.81575	1.46648e-06	1.95824e-05
BAG6	14655.2	0.762245	0.175677	4.33889	1.43204e-05	0.000156755
ZNF14	466.836	-0.488718	0.128229	-3.81128	0.000138247	0.00119183
ADCY6	1150.68	0.627354	0.149497	4.19644	2.71148e-05	0.000278015
PPP1CC	3934.22	0.0166946	0.125475	0.133052	0.894152	0.952049
ILF3	6679.33	-0.0260985	0.0937369	-0.278423	0.780688	0.897009
C19orf44	128.711	-0.0672771	0.245511	-0.274029	0.784063	0.898824
CHRAC1	612.136	-0.135304	0.169072	-0.800271	0.423554	0.647161
FOXD3	33.8274	-0.813646	0.309845	-2.62598	0.0086401	0.0404298
FKBP8	4753.68	0.281158	0.269359	1.04381	0.296575	0.525399
BZW1	10209.9	-0.453239	0.165154	-2.74434	0.00606321	0.0301845
LRRC28	158.522	-0.313662	0.160292	-1.95681	0.0503696	0.159114
MADD	1143.71	0.284704	0.123166	2.31154	0.0208029	0.0819903
BOP1	1180.27	0.180247	0.181814	0.991384	0.321498	0.55134
EXOC6B	533.193	0.497187	0.140873	3.52932	0.000416631	0.00314962
C19orf18	22.7231	0.161523	0.392333	0.411698	0.680561	0.837932
INPP5B	490.431	-0.388437	0.226826	-1.71249	0.0868064	0.234484
LINC01134	23.6115	0.289034	0.445186	0.649244	0.516181	0.725394
TACC2	829.647	2.28509	0.258298	8.84673	9.01241e-19	5.70372e-17
SHOX2	296.599	-0.187857	0.150175	-1.25092	0.210962	0.426991
EXOG	395.678	-0.480203	0.129085	-3.72004	0.00019919	0.00164101
ZNF195	828.674	-0.0498082	0.109091	-0.456576	0.647976	0.817641
NDRG4	60.858	1.54844	0.329796	4.69516	2.66397e-06	3.39271e-05
VRK2	567.267	-0.474171	0.179305	-2.64449	0.00818136	0.0387887
CELF2	45.3353	-10.183	1.24342	-8.1895	2.62323e-16	1.27443e-14
SEC11C	282.455	-0.0788562	0.189387	-0.416377	0.677134	0.836192
ARID3B	411.281	-0.256477	0.160397	-1.59901	0.109818	0.275973
POF1B	8.317	-4.04111	1.06988	-3.77716	0.000158624	0.00134298
TRIM14	412.061	-0.251106	0.148711	-1.68855	0.091306	0.242709
ARHGEF17	815.127	0.265646	0.157734	1.68413	0.0921556	0.244374
ARHGEF11	2522.22	0.0500773	0.0902029	0.555163	0.578783	0.771339
LOC102724450	194.372	0.422398	0.181859	2.32267	0.0201968	0.0801372
DMTN	18.5246	3.23002	1.11906	2.88638	0.00389699	0.0209676
LENEP	6.92462	1.01184	0.645171	1.56833	0.116803	0.287878
ZNF398	688.721	-0.841779	0.124173	-6.77908	1.20943e-11	3.59305e-10
PNISR	3862.4	-0.153694	0.201922	-0.761156	0.446564	0.667059
ALPK3	43.5647	3.60171	0.632308	5.69614	1.22551e-08	2.33752e-07
ALKBH6	326.181	0.0748114	0.285783	0.261777	0.793493	0.902805
CTNND1	233.118	-0.490187	0.176102	-2.78354	0.0053769	0.0274461
BCL2L13	1537.27	0.158401	0.108375	1.46161	0.143849	0.331441
DMD	2905.73	-0.673381	0.220171	-3.05844	0.0022249	0.0131677
MUC4	21.8426	2.305	0.805988	2.85984	0.00423854	0.0224686
FSCN2	46.54	0.928073	0.493188	1.88178	0.0598653	0.179711
EIF4G1	9162.27	0.0972162	0.107997	0.900177	0.368026	0.596337
PPP2R5E	807.28	-0.149707	0.180299	-0.830326	0.406355	0.63215
NAA16	678.52	0.349816	0.139814	2.50201	0.0123491	0.0543808
GPS2	1260.97	-0.154821	0.173946	-0.890049	0.37344	0.601522
THAP3	244.016	-0.190539	0.196502	-0.969656	0.332218	0.562598
DLC1	3.02747	-2.41182	1.73348	-1.39131	0.16413	0.361384
CAMTA1-DT	16.459	-0.0502964	0.396131	-0.126969	0.898965	0.954865
SORBS1	64.1515	0.761306	0.4064	1.87329	0.0610282	0.182422
CD160	69.1621	2.5016	0.423663	5.90469	3.53313e-09	7.30416e-08
DUX4	9.45218	2.15059	0.744275	2.88951	0.00385846	0.0208145
ZNRD1	1582.27	-0.166395	0.15993	-1.04043	0.298142	0.526988
RHEBL1	63.2033	-0.038886	0.337147	-0.115339	0.908177	0.959405
RPL10	6157.46	-0.302998	0.212142	-1.42828	0.153213	0.345508
ANK2	210.834	-1.13762	0.786437	-1.44654	0.148025	0.338407
TSEN2	405.646	-0.169477	0.143703	-1.17936	0.238256	0.460671
USP30	131.464	-0.415404	0.214349	-1.93798	0.0526253	0.163813
KDM6A	975.119	-0.384338	0.20581	-1.86744	0.0618402	0.18395
PRH1	80.7353	0.380766	0.325768	1.16883	0.242473	0.46523
RCC1	1762.05	-0.0100062	0.180328	-0.0554887	0.955749	0.983128
GMPR2	756.783	0.000527357	0.156048	0.00337945	0.997304	1
MMS22L	628.685	-0.00741073	0.151969	-0.0487646	0.961107	0.985495
SNX14	2707.13	0.511734	0.156913	3.26127	0.00110914	0.00731956
STXBP6	70.0754	2.58563	0.378815	6.82557	8.75745e-12	2.64453e-10
TMCC1	387.404	0.242694	0.203804	1.19082	0.233724	0.455146
TMEM94	641.952	0.466007	0.239671	1.94436	0.0518517	0.162091
LINC01714	9.06561	-0.333937	0.84924	-0.393219	0.694158	0.846678
HNRNPUL2	550.629	0.152731	0.217951	0.700757	0.483454	0.699601
MCC	302.371	0.361717	0.285879	1.26528	0.205771	0.419673
GNB1	3906.96	0.165319	0.157083	1.05243	0.292601	0.521323
SLC25A36	2397.57	0.0136492	0.11822	0.115456	0.908084	0.959405
SNORD128	4.87471	-0.485591	0.734673	-0.660962	0.508637	0.719269
ANGEL2	1123.94	-0.0450887	0.142413	-0.316604	0.751544	0.881379
MIR6728	8.72201	0.781006	0.580896	1.34448	0.178792	0.381907
ENO1-AS1	16.8141	0.244771	0.397576	0.615659	0.53812	0.742499
TMEM51	88.4585	0.306098	0.269509	1.13576	0.256057	0.480412
GRAMD1A	628.932	0.235899	0.214474	1.09989	0.271378	0.498654
HSPB11	775.747	-0.50802	0.153417	-3.31137	0.0009284	0.00625675
IER5	617.094	0.109109	0.369755	0.295085	0.767929	0.889777
DNAJC27	240.775	0.132685	0.128407	1.03332	0.301455	0.530643
STK26	1242.61	-0.2166	0.12717	-1.70323	0.0885248	0.238103
SIRT6	303.011	0.000408362	0.321972	0.00126831	0.998988	1
GPR83	7.7615	-1.40898	1.10392	-1.27634	0.201835	0.413893
MIR34AHG	11.722	2.93988	0.762771	3.85421	0.000116102	0.0010239
UBE3D	83.5204	-0.532923	0.276095	-1.93021	0.0535806	0.165956
LINC02606	9.29009	-0.649652	0.521545	-1.24563	0.2129	0.429388
TEX264	783.005	0.214052	0.119336	1.79369	0.0728625	0.207358
LETMD1	561.38	0.141442	0.138544	1.02091	0.307295	0.536198
GLRX	3537.54	0.434889	0.190082	2.28791	0.022143	0.0858641
CD2BP2	1819.31	-0.234495	0.126883	-1.84812	0.0645855	0.189759
CFL2	1464.69	-1.95973	0.23619	-8.29727	1.06529e-16	5.33225e-15
IL15RA	106.691	1.81046	0.208225	8.69473	3.47668e-18	2.01501e-16
CEP295NL	21.769	2.29489	0.67826	3.3835	0.00071569	0.00501135
DPYS	3.50944	0.432848	1.98722	0.217816	0.827573	0.918521
PCM1	5464.41	-0.205671	0.24	-0.856962	0.391466	0.618897
ZCCHC8	927.312	-0.267671	0.123018	-2.17587	0.029565	0.106349
INTS11	936.162	-0.0670898	0.113879	-0.589134	0.555772	0.753838
GRIP1	44.6031	-0.90325	0.311799	-2.8969	0.00376865	0.0204435
JAKMIP3	227.78	-0.0293125	0.190454	-0.153909	0.877682	0.944035
SPRYD3	608.438	0.453662	0.152093	2.98279	0.0028563	0.0162132
SRP19	868.987	-0.182051	0.148525	-1.22573	0.220301	0.438901
FAM104A	741.992	-0.015592	0.12745	-0.122338	0.902631	0.956437
OAS1	80.8767	-0.438493	0.406477	-1.07876	0.280693	0.50783
WDR4	403.175	0.1819	0.129503	1.4046	0.16014	0.355442
MESP1	15.8745	-0.352039	0.44027	-0.7996	0.423943	0.647617
CORO2B	14.386	1.57914	0.476375	3.3149	0.000916755	0.00619091
SH3BP5L	574.222	0.00268918	0.145338	0.0185029	0.985238	0.996044
MAPKAPK5	978.486	0.16523	0.140353	1.17724	0.2391	0.461816
RCHY1	1019.51	-0.604822	0.0885091	-6.83345	8.28984e-12	2.51251e-10
PIGQ	475.378	0.207919	0.191123	1.08788	0.276646	0.503824
ESCO1	1084.92	-0.818548	0.125801	-6.50671	7.68139e-11	2.04647e-09
CBLB	301.043	0.302158	0.208912	1.44634	0.148081	0.338407
GPR63	339.589	-0.0938901	0.167789	-0.559573	0.575771	0.769029
CLPTM1L	2850.11	0.127365	0.134629	0.946048	0.344124	0.574979
EXOSC10-AS1	36.9851	0.419395	0.472194	0.888184	0.374442	0.60236
IQCE	753.686	0.563325	0.0895859	6.2881	3.21382e-10	7.84134e-09
SCN1B	24.775	0.476257	0.390568	1.2194	0.222694	0.441964
UBE3A	3878.16	-0.154428	0.0779179	-1.98193	0.0474875	0.152192
ALDH3A2	2469.23	-0.297341	0.144347	-2.05991	0.0394074	0.132629
SMPD3	10.5344	1.84995	1.27604	1.44975	0.147127	0.336879
USP15	1132.94	-0.645334	0.10983	-5.87577	4.20882e-09	8.56174e-08
ZNF587	968.157	-0.335621	0.11597	-2.89403	0.00380331	0.020591
ADD3	2549.39	0.744283	0.193735	3.84177	0.000122152	0.0010704
FBXO44	1080.87	0.598829	0.164384	3.64286	0.000269625	0.00215465
CAD	2609.44	0.167344	0.149503	1.11934	0.262995	0.48893
DGAT1	279.84	-0.635867	0.181134	-3.51048	0.000447305	0.00334931
PUDP	178.514	-0.154778	0.157999	-0.979615	0.327276	0.557427
HOXA5	110.537	0.219165	0.22216	0.986515	0.32388	0.554044
APOM	57.8777	0.0549425	0.342844	0.160255	0.87268	0.941291
METTL6	428.05	-0.0247857	0.141126	-0.175628	0.860586	0.934531
KYAT1	155.847	0.469479	0.229488	2.04577	0.0407793	0.135832
POMZP3	297.186	-0.0866431	0.247206	-0.35049	0.725971	0.865506
CYFIP2	776.071	-0.799473	0.164239	-4.86775	1.12877e-06	1.55117e-05
CLCN6	237.631	0.64564	0.276656	2.33373	0.01961	0.0783545
NPPA-AS1	8.22492	-0.236636	0.686971	-0.344463	0.730498	0.868209
PPIP5K1	953.473	0.0193411	0.2544	0.0760265	0.939398	0.974807
RNU5E-1	117.865	-0.104114	0.34227	-0.304186	0.760986	0.886222
TAF1B	285.374	0.0487201	0.120125	0.405578	0.685053	0.84076
GLIS2	346.774	0.622614	0.334367	1.86207	0.0625937	0.185622
CTNS	306.384	-0.00257929	0.182338	-0.0141457	0.988714	0.997109
CTH	37.3933	-0.53269	0.348697	-1.52766	0.126598	0.3045
FCER2	3.42593	5.32462	1.36738	3.89403	9.85911e-05	0.000887965
VPS8	1053.46	-0.480429	0.1322	-3.63411	0.000278943	0.00222267
GUCY1A1	210.411	1.84107	0.315037	5.84397	5.09718e-09	1.02478e-07
SIPA1L1	1209.95	0.493873	0.145533	3.39354	0.000689964	0.00484765
CFAP70	84.409	0.957732	0.334245	2.86536	0.0041653	0.0221443
CPEB1	934.654	-0.131096	0.141093	-0.92914	0.352817	0.582259
SPHK2	253.899	-0.261415	0.27254	-0.959181	0.337467	0.568183
MIR6730	4.5291	0.182402	0.682045	0.267433	0.789136	0.900825
IRF3	1061.51	0.221913	0.144878	1.53172	0.125591	0.302928
BRWD1	3869.68	-0.309177	0.150613	-2.05279	0.0400931	0.134305
THAP8	99.1391	0.157534	0.235486	0.668974	0.503512	0.714765
TMEM91	48.8268	-0.383373	0.368907	-1.03921	0.298706	0.527704
MFSD11	248.688	0.104913	0.185066	0.566895	0.570785	0.765105
AFF2	3.20143	-0.536823	1.03923	-0.516558	0.605465	0.790973
SS18L1	541.083	0.0328891	0.130096	0.252806	0.800418	0.906127
NFKB2	1257.27	-0.405521	0.227422	-1.78312	0.0745664	0.211086
POLD2	2111.44	0.254303	0.114182	2.22717	0.025936	0.096554
ZNF562	1459.23	-0.38023	0.0932167	-4.07899	4.52312e-05	0.000440524
MTHFD1L	1602.89	-0.02752	0.287213	-0.0958172	0.923666	0.966264
GLMN	619.411	-0.680589	0.113932	-5.97366	2.31996e-09	4.95745e-08
C15orf40	374.663	0.0986144	0.191177	0.515827	0.605975	0.791389
CYB5D1	869.056	-0.0784083	0.122666	-0.639202	0.522691	0.730132
DENND3	117.08	0.400849	0.25274	1.58601	0.112736	0.28076
ZNF628	72.6987	-0.34307	0.207805	-1.65092	0.0987544	0.257088
RRP36	1346.86	-0.083629	0.158473	-0.527719	0.597694	0.785266
TMEM51-AS1	25.1746	1.19013	0.448325	2.65461	0.00794002	0.0379165
MTMR9	883.113	-0.156687	0.106604	-1.46981	0.141614	0.328077
FXYD6	19.3562	-0.353772	0.422648	-0.837036	0.402572	0.629228
SLC5A11	10.4989	0.250983	1.08108	0.232158	0.816415	0.913098
PRMT7	941.659	-0.0601441	0.119806	-0.502011	0.61566	0.796886
HSPA12A	183.193	-0.547808	0.172392	-3.17768	0.00148458	0.00934941
RIMS2	765.156	0.423085	0.254756	1.66075	0.0967643	0.253305
DNAJC16	929.808	0.127931	0.118306	1.08135	0.27954	0.506687
SCARNA21B	3.61665	-0.210235	0.838865	-0.250619	0.802109	0.906798
CBFB	3697.07	0.19983	0.19408	1.02963	0.303185	0.532345
ZNF333	164.319	0.033143	0.199155	0.166418	0.867828	0.938122
FLJ37453	119.99	0.175061	0.221533	0.790226	0.429396	0.652001
ZEB1	497.299	-0.541296	0.132997	-4.06999	4.70158e-05	0.000454954
KLRD1	6.46266	0.063339	1.42209	0.0445393	0.964475	0.986897
ABLIM1	2723.94	0.241185	0.138307	1.74383	0.0811884	0.224253
PAN3	526.56	-0.0716397	0.159846	-0.44818	0.654023	0.82171
IP6K2	1876.33	-0.28119	0.137052	-2.0517	0.0401989	0.134573
ZNF200	410.586	0.0673705	0.191105	0.352532	0.724439	0.864803
MYO19	3921.77	-0.226916	0.094579	-2.39922	0.0164301	0.0681548
ATP6V0A1	896.728	-0.262862	0.176338	-1.49067	0.136048	0.319754
PACC1	327.352	-0.064546	0.151392	-0.426352	0.669852	0.831051
RCN2	1836.8	0.154578	0.122606	1.26077	0.20739	0.422122
SOX6	6.27096	0.556484	0.666472	0.834969	0.403735	0.630033
SMDT1	897.611	0.508659	0.137303	3.70464	0.000211693	0.00173364
CHURC1	803.787	-0.141254	0.138329	-1.02115	0.307185	0.536124
C22orf23	8.99818	0.928246	0.540046	1.71883	0.0856459	0.232222
ASH1L	3597.34	-0.127948	0.174258	-0.734245	0.462799	0.682181
ZNF561	716.858	-0.163465	0.143293	-1.14077	0.253965	0.477681
PKIB	55.2087	2.5874	0.338264	7.64908	2.0243e-14	8.11586e-13
SREK1	2181.56	-0.240493	0.129276	-1.86031	0.0628419	0.186053
PET100	507.08	-0.411269	0.252238	-1.63048	0.103	0.264213
ZSWIM2	113.269	-0.353681	0.240769	-1.46896	0.141844	0.328302
ZNF454	10.0292	0.503812	1.16008	0.434291	0.664077	0.828241
NECAP2	546.461	0.0995958	0.146325	0.680647	0.496095	0.709504
LINC01772	19.4952	0.123457	0.480782	0.256783	0.797346	0.905132
CROCCP3	274.243	0.266224	0.315204	0.844607	0.398331	0.625026
LINC01783	75.5825	-0.759065	0.431896	-1.75752	0.0788297	0.219469
ADAMTS4	5.72878	1.55439	0.694414	2.23842	0.0251937	0.0944507
IMPA1	489.995	-0.459934	0.184133	-2.49783	0.0124956	0.0548642
IFI27	15.3388	-0.384806	0.682443	-0.563866	0.572845	0.766423
CROCCP2	360.152	-0.0686937	0.136036	-0.504966	0.613582	0.79578
MST1P2	46.8863	0.425552	0.306744	1.38732	0.165344	0.362992
DOCK5	438.371	-0.62258	0.218862	-2.84462	0.00444646	0.0233757
STX7	1093.09	-0.304335	0.135064	-2.25326	0.0242428	0.0917814
ZDHHC21	1344.18	-0.3434	0.130722	-2.62695	0.00861546	0.0403453
TJP1	4132.36	-0.212485	0.122705	-1.73167	0.0833315	0.227892
SNORD73B	18.0175	0.0618983	0.454011	0.136337	0.891555	0.950846
GOLGA8T	29.0081	0.600634	0.443671	1.35378	0.175806	0.377924
RPS18	57877.9	-0.238025	0.291467	-0.816645	0.414132	0.63961
CDKN2A	122.48	0.272273	0.195225	1.39467	0.163116	0.359871
KCNJ12	39.8758	-2.55835	0.42502	-6.01938	1.7509e-09	3.82053e-08
PRPF31	5435.52	-0.31877	0.0997345	-3.19618	0.00139259	0.00885065
CYP20A1	1143.47	-0.596801	0.231764	-2.57504	0.0100228	0.0456958
ABCF1	9501.96	-0.203281	0.0815678	-2.49217	0.0126966	0.0555116
CLTB	1131.65	0.509976	0.158087	3.22593	0.00125566	0.00808928
KDM4B	1088.85	0.75173	0.241749	3.10955	0.00187373	0.0113413
ASB13	750.759	0.0735521	0.0884914	0.831178	0.405873	0.631639
ARHGEF10L	214.927	0.31551	0.243812	1.29407	0.19564	0.404988
FAM168B	4369.57	-0.348019	0.0775747	-4.48624	7.24921e-06	8.43256e-05
ODR4	1256.02	-0.40249	0.122603	-3.28286	0.00102759	0.00684976
SLC48A1	517.448	-0.605433	0.145118	-4.17201	3.01931e-05	0.00030691
PRXL2B	903.941	0.586536	0.165112	3.55235	0.00038181	0.0029203
FUZ	40.2397	-0.60523	0.411725	-1.46999	0.141565	0.328009
LARP4	1817.78	-0.106079	0.151823	-0.698701	0.484739	0.700465
USP19	1340.4	-0.0164578	0.107411	-0.153223	0.878222	0.944275
EMC1-AS1	22.7488	-0.451	0.360903	-1.24964	0.21143	0.427466
TGFBRAP1	714.929	-0.804073	0.1215	-6.61791	3.6432e-11	1.0097e-09
SNRPE	2716.22	-0.222229	0.149735	-1.48415	0.137769	0.322333
SYT17	32.03	0.976573	1.47253	0.663196	0.507205	0.718464
HMBOX1	423.77	0.340877	0.251133	1.35736	0.174668	0.37648
AKR7L	43.3965	0.293434	0.313135	0.937082	0.348716	0.578846
GPM6A	2862.67	9.38004	0.362785	25.8557	2.10186e-147	6.9437e-144
LOC100506730	71.3983	0.616873	0.238535	2.58609	0.00970718	0.0445522
HERC4	1056.46	0.00453826	0.0958667	0.0473393	0.962243	0.985847
GOLGA8R	106.795	0.421709	0.393469	1.07177	0.283822	0.511191
ACBD5	1402.62	-0.119073	0.13219	-0.900769	0.367711	0.59606
VAMP7	1469.45	-0.0755024	0.0903072	-0.836062	0.40312	0.629497
GPANK1	1512.82	-0.197439	0.158666	-1.24437	0.213364	0.430166
DMAC2	435.308	-0.134146	0.0988153	-1.35755	0.174608	0.376425
MICOS10	446.279	0.302116	0.176036	1.71622	0.0861221	0.233093
LINC00339	154.045	0.520152	0.220259	2.36155	0.0181988	0.0737324
NOL11	1890.51	-0.121995	0.187279	-0.651408	0.514783	0.723783
RPS14P3	75.8322	0.0440873	0.19189	0.229753	0.818284	0.913889
ZNF33A	1671.37	0.0940482	0.247031	0.380714	0.703416	0.852209
RPL28	6125.68	0.141549	0.132254	1.07028	0.284492	0.511963
TIMM10	477.507	0.103951	0.213235	0.487496	0.625907	0.804007
CD36	988.766	1.80407	0.237052	7.61045	2.73143e-14	1.06914e-12
NPLOC4	2095.85	0.181725	0.215934	0.841575	0.400026	0.626731
PHACTR4	817.306	0.0432912	0.146428	0.295647	0.7675	0.889466
TMCO4	131.586	0.245182	0.161258	1.52044	0.128401	0.307425
RPL3	15300.1	0.0418581	0.226502	0.184803	0.853384	0.931487
ZNF414	82.5907	0.0539224	0.223055	0.241744	0.808978	0.909522
PAAF1	315.532	-0.000207003	0.291744	-0.000709537	0.999434	1
ZC3H14	1714.75	-0.325181	0.095738	-3.39658	0.000682344	0.00480433
ZBTB8OS	567.437	-0.252043	0.151144	-1.66757	0.0954013	0.250372
GRB7	205.624	0.204385	0.216474	0.944155	0.345091	0.575604
PINK1-AS	400.642	-0.253189	0.174641	-1.44977	0.147123	0.336879
PHB	2982.59	0.00060116	0.181914	0.00330463	0.997363	1
PGM1	2555.37	0.58043	0.127745	4.54366	5.52869e-06	6.64166e-05
TMEM259	1174.73	-0.287924	0.159132	-1.80933	0.0703991	0.202127
RHNO1	613.463	-0.227537	0.12838	-1.77237	0.0763326	0.214578
GTF2H2	92.7417	-0.183048	0.252277	-0.725583	0.468095	0.687288
HLA-DOB	14.1134	1.25456	0.652055	1.92402	0.0543525	0.167812
C1orf43	3354.91	0.176211	0.114031	1.54529	0.122277	0.29798
ATP7B	151.95	0.981796	0.21179	4.6357	3.55728e-06	4.44135e-05
CERS3	7.14657	-0.504691	1.52648	-0.330624	0.740929	0.875503
ZMAT5	192.654	-0.623591	0.137768	-4.52638	6.00034e-06	7.12382e-05
NIFK-AS1	105.573	-0.796787	0.339207	-2.34897	0.0188256	0.0757886
ABHD16A	1608.09	-0.121066	0.11566	-1.04674	0.295218	0.524121
ASCC1	535.298	-0.0452772	0.151731	-0.298404	0.765395	0.888902
ANXA8	3.27811	0.431115	0.786587	0.548082	0.583635	0.775084
ODF2L	962.142	-0.0852069	0.107072	-0.795787	0.426156	0.649496
OSBPL2	719.832	0.519057	0.138181	3.75636	0.000172406	0.00145148
CHODL	5.05406	1.69484	0.936779	1.80922	0.0704161	0.202127
KCTD10	932.273	-0.126353	0.112145	-1.12669	0.259872	0.485091
POGLUT1	352.18	-0.271778	0.154552	-1.75849	0.0786647	0.219083
ORC6	1049.91	-0.147872	0.234736	-0.629951	0.528727	0.734711
BBS9	238.643	-0.370295	0.172192	-2.15048	0.031517	0.112125
PRRT3	325.548	0.162496	0.18924	0.858677	0.390519	0.61799
FBXO21	1091.49	-0.286702	0.0771334	-3.71697	0.00020163	0.00166028
CSF2RA	17.2021	1.66289	0.741322	2.24314	0.0248877	0.0937075
COBLL1	201.498	0.205837	0.216513	0.950693	0.34176	0.57224
FILIP1L	11.2381	-1.69524	0.810889	-2.0906	0.0365644	0.125201
DDR1	2707.07	0.577597	0.177707	3.25027	0.00115295	0.00756569
ANKRD30B	3.55138	0.120379	1.1474	0.104914	0.916444	0.962721
SUCLG2	1161.25	0.000684597	0.311361	0.00219872	0.998246	1
ACHE	28.5744	-1.54942	0.522396	-2.96599	0.0030171	0.0169397
DDO	4.72874	0.836253	0.750215	1.11468	0.264985	0.49147
FCGR2A	4.38364	-0.52628	0.812129	-0.648025	0.516969	0.725819
TAF15	1817.85	0.0223292	0.171108	0.130498	0.896172	0.953493
ZNF174	300.912	0.0266057	0.160259	0.166017	0.868144	0.938175
NHEJ1	519.648	-0.652486	0.0952216	-6.85229	7.2675e-12	2.22717e-10
PIP4K2C	787.223	-0.0197965	0.181891	-0.108838	0.913331	0.961313
PEAK1	474.83	0.302664	0.212103	1.42697	0.153589	0.34611
EPS8L1	468.022	-0.241192	0.35334	-0.682607	0.494855	0.70832
ZNF552	358.507	-0.554669	0.214232	-2.58911	0.00962242	0.0442369
EHMT1	1684.09	0.293992	0.0997199	2.94818	0.00319654	0.0178259
MMRN2	1521.58	0.270816	0.330665	0.819003	0.412785	0.638314
VASH2	150.397	0.867201	0.333216	2.60252	0.00925422	0.0427823
LINC01635	6.68166	0.503066	0.680665	0.739081	0.459858	0.679665
BCAP29	35.333	-0.527904	0.329031	-1.60442	0.108621	0.273841
SENP1	581.157	-0.875898	0.171343	-5.11195	3.18855e-07	4.89939e-06
SUN1	3689.6	0.502189	0.241648	2.07818	0.0376927	0.128214
KMT5A	985.227	0.286159	0.164986	1.73444	0.0828398	0.227225
ZBTB40	1330.46	0.0474928	0.196217	0.242042	0.808748	0.909432
IGSF11	7.19768	2.3972	1.24317	1.92829	0.0538188	0.166475
TUBB	86275.2	-0.0881179	0.135166	-0.651924	0.51445	0.723783
CALCOCO1	565.116	-0.499024	0.205935	-2.42321	0.015384	0.0646597
HCN3	499.14	0.215536	0.143269	1.50441	0.132477	0.314178
MARCHF6	2383.2	-0.0316732	0.148049	-0.213937	0.830596	0.919923
BASP1	34.5668	-3.20432	0.371247	-8.63125	6.06858e-18	3.37511e-16
PCGF3	1087.15	-0.172733	0.113802	-1.51784	0.129055	0.308187
CNKSR1	13.7857	0.0307512	0.457545	0.067209	0.946415	0.977999
LPGAT1	2486.49	-0.0941217	0.164816	-0.571072	0.567951	0.763305
RNF10	1807.74	-0.0870749	0.0884734	-0.984193	0.325021	0.555305
KBTBD11	1088.1	0.0740371	0.214238	0.345583	0.729656	0.867895
SEC16A	2462.92	0.0209756	0.19722	0.106356	0.9153	0.962192
IKBKB	474.717	0.235036	0.117572	1.99908	0.0455995	0.147602
PSME3	1983.56	-0.0204813	0.121436	-0.16866	0.866064	0.937277
FIGNL1	1272.99	-0.305469	0.129416	-2.36037	0.0182568	0.0739493
CIB2	253.37	0.0686002	0.148539	0.461832	0.644202	0.815334
AAGAB	1331.5	-0.0654563	0.121017	-0.540887	0.588586	0.77803
ASAP1	972.205	-0.361706	0.198814	-1.81932	0.0688631	0.198999
WDR83OS	1159.54	0.0748751	0.117107	0.639371	0.522581	0.730102
ZNF436-AS1	94.9583	-0.46877	0.252142	-1.85915	0.0630063	0.186412
GPSM1	1009.83	-0.0205858	0.20059	-0.102626	0.91826	0.963591
PACSIN2	1001.04	0.444769	0.157822	2.81817	0.00482989	0.025033
NCLN	1426.36	-0.0884465	0.0731407	-1.20927	0.226561	0.446652
COA7	855.32	-0.000703183	0.384874	-0.00182705	0.998542	1
ACSL4	774.072	0.042299	0.13698	0.308797	0.757476	0.884058
ELOA-AS1	33.138	-0.116762	0.387823	-0.30107	0.763361	0.887659
GSN	2508.66	-0.356759	0.265431	-1.34407	0.178925	0.381993
SRRM1	1665.15	0.0713723	0.196506	0.363206	0.716451	0.859858
RAPGEF2	935.674	-0.0924698	0.13185	-0.701328	0.483099	0.69931
ST7	176.118	-0.00157491	0.152829	-0.010305	0.991778	0.997945
SEPTIN9	3125.96	0.423691	0.111421	3.8026	0.000143185	0.00122934
RRAS2	695.808	0.0953397	0.156319	0.609904	0.541926	0.744162
GAMT	957.202	0.555578	0.144017	3.85772	0.000114449	0.00101149
C8orf76	135.594	-0.170173	0.229862	-0.740328	0.459101	0.679032
PPP1R15B	4085.82	0.0277261	0.128721	0.215398	0.829457	0.919641
FAM222A	91.375	0.13325	0.434157	0.306916	0.758907	0.884722
DGKB	47.068	0.402622	0.366047	1.09992	0.271367	0.498654
ATXN2L	1504.99	0.105165	0.304109	0.345813	0.729483	0.867752
SIN3A	1125.58	-0.0386226	0.155774	-0.24794	0.804181	0.907923
SIRT3	329.259	0.163406	0.208788	0.782642	0.433837	0.655518
KDM4C	3045.59	0.434949	0.187696	2.31731	0.0204868	0.0810514
STPG1	127.117	0.0738842	0.156476	0.472176	0.636802	0.810576
COX18	417.741	0.129448	0.203318	0.636678	0.524334	0.731252
LILRA3	8.02288	1.79616	0.775596	2.31584	0.0205668	0.081254
NIPAL3	551.446	0.330759	0.121439	2.72367	0.00645607	0.0318427
ABCC6	501.601	2.04666	0.249963	8.18782	2.65996e-16	1.28848e-14
RCAN3AS	3.6246	0.605477	1.01304	0.597682	0.550052	0.750239
CCDC168	8.9635	-1.13279	0.796546	-1.42213	0.154988	0.347869
WDSUB1	327.884	-0.883896	0.125244	-7.05737	1.69681e-12	5.61683e-11
NUDT1	281.71	-0.560914	0.186006	-3.01557	0.00256499	0.0148349
NKAIN3	54.2636	-0.262281	0.252121	-1.0403	0.298202	0.527039
ATRIP	29.5203	-0.118801	0.317068	-0.374687	0.707893	0.854779
ACTN1	2382.42	0.443928	0.122881	3.61267	0.000303057	0.00239516
POGLUT2	79.2817	-0.353199	0.289567	-1.21975	0.222559	0.441855
COX4I1	5813.49	0.0683649	0.125314	0.545547	0.585377	0.77592
ST3GAL3	81.3118	0.325209	0.251323	1.29399	0.19567	0.404988
LIMCH1	286.402	-1.84452	0.256725	-7.18479	6.73101e-13	2.27834e-11
SEPTIN10	2172.47	-0.0723511	0.288459	-0.25082	0.801954	0.906708
ACYP1	152.219	-0.19936	0.201261	-0.990553	0.321904	0.551716
RDX	3173.09	-0.0804165	0.0953509	-0.843374	0.39902	0.625689
CEP57L1	428.503	-0.351079	0.261411	-1.34302	0.179266	0.382278
ENTPD6	1124.85	0.327954	0.0713199	4.59835	4.25843e-06	5.24149e-05
CAMK2D	8.4141	3.45345	0.819293	4.21516	2.49599e-05	0.00025865
TMTC1	63.1427	0.767362	0.430763	1.7814	0.0748469	0.211649
TXNDC15	842.486	-0.214553	0.104318	-2.05673	0.0397123	0.133354
ADGRL2	4377.89	-0.10124	0.162581	-0.622704	0.533479	0.738752
DDX31	697.272	-0.00184019	0.187482	-0.00981529	0.992169	0.997945
NHLRC4	39.8405	1.54345	0.440948	3.5003	0.00046474	0.00346572
ZBTB44	739.089	-0.742659	0.110918	-6.69555	2.14859e-11	6.17223e-10
PUF60	3934.3	-0.0360109	0.100628	-0.357861	0.720447	0.862907
SRPK2	952.362	0.145547	0.0763785	1.9056	0.0567022	0.173157
AGER	188.619	-0.47405	0.256959	-1.84484	0.0650603	0.190679
SFXN2	286.085	0.259854	0.14709	1.76663	0.07729	0.216558
MTRR	723.262	0.390335	0.162745	2.39845	0.0164646	0.0682635
COMMD4P1	7.37186	-0.330422	0.750806	-0.44009	0.659872	0.825252
TBILA	4.4501	3.6531	1.32781	2.75122	0.00593744	0.0297357
UBXN2B	770.567	-0.300235	0.0929044	-3.23166	0.00123074	0.00797229
FAM92A	557.851	-0.232916	0.121437	-1.91801	0.0551101	0.169423
LCORL	371.538	0.225796	0.12558	1.79803	0.0721728	0.205934
FANCL	622.055	-0.580843	0.202392	-2.86989	0.00410617	0.0218863
RSRP1	1660.71	-0.0837753	0.157471	-0.532004	0.594723	0.783134
ZNF25	313.589	-0.360311	0.381523	-0.944401	0.344965	0.575562
UNC13B	769.563	0.0684875	0.131827	0.519525	0.603395	0.78958
RABL2B	384.787	-0.0542105	0.16307	-0.332438	0.739559	0.87426
CMC2	920.475	0.0987626	0.0957341	1.03163	0.302244	0.531396
EPB41L2	1219.52	0.185254	0.150903	1.22764	0.219583	0.438106
FLCN	671.189	0.579312	0.264957	2.18644	0.0287836	0.104265
NAT1	150.936	0.122865	0.305631	0.402006	0.68768	0.842256
INPP4A	778.866	-0.383502	0.110147	-3.48173	0.00049819	0.00366715
CEP63	298.129	0.272208	0.116549	2.33557	0.0195136	0.0780449
MTFR1L	704.757	-0.260058	0.119294	-2.17997	0.0292599	0.105527
LOC646471	19.6286	-0.716898	0.34785	-2.06094	0.0393089	0.132508
FLOT2	1181.83	0.075713	0.111608	0.678382	0.497529	0.710609
GSS	1308.63	-0.290752	0.147908	-1.96576	0.049326	0.156807
HPS1	604.053	0.486316	0.196186	2.47885	0.0131806	0.0571734
TASP1	294.444	0.292371	0.160138	1.82575	0.0678882	0.196767
FAM126B	591.922	-0.119215	0.214415	-0.556001	0.57821	0.771103
ATL3	3612.27	-0.344216	0.132502	-2.59782	0.0093818	0.0432994
RPL24	7571.29	0.0815095	0.128903	0.632334	0.527168	0.73378
RPL17	388.67	0.187695	0.239375	0.784106	0.432978	0.654758
RPL23A	12139.5	-0.151255	0.131761	-1.14794	0.250992	0.474769
APP	5143.1	0.214381	0.115922	1.84936	0.0644058	0.189433
ZNF148	1538.05	-0.194802	0.0764402	-2.54843	0.0108209	0.0488095
SLC6A9	305.221	0.703296	0.169953	4.13817	3.50081e-05	0.000350888
DUS4L	60.88	0.265216	0.341211	0.777279	0.436994	0.658665
PCDHB16	5.74707	-0.969219	0.610449	-1.58771	0.112351	0.279996
PPP4R4	274.926	-0.725522	0.371731	-1.95174	0.0509695	0.160393
MTAP	4675.99	1.6494	0.133673	12.3391	5.57741e-35	1.09676e-32
MSX1	130.418	-0.19707	0.423982	-0.464807	0.64207	0.813695
CDC25B	827.95	-0.246463	0.18275	-1.34863	0.177454	0.380378
IL1R1	322.899	-0.568906	0.161992	-3.51193	0.000444857	0.00333401
FAM126A	755.62	0.0580618	0.15595	0.372311	0.709662	0.855697
ICA1L	189.52	-0.452559	0.144778	-3.12588	0.00177273	0.0108091
LOC101928728	37.8069	0.0218177	0.292748	0.0745273	0.940591	0.975213
OAZ2	554.122	-0.162505	0.117393	-1.38429	0.16627	0.364202
TPM1	544.893	-0.09584	0.200926	-0.476991	0.633368	0.807999
BRD2	21281.2	-0.122291	0.193665	-0.631459	0.52774	0.734161
ADAMTSL3	3.83346	-2.84455	1.35918	-2.09285	0.0363629	0.124822
DDX24	6356.15	0.128069	0.0907276	1.41158	0.158074	0.352276
ARHGAP12	1116.92	-0.310315	0.133703	-2.32092	0.020291	0.0804723
PITRM1	3581.66	0.490276	0.107327	4.56805	4.92294e-06	5.9748e-05
BNIP2	1489.45	-0.0294123	0.103165	-0.285101	0.775567	0.894001
RAPGEF1	1010.76	0.413397	0.103919	3.97805	6.94821e-05	0.000645141
TMEM121B	35.2478	-1.03852	0.487797	-2.12899	0.0332547	0.116798
SAMD1	991.614	0.110374	0.143867	0.767191	0.442968	0.664271
KLC4	179.818	-0.313221	0.239046	-1.3103	0.190096	0.397167
ACTG1P20	96.1776	-0.275417	0.179479	-1.53454	0.124896	0.301831
RAB7A	1252.8	0.367183	0.135993	2.70002	0.00693352	0.033784
SEMA3B	382.569	0.151306	0.789446	0.191661	0.848008	0.928996
MAPKAPK3	1759.25	0.157207	0.103094	1.52489	0.127287	0.305688
DAP3	2733.44	0.10711	0.155496	0.688831	0.490929	0.705391
LRP8	615.393	0.542327	0.103517	5.239	1.6145e-07	2.61711e-06
CABP1	8.9715	0.0133565	0.723368	0.0184643	0.985268	0.996044
ZNF320	12.0213	-0.967278	0.561181	-1.72365	0.0847713	0.230684
DST	6934.19	0.226225	0.180287	1.2548	0.20955	0.425071
DISC1	8.84136	-1.07067	0.65302	-1.63957	0.101094	0.260917
B3GALNT1	401.423	-0.365154	0.210473	-1.73493	0.0827541	0.227103
VPS37A	1026.21	0.127426	0.103698	1.22882	0.219138	0.437694
MXD3	193.16	0.268084	0.191528	1.39971	0.1616	0.357673
MED16	695.474	-0.517897	0.166181	-3.11647	0.0018303	0.011111
IKBKE	558.329	1.38568	0.177541	7.80488	5.95578e-15	2.5225e-13
ALG13	519.311	-0.153265	0.188304	-0.81392	0.415691	0.641089
SCARNA1	36.1241	-0.0486316	0.307452	-0.158176	0.874318	0.942525
ANKRD11	2152.9	0.0753428	0.173551	0.434125	0.664197	0.828318
CYTOR	504.249	-0.0201628	0.308396	-0.0653797	0.947872	0.978743
HDAC2	5878.29	0.511731	0.0792447	6.45761	1.06371e-10	2.78452e-09
NEK4	1303.5	-0.019603	0.134922	-0.145291	0.884481	0.947022
PTK2	2203.74	0.316152	0.125488	2.51939	0.0117559	0.0522703
TIMM23B	144.742	-0.0321448	0.177468	-0.18113	0.856266	0.932671
SMUG1	488.496	-0.192639	0.142636	-1.35056	0.176836	0.379445
CDKN2B-AS1	84.5918	0.368243	0.224141	1.64291	0.100402	0.259943
DNAJC8	2390.49	-0.0181667	0.156769	-0.115882	0.907746	0.959271
OAZ3	18.2009	0.377629	0.43078	0.876618	0.380694	0.608246
SDF4	2105.93	0.029005	0.125262	0.231555	0.816883	0.913348
HEMK1	520.756	0.0617289	0.31524	0.195816	0.844755	0.927359
UBAC1	556.765	0.100085	0.117098	0.854711	0.392711	0.619984
NSA2	1868.23	-0.126114	0.126186	-0.999427	0.317588	0.547332
CAMTA1	410.737	0.0152484	0.177518	0.0858978	0.931548	0.970722
ADORA1	66.7647	0.221151	0.515896	0.428673	0.668162	0.830014
ATP23	414.406	-0.504417	0.241721	-2.08677	0.0369086	0.126249
RAB27A	121.901	-0.0402204	0.172879	-0.23265	0.816033	0.912856
IKZF3	3.89149	-1.28227	1.06858	-1.19998	0.230149	0.450901
UBE2W	948.245	-0.513486	0.108938	-4.71357	2.43409e-06	3.11919e-05
SNORA73A	7456.08	0.101683	0.189092	0.537744	0.590754	0.780146
SNORA73B	5078.88	0.0604003	0.18826	0.320834	0.748336	0.87985
STAT6	2833.81	-0.145065	0.192429	-0.753862	0.450932	0.671217
PARP4	3154.54	-0.18918	0.112061	-1.68819	0.0913744	0.242734
GOLGA8N	303.475	1.04151	0.403846	2.57897	0.00990946	0.0452803
TRNAU1AP	533.416	0.151769	0.193239	0.785395	0.432222	0.654095
TIMM9	226.125	0.104797	0.141421	0.741025	0.458679	0.678711
PTGR2	283.499	0.0464512	0.330915	0.140372	0.888366	0.949222
FBXL2	356.876	0.562854	0.136416	4.12602	3.69097e-05	0.000367939
SNORA44	4.3771	-0.249198	0.738702	-0.337347	0.735856	0.871707
SNORA16A	70.7771	-0.0488134	0.300807	-0.162275	0.871089	0.940128
ZNF670	249.719	-0.445852	0.222335	-2.00532	0.0449291	0.145918
LINC01715	70.6454	-0.265248	0.416575	-0.636736	0.524297	0.731252
STAU1	1938.98	0.118233	0.133001	0.888962	0.374023	0.601921
TIAM1	156.725	0.75381	0.178599	4.22069	2.43559e-05	0.000252708
NARF	1020.2	0.41517	0.204745	2.02774	0.0425866	0.139932
PLEKHM1	737.515	0.177957	0.214001	0.831574	0.40565	0.631469
VWA7	574.483	2.13112	0.330162	6.45478	1.08377e-10	2.83256e-09
DMAC1	1220.96	0.319225	0.159251	2.00454	0.0450122	0.14613
CNTLN	738.01	-0.439543	0.147188	-2.98627	0.00282405	0.0160632
FAM219A	642.748	0.693425	0.35979	1.92731	0.0539416	0.16673
C4orf33	174.529	-0.169691	0.155128	-1.09387	0.27401	0.501506
FBXO9	1037.73	-0.134018	0.165475	-0.809896	0.418	0.64237
UBE2C	1114.85	-0.138686	0.237265	-0.584519	0.558871	0.755622
STIM1	354.574	0.141164	0.139745	1.01016	0.31242	0.542417
GAPVD1	2183.15	-0.000719498	0.107932	-0.00666624	0.994681	0.999399
ADCYAP1R1	4.07438	0	1.84934	0	1	1
TPM3	13834.4	0.0568536	0.0958209	0.593332	0.552959	0.752096
JOSD1	1888.72	0.322634	0.154275	2.0913	0.0365015	0.12509
BFSP1	20.2653	1.48495	0.36999	4.0135	5.98254e-05	0.000565007
CHN1	267.165	-1.15239	0.22083	-5.21844	1.80441e-07	2.89934e-06
ASPM	5542.79	0.499407	0.138421	3.60789	0.000308698	0.00243276
ZNF226	567.568	-0.548792	0.153771	-3.56889	0.000358498	0.00276548
MATN1-AS1	65.2319	0.502739	0.371918	1.35175	0.176456	0.378979
AMFR	3353.96	0.103399	0.0739185	1.39883	0.161864	0.358065
VPS52	2449.52	0.25923	0.119824	2.16342	0.0305087	0.109268
ZNF717	407.554	0.0768892	0.188031	0.408917	0.6826	0.839678
DCP1A	1144.44	-0.195241	0.111247	-1.75503	0.0792544	0.220391
SNORD103C	9.25641	0.927336	0.601368	1.54204	0.123063	0.299022
N4BP2L1	46.8623	0.0440451	0.447475	0.0984303	0.921591	0.96533
LCP1	10.8976	-0.121407	0.425503	-0.285327	0.775394	0.893911
WDR25	92.2611	0.118655	0.286517	0.414129	0.67878	0.837444
HLTF	4001.33	0.366713	0.162634	2.25483	0.0241437	0.0914902
ABHD18	406.604	-0.106469	0.209516	-0.508165	0.611338	0.794686
ATP8A1	1936.61	0.80723	0.136514	5.91315	3.35624e-09	6.96462e-08
TMEM39A	742.986	-0.0483537	0.131085	-0.368872	0.712223	0.857822
TMEM170B	280.203	0.234601	0.15073	1.55644	0.119604	0.2929
GOSR1	786.141	-0.156883	0.0927146	-1.69211	0.0906251	0.241521
BEST1	12.3519	-0.205588	0.85726	-0.23982	0.81047	0.910319
ASNS	78.994	-0.604609	0.50445	-1.19855	0.230703	0.451617
CNTROB	1001.05	0.274523	0.153365	1.79	0.0734544	0.208618
SLC39A8	1155.14	-4.64259	0.188962	-24.569	2.71097e-133	5.59748e-130
SPOCD1	125.006	-0.168676	0.263771	-0.639481	0.52251	0.730102
SLC39A7	8743.58	0.0814757	0.12388	0.657699	0.510732	0.721198
CLIP1	2540.47	-0.785537	0.133452	-5.88629	3.9495e-09	8.09614e-08
TACC1	870.269	0.253238	0.217847	1.16245	0.245051	0.468273
FBXL16	226.577	0.797544	0.256735	3.10649	0.00189322	0.0114383
TMEM150A	256.979	0.276034	0.220352	1.25269	0.210317	0.426156
TMEM39B	204.497	0.127973	0.198198	0.645684	0.518484	0.726775
C11orf54	428.686	-0.500866	0.141495	-3.53982	0.000400404	0.00304506
TNPO1	10319.6	-0.133897	0.108434	-1.23483	0.216892	0.434943
QRICH1	1839.21	-0.119349	0.0832349	-1.43388	0.151605	0.343166
SRPX	119.978	-1.53721	0.206792	-7.43362	1.05666e-13	3.95782e-12
SMC1A	3008.43	-0.798181	0.124654	-6.40315	1.52206e-10	3.87387e-09
JUP	962.611	0.672515	0.204822	3.28341	0.00102558	0.00684188
GPN3	534.168	-0.471045	0.206594	-2.28005	0.0226044	0.0871569
SLC25A24	818.963	-0.469648	0.287668	-1.6326	0.102553	0.263366
MTMR9LP	189.493	2.30075	0.224085	10.2673	9.89237e-25	1.06105e-22
RWDD2A	141.404	0.371984	0.212347	1.75177	0.0798129	0.221571
TBC1D14	1540.58	0.204373	0.0687672	2.97195	0.00295919	0.016696
DGUOK	743.791	0.260108	0.138191	1.88224	0.0598039	0.179608
GPR108	498.508	0.228866	0.0970222	2.3589	0.0183291	0.0742241
CALU	2337.87	-0.70929	0.110994	-6.39037	1.65483e-10	4.19886e-09
FAM89B	1115.52	0.041799	0.172801	0.241891	0.808865	0.909457
RPP14	229.883	0.200891	0.304717	0.659271	0.509722	0.720238
SLC39A4	4.0716	3.70228	1.52406	2.42923	0.0151311	0.0637487
FDFT1	1490.03	0.74518	0.143193	5.20402	1.95022e-07	3.11846e-06
LRTOMT	169.624	0.0437626	0.16932	0.258462	0.796051	0.904095
INKA1	36.3917	1.2857	0.348917	3.68482	0.00022886	0.00186039
GOLGA8Q	49.4187	0.710551	0.446965	1.58972	0.111897	0.27916
COX7A2	4072.78	0.0429772	0.150063	0.286394	0.774576	0.893405
CABYR	180.854	0.046091	0.199214	0.231364	0.817032	0.913348
BCL2L12	440.248	-0.371932	0.148007	-2.51293	0.0119732	0.053051
S100PBP	1011.97	-0.143109	0.18348	-0.779969	0.435409	0.657112
KIDINS220	1844.72	-0.140708	0.0894574	-1.57291	0.11574	0.285897
FAM133B	970.664	-0.404511	0.115785	-3.49363	0.000476497	0.00353425
TTC23	256.668	-0.115754	0.169478	-0.683006	0.494603	0.708205
DHFR	3336.49	-0.175717	0.155653	-1.1289	0.25894	0.483843
MTRF1L	704.537	-0.3156	0.177376	-1.77927	0.0751953	0.21225
FXN	326.87	-0.240837	0.14047	-1.71451	0.0864352	0.233596
PLEKHH1	839.707	0.285003	0.316939	0.899236	0.368527	0.596738
USP39	1498.6	0.142959	0.0842612	1.69662	0.0897678	0.240322
APBB2	344.113	-0.0775384	0.157742	-0.491553	0.623035	0.8021
TSACC	26.8186	5.10428e-05	0.335882	0.000151966	0.999879	1
YPEL1	132.417	-0.129334	0.833953	-0.155086	0.876754	0.94359
MORF4L2	4907.48	-0.0827978	0.115845	-0.714732	0.474775	0.693165
MIR31HG	154.895	2.80348	0.353794	7.92404	2.29924e-15	1.03204e-13
CASC2	47.3775	-0.26079	0.284606	-0.91632	0.359499	0.588209
MAP7	606.958	0.179184	0.118679	1.50983	0.131087	0.311579
EPHB6	60.4832	-1.05029	0.483247	-2.17341	0.0297493	0.106942
PMS1	717.176	-0.893027	0.135418	-6.59462	4.26351e-11	1.16984e-09
TRIM62	201.798	0.367721	0.247851	1.48364	0.137906	0.322448
SNAPC2	676.965	0.144751	0.108371	1.3357	0.181646	0.385808
CCL3	3.28881	0.0425528	0.831175	0.0511959	0.959169	0.984439
SLC28A1	3.42148	3.40468	1.39956	2.43269	0.0149872	0.0632978
MIR3605	3.74322	1.0416	0.896553	1.16178	0.245325	0.468688
CIB1	697.365	0.611714	0.112679	5.42884	5.67224e-08	9.96745e-07
ZSCAN31	82.3471	-0.182829	0.207307	-0.881927	0.377816	0.605547
NRG4	127.198	1.33497	0.494493	2.69967	0.00694091	0.0338001
SLC10A7	124.617	0.271675	0.172775	1.57242	0.115854	0.28605
TMEM222	477.864	-0.223883	0.284909	-0.785804	0.431982	0.653971
KIRREL2	61.2179	2.05636	0.299261	6.87146	6.35463e-12	1.95467e-10
PWWP2B	291.771	0.101715	0.140316	0.724899	0.468514	0.687656
ZNF655	1477.71	-0.224077	0.10513	-2.13143	0.0330541	0.116242
CCDC167	184.645	0.360888	0.201453	1.79143	0.0732251	0.208109
TAS2R4	14.8094	-1.1137	0.748575	-1.48776	0.136813	0.320778
TAS2R3	19.3336	-0.0137092	0.739912	-0.0185281	0.985218	0.996044
CHADL	3.26585	-0.846524	1.35784	-0.623435	0.532998	0.738455
PSMD5	1628.38	-0.328543	0.119733	-2.74397	0.00607009	0.0302096
IFITM1	51.0072	1.09369	0.329032	3.32396	0.000887489	0.0060253
HEATR3	1025.16	-0.281095	0.136578	-2.05813	0.0395781	0.132984
ZNF687	920.935	0.00894205	0.127069	0.0703715	0.943898	0.976838
ST3GAL4	150.623	-0.0557401	0.164677	-0.338482	0.735	0.87111
SMIM12	637.055	0.211237	0.11249	1.87783	0.060404	0.181015
LOC653160	34.5491	-0.707916	0.313831	-2.25573	0.0240878	0.0913259
LPIN1	1017.41	-0.00697245	0.163253	-0.0427095	0.965933	0.987515
ZMYM1	856.761	-0.429324	0.0907701	-4.7298	2.24741e-06	2.89569e-05
HAGLR	49.7151	1.79371	0.427621	4.19463	2.73321e-05	0.00028007
RGS20	107.96	-1.22755	0.291978	-4.20425	2.61944e-05	0.000269414
PRKACB	366.463	-0.427311	0.229707	-1.86024	0.0628512	0.186053
NFATC4	126.931	3.2695	0.445532	7.33843	2.16112e-13	7.74348e-12
ARHGAP44	187.002	0.517853	0.151343	3.42172	0.000622266	0.00444384
NELFCD	2167.92	-0.216287	0.123768	-1.74752	0.0805471	0.222823
HINFP	324.632	-0.146221	0.139946	-1.04484	0.296097	0.524938
PLEKHH3	742.342	0.0146835	0.152525	0.0962699	0.923306	0.966059
C1orf216	394.26	-0.596427	0.205942	-2.89609	0.00377846	0.0204805
DCTN2	1205.72	0.313934	0.191593	1.63855	0.101307	0.261097
PRMT5	2530.31	-0.00865672	0.160641	-0.0538885	0.957024	0.983559
PRKAA1	2255.98	-0.325493	0.138949	-2.34254	0.0191532	0.0768526
VMO1	10.0915	-0.260845	0.523868	-0.497921	0.61854	0.799002
HK3	4.50492	0.0682058	1.56971	0.0434513	0.965342	0.987198
PAX6	18.4981	-0.691386	0.37332	-1.85199	0.0640268	0.188797
HDLBP	19176.5	-0.433561	0.111022	-3.90519	9.41518e-05	0.000853099
RECQL5	404.221	0.295681	0.240224	1.23086	0.218376	0.436594
SUPT5H	3066.07	-0.0924076	0.133865	-0.690306	0.490001	0.704916
CREM	722.484	0.516746	0.134819	3.83289	0.000126646	0.00110626
ATG13	977.738	0.0583861	0.101422	0.575673	0.564836	0.76076
CNEP1R1	455.064	-0.3479	0.12833	-2.71097	0.00670862	0.0328725
TSPAN15	24.7945	0.494991	0.333633	1.48364	0.137905	0.322448
SH3D21	1155.3	0.589021	0.368943	1.59651	0.110375	0.276868
MAPT	322.35	-0.152837	0.624741	-0.24464	0.806735	0.909024
CCDC186	736.912	1.28705	0.17531	7.34155	2.11134e-13	7.59805e-12
OSBPL9	1003.28	0.0202987	0.116544	0.174173	0.86173	0.935097
ARRB1	433.299	-0.312175	0.150722	-2.0712	0.0383406	0.129936
ZNF774	48.579	0.660441	0.323698	2.0403	0.0413204	0.136917
MYOM2	52.1724	0.149388	0.409055	0.365202	0.71496	0.858826
TECPR2	404.154	0.20284	0.143491	1.41361	0.157476	0.351508
LINC01137	19.1855	0.156844	0.438514	0.357671	0.720589	0.862952
MIER3	1148.21	-0.305018	0.118012	-2.58463	0.00974824	0.0446597
TNXB	454.23	-0.0411002	0.412755	-0.0995754	0.920681	0.964963
BCL6	268.844	0.581235	0.353934	1.64221	0.100546	0.260209
CNN3	2288.3	-0.138256	0.17403	-0.794435	0.426942	0.650366
MIR5581	10.1807	0.0131022	0.566191	0.0231409	0.981538	0.994593
SCAMP2	511.552	0.0575031	0.13328	0.431446	0.666144	0.829128
GNL2	1705.31	-0.264189	0.139017	-1.90041	0.0573789	0.174804
TIPARP	943.69	-1.051	0.256558	-4.09654	4.19372e-05	0.000411842
MR1	423.002	-0.355787	0.180522	-1.97088	0.0487381	0.155266
BAG4	1185.58	-0.226379	0.086148	-2.62779	0.00859416	0.0402605
BACH2	21.1699	3.06365	0.92966	3.29545	0.000982645	0.00658205
DNAJB2	1688.18	-0.278356	0.171894	-1.61935	0.105372	0.268312
TNFRSF11A	13.9387	-1.87215	0.552193	-3.39039	0.00069794	0.0049016
C19orf48	1558.64	-0.120147	0.158368	-0.758655	0.448059	0.66899
GPR135	153.656	-0.113274	0.181233	-0.625019	0.531959	0.737582
ZNF124	508.499	-0.305071	0.168028	-1.8156	0.0694312	0.200151
AKR1C1	101.436	-0.997524	0.257423	-3.87504	0.000106606	0.000952365
DBP	330.702	0.169364	0.224574	0.754157	0.450755	0.671074
CDKL1	155.079	0.0832262	0.165988	0.501398	0.616091	0.796976
EPHA10	211.875	0.471544	0.163516	2.88378	0.0039293	0.0211139
MANEAL	516.933	-0.139771	0.342328	-0.408296	0.683056	0.839989
P2RX5	10.6538	1.09843	1.09547	1.0027	0.316006	0.546168
C9orf72	230.65	-0.381013	0.153309	-2.48526	0.0129455	0.0563017
GART	2321.51	-0.359608	0.0995463	-3.61247	0.000303293	0.00239588
USP28	1845.69	-0.394742	0.268096	-1.47239	0.140916	0.326779
PSD3	362.615	-0.568518	0.145971	-3.89474	9.8305e-05	0.000886355
PIAS1	668.236	-0.379877	0.140753	-2.6989	0.006957	0.0338585
GNAS	7203.57	0.110236	0.112666	0.978438	0.327858	0.557852
AGAP6	20.9045	0.21717	0.3545	0.612609	0.540135	0.743274
SLMAP	1314.35	0.285676	0.0821035	3.47946	0.000502426	0.0036934
TCL1B	3.41365	-0.513872	1.41652	-0.362772	0.716775	0.859881
C1QTNF6	50.7696	-0.956138	0.297646	-3.21233	0.00131665	0.00844598
PPP4R3B	2609.02	-0.323659	0.0791093	-4.09129	4.28975e-05	0.000419775
L3MBTL4	75.2174	-0.230399	0.261167	-0.882192	0.377673	0.605376
RNF144A	302.108	-0.425251	0.154717	-2.74858	0.00598549	0.0299057
SLC37A3	706.371	-0.729685	0.133495	-5.46602	4.60247e-08	8.18339e-07
ALKBH5	5066.8	-0.142105	0.146843	-0.967735	0.333177	0.563528
NSUN2	2764.45	-0.0452886	0.132468	-0.341883	0.732439	0.869726
DLG4	491.58	0.3958	0.202172	1.95774	0.0502604	0.158829
SMAD2	1499.49	-0.108857	0.123473	-0.881627	0.377979	0.60569
LOC105378663	12.2461	0.106361	0.581363	0.182952	0.854836	0.93221
TBC1D3L	188.504	0.462893	0.295497	1.56649	0.117234	0.288465
FGD1	445.284	0.0648025	0.170833	0.379332	0.704441	0.852826
SMAD1	373.127	0.0687986	0.116942	0.588313	0.556322	0.754026
CAMK2G	621.592	-0.16918	0.102654	-1.64806	0.0993413	0.258169
RASL10A	2.87188	0.042762	1.24656	0.0343039	0.972635	0.991289
MMS19	1434.48	0.0249155	0.190809	0.130578	0.896109	0.953487
XRCC6	10494.3	-0.0758655	0.0947059	-0.801065	0.423094	0.64696
OXCT2P1	22.5379	-0.48556	0.309662	-1.56803	0.116873	0.287884
PPIEL	45.7327	0.981433	0.503412	1.94956	0.0512282	0.160812
EML1	699.069	0.268636	0.108515	2.47557	0.0133024	0.0576414
WDR60	277.386	-1.26393	0.198855	-6.35606	2.06997e-10	5.18056e-09
ZDHHC18	579.66	-0.116383	0.143556	-0.810715	0.417529	0.642
SNORA55	23.0152	0.245574	0.386377	0.63558	0.52505	0.731716
LIMD2	30.2093	-0.0617753	0.345848	-0.17862	0.858236	0.933465
CXCL11	71.3519	-1.06072	0.714813	-1.48391	0.137833	0.322437
NCK1	617.511	-0.144665	0.12245	-1.18142	0.237435	0.459729
PPIE	774.185	0.027956	0.0856679	0.32633	0.744175	0.877456
NPL	269.59	-0.727659	0.247898	-2.93532	0.00333209	0.018445
LOC101929536	8.2508	0.0319844	0.548665	0.0582949	0.953514	0.981721
TRIT1	1007.9	0.208233	0.165893	1.25522	0.209398	0.424919
ZNF627	610.917	-0.547736	0.147788	-3.70622	0.000210376	0.00172456
ASMTL	387.433	-0.0529059	0.162341	-0.325895	0.744504	0.877468
ATF6B	2179.96	-0.208047	0.150509	-1.38229	0.166882	0.364727
OGDHL	243.261	1.35428	0.241016	5.61903	1.92037e-08	3.55214e-07
RAET1G	6.59669	-0.0218824	0.953569	-0.0229479	0.981692	0.994593
CCDC84	787.549	0.305492	0.194765	1.56851	0.116761	0.287817
ZCCHC2	288.582	-0.0628584	0.143312	-0.438613	0.660942	0.825837
ZMYM2	3552.99	0.00358767	0.183615	0.019539	0.984411	0.995927
TRAF3	983.273	0.279919	0.183281	1.52726	0.126695	0.304666
USH1G	44.6706	0.542343	0.312026	1.73814	0.0821869	0.226034
ANAPC16	1943.6	0.242309	0.201423	1.20299	0.228981	0.449982
UBE2Q2	1623.35	0.195357	0.125239	1.55988	0.118789	0.291337
MOB1B	927.322	-0.468865	0.14989	-3.12806	0.00175966	0.0107493
MCAT	325.752	0.109524	0.209927	0.521727	0.60186	0.788522
PDE8A	816.781	1.32021	0.151984	8.68647	3.73889e-18	2.14441e-16
WIPF3	36.5256	-1.24955	0.390923	-3.19641	0.00139147	0.00884692
FAM49B	1150.72	-0.0266695	0.113584	-0.2348	0.814364	0.912211
NLGN1	1570.1	0.564109	0.131939	4.27553	1.90683e-05	0.000202683
NCOA5	778.525	-0.202131	0.117846	-1.71521	0.0863066	0.233439
PSMD12	2283.41	-0.096153	0.123705	-0.777275	0.436997	0.658665
NCS1	1097.08	0.358378	0.0831185	4.31165	1.62043e-05	0.000175019
SMAP2	994.692	0.10505	0.280146	0.374983	0.707673	0.854714
SLC26A7	1858.9	-1.15217	0.333316	-3.45669	0.00054685	0.00398275
WDR46	3655.5	-0.144346	0.188365	-0.766312	0.443491	0.664572
NFYC-AS1	110.428	-0.502234	0.265806	-1.88948	0.0588281	0.177711
PXK	324.121	0.2071	0.140228	1.47688	0.139707	0.325102
ANKRD28	2071.07	0.385668	0.241631	1.5961	0.110466	0.276927
GAB3	8.86136	1.1994	0.953919	1.25734	0.208632	0.423832
WDR83	154.32	0.0542271	0.203503	0.266469	0.789878	0.901112
RAB13	1517.27	-0.793803	0.166049	-4.78054	1.74822e-06	2.2973e-05
SLFNL1-AS1	134.95	0.278976	0.229595	1.21508	0.224336	0.444155
C1orf127	5.65669	2.7404	1.08568	2.52413	0.0115984	0.0516396
STYXL1	362.075	1.44008	0.188287	7.64831	2.03632e-14	8.1443e-13
SCMH1	462.44	-0.0798324	0.227457	-0.350978	0.725605	0.865506
JRK	831.62	-0.0233452	0.115092	-0.202839	0.839261	0.924918
MID1	739.304	-1.20537	0.345675	-3.487	0.000488463	0.00360864
COLQ	27.3811	1.15848	0.434732	2.66482	0.00770289	0.0369229
FOXJ3	1071.63	-0.232274	0.130984	-1.7733	0.0761796	0.214294
SMG1	5000.87	0.0442046	0.193011	0.229026	0.818849	0.914205
ZMYND12	4.34008	-0.623062	0.915432	-0.680621	0.496111	0.709504
DOCK9	353.688	0.0940519	0.119626	0.786213	0.431743	0.653936
DLG1	7672.89	1.07423	0.180465	5.95257	2.63958e-09	5.58982e-08
C3	36.8128	2.10438	0.43492	4.83853	1.308e-06	1.76853e-05
USP21	570.318	-0.0116665	0.131074	-0.0890069	0.929076	0.969456
RPS6KB1	1270.49	-0.913876	0.083182	-10.9865	4.44011e-28	6.49042e-26
ADAMTS13	69.514	0.684684	0.445124	1.53819	0.124003	0.300466
COL13A1	170.927	1.46353	0.437916	3.34203	0.00083169	0.00570746
ZNF326	918.876	-0.238874	0.123146	-1.93976	0.0524087	0.16343
GATC	923.098	-0.48829	0.218885	-2.23081	0.0256936	0.0958561
GIPC1	1466.31	0.6405	0.132367	4.83882	1.30611e-06	1.76839e-05
PPT2	511.689	-0.480205	0.211958	-2.26557	0.0234778	0.0896664
SNAP91	51.3588	0.22401	0.342257	0.65451	0.512784	0.722588
POLI	244.878	-0.124508	0.245159	-0.507864	0.611548	0.794819
TIMM8B	1123.89	-0.057922	0.160241	-0.361467	0.71775	0.860675
IFT57	855.302	0.0692535	0.112749	0.614225	0.539067	0.742706
ZNF107	762.272	-0.253176	0.152964	-1.65513	0.0978986	0.255303
ZNF691	138.791	-0.304916	0.279344	-1.09154	0.275034	0.502151
TPRA1	653.863	-0.158215	0.133174	-1.18803	0.234821	0.456218
SLC2A1-AS1	20.8659	1.46726	0.704255	2.08342	0.0372129	0.127053
IL17RE	9.43549	0.729078	0.558997	1.30426	0.192145	0.39993
ANO6	1859.49	-0.35963	0.24528	-1.4662	0.142593	0.329651
COL11A1	13.1589	-2.9901	0.947207	-3.15676	0.00159534	0.00989925
PPP1R32	17.4691	0.369709	0.456696	0.80953	0.41821	0.642425
VCL	14340.4	0.237339	0.170336	1.39336	0.163512	0.360647
CYP26B1	13.2023	2.15942	0.965023	2.23769	0.0252413	0.0946075
GAD1	33.1955	-1.00895	0.760973	-1.32587	0.184882	0.390421
UBQLN2	608.589	0.236882	0.221651	1.06872	0.285197	0.51289
STOML2	2430.33	0.299647	0.111298	2.69229	0.00709639	0.0343446
UBQLN1	3217.87	0.00141527	0.141537	0.0099993	0.992022	0.997945
KCNIP3	175.251	-0.471436	0.198056	-2.38032	0.0172974	0.0708432
ZNF708	510.757	-0.312729	0.135482	-2.30827	0.020984	0.0824485
GRAMD1B	590.59	0.799079	0.16253	4.9165	8.81047e-07	1.23928e-05
HHAT	135.47	-0.778678	0.310954	-2.50416	0.0122744	0.0541095
SH2D2A	130.867	0.116377	0.189675	0.613562	0.539505	0.742929
TENT2	1138.87	0.226092	0.0887252	2.54823	0.0108272	0.0488242
SZT2-AS1	3.40056	0.14371	1.07272	0.133968	0.893428	0.95186
PLLP	205.876	0.895799	0.391971	2.28537	0.022291	0.0863157
DAD1	1455.11	0.0443936	0.124176	0.357505	0.720714	0.862976
STX4	648.653	0.57244	0.224153	2.55379	0.0106558	0.0482492
SFSWAP	790.682	-0.042752	0.114446	-0.373555	0.708735	0.855117
SMS	3087.82	0.227962	0.252228	0.903792	0.366106	0.594274
SLC4A9	9.47591	1.99993	1.181	1.69343	0.0903746	0.241259
PIBF1	221.502	0.0435842	0.180107	0.24199	0.808788	0.909432
TRIM37	1027.06	-0.144968	0.119026	-1.21795	0.223242	0.442688
KDM4A-AS1	36.9199	-0.174661	0.300633	-0.58098	0.561254	0.7577
F11R	2644.46	0.916041	0.182401	5.02213	5.11011e-07	7.51637e-06
PRTN3	31.137	1.27571	1.08915	1.17129	0.241482	0.464299
HTRA1	263.545	0.428369	0.356802	1.20058	0.229914	0.450821
GGCT	766.756	0.0288108	0.193207	0.149119	0.88146	0.945759
EIF2B3	440.597	-0.0552506	0.187387	-0.294847	0.768111	0.889862
AANAT	4.917	-0.165747	1.08653	-0.152548	0.878755	0.944697
PLEKHA8	1268.49	0.319692	0.165133	1.93596	0.0528724	0.16441
STRN3	1470.3	-0.403252	0.131234	-3.07276	0.00212086	0.0126334
KCNMA1	17.3716	-7.23482	1.2744	-5.67705	1.3704e-08	2.587e-07
ZNF23	438.675	0.308099	0.11352	2.71405	0.00664668	0.0326367
TSEN34	5228.1	0.0977472	0.115457	0.846608	0.397214	0.623864
PTER	382.588	-0.0438348	0.112229	-0.390582	0.696106	0.847959
ATXN3	669.082	-0.622071	0.186946	-3.32754	0.000876162	0.0059642
LNPK	2293.81	-0.347223	0.23035	-1.50737	0.131716	0.312733
STXBP5	1390.65	-0.184895	0.210256	-0.879382	0.379194	0.606873
ATL1	88.5275	1.51058	0.357406	4.2265	2.37359e-05	0.000247051
ABCC3	8.70039	3.79964	0.932569	4.07438	4.61369e-05	0.000447539
PLXNA4	2.96124	-1.34283	1.93069	-0.695521	0.486729	0.70197
SNURF	3.75725	-0.270244	0.921746	-0.293187	0.769379	0.890292
LINC01297-DUXAP10-NBEAP6	64.7713	0.381444	0.215657	1.76876	0.0769347	0.215903
RELCH	751.816	-0.153843	0.118614	-1.297	0.194631	0.403579
NEUROG2	7.39401	-1.36135	0.941048	-1.44663	0.148001	0.338407
SRPK3	4.1668	-2.38459	1.51221	-1.57689	0.11482	0.284475
RNFT1	333.91	-0.474295	0.16677	-2.844	0.00445509	0.0234062
CCDC24	219.615	0.240763	0.279324	0.861951	0.388714	0.616457
DNAJC17	276.836	-0.140799	0.266817	-0.527699	0.597708	0.785266
ZNF197	6.10856	-1.38069	0.723874	-1.90736	0.056474	0.172684
TTC26	364.53	-1.4017	0.127656	-10.9804	4.75052e-28	6.87315e-26
SFXN5	379.815	-0.159633	0.194423	-0.821062	0.411611	0.637299
SPRY2	2315.72	0.160574	0.135064	1.18887	0.234489	0.455896
SRRD	684.397	0.210505	0.120961	1.74027	0.0818115	0.22549
CMIP	808.524	-0.378406	0.226432	-1.67117	0.0946881	0.249014
ANAPC15	379.035	0.212611	0.173597	1.22474	0.220674	0.439379
EPB41L5	895.366	-0.54772	0.135076	-4.0549	5.01554e-05	0.000482228
FGFR2	169.557	1.29142	0.295487	4.37048	1.23975e-05	0.000137345
MECP2	696.437	-0.108664	0.152038	-0.714715	0.474785	0.693165
C8orf82	285.743	-0.226646	0.138456	-1.63696	0.10164	0.261549
DNAI2	20.6065	2.60072	1.15589	2.24997	0.0244508	0.0924417
PKP4	1468.14	-0.267269	0.115746	-2.30911	0.0209376	0.0823339
PRELID3A	78.6635	-0.0174362	0.281416	-0.0619589	0.950596	0.980329
FAM210A	974.597	0.0101628	0.258454	0.0393215	0.968634	0.988751
ERI3	719.048	0.125512	0.131412	0.955097	0.339529	0.570039
IGDCC4	13.9558	0.893595	0.474343	1.88386	0.0595842	0.179078
ERI3-IT1	30.3904	0.368449	0.369913	0.996042	0.31923	0.548874
INSIG2	1648.89	-0.465614	0.387082	-1.20288	0.229023	0.449982
TMEM53	39.9147	-0.269844	0.283677	-0.951238	0.341484	0.572014
RNU5F-1	109.2	-0.218207	0.300814	-0.725391	0.468212	0.687385
RNU5D-1	68.4213	-0.337348	0.387898	-0.869682	0.384474	0.61219
TMTC4	145.138	0.141418	0.190083	0.743983	0.456887	0.677091
UBL7	602.764	0.365834	0.141883	2.57842	0.00992523	0.0453388
C2CD6	3.23636	-1.74209	1.18977	-1.46423	0.143131	0.330381
SNORD160	5.99623	0.518842	0.592343	0.875914	0.381077	0.608416
SNORD55	35.4684	-0.91927	0.289296	-3.17761	0.00148495	0.00934941
SNORD46	57.3695	-0.467231	0.256142	-1.82411	0.0681361	0.197313
SNORD38A	12.4026	0.379006	0.446218	0.849374	0.395673	0.622628
SNORD38B	16.2718	-0.373588	0.392114	-0.952754	0.340715	0.571189
PUS1	434.678	0.114269	0.175411	0.651438	0.514764	0.723783
SLC2A11	553.94	-0.567477	0.212981	-2.66444	0.00771157	0.0369538
CALCRL	862.079	-3.17497	0.140068	-22.6674	9.39187e-114	1.41032e-110
FAM228B	20.8162	0.178119	0.499989	0.356246	0.721657	0.863576
ATL2	1452.38	-0.274007	0.0853234	-3.21139	0.00132094	0.00846367
FAU	4543.14	0.154132	0.141466	1.08953	0.275918	0.503215
ENO3	731.678	-0.703325	0.258324	-2.72265	0.0064761	0.0319225
RALBP1	1085.52	-0.0607123	0.147121	-0.412669	0.679849	0.837833
LINC01144	23.0203	-0.295087	0.406536	-0.725856	0.467927	0.687225
TAP1	3513.36	0.359875	0.253794	1.41798	0.156196	0.349634
NKIRAS2	533.325	-0.0962088	0.116028	-0.829187	0.406999	0.632853
HDHD5	1416.88	0.0931342	0.24548	0.379396	0.704394	0.852826
MATR3	11058.2	-0.148337	0.126186	-1.17554	0.239779	0.462479
ZNF79	201.094	-0.0655577	0.170921	-0.383557	0.701307	0.850605
MMP24-AS1-EDEM2	16.4607	0.445502	0.573755	0.776467	0.437473	0.659035
ERGIC3	2444.74	0.0224767	0.140906	0.159516	0.873262	0.941796
RELA	1133.74	-0.157814	0.194302	-0.81221	0.416671	0.641612
STK36	748.617	-0.262507	0.14775	-1.7767	0.0756182	0.213041
CANX	11116.5	0.471226	0.139424	3.3798	0.000725374	0.00506413
FAM168A	1228.4	-0.200934	0.185606	-1.08258	0.278993	0.506196
SHC1	9656.37	-0.287624	0.17839	-1.61234	0.106889	0.270956
GCDH	275.728	0.131015	0.152021	0.861821	0.388786	0.616457
SYTL4	176.139	0.0947441	0.195964	0.483478	0.628756	0.805809
YIPF5	1588.58	0.252199	0.118504	2.12819	0.0333215	0.116983
ENAH	16323.2	0.356151	0.137086	2.598	0.00937685	0.0432887
TK1	1567.06	-0.0194302	0.114308	-0.169981	0.865025	0.936894
CSDE1	14228.9	-0.0464199	0.124408	-0.373127	0.709054	0.855214
SMARCA1	2288.04	0.466693	0.123148	3.7897	0.000150831	0.00128358
PRR36	15.3975	-0.234408	0.432187	-0.542377	0.587559	0.777357
AVPR2	6.19153	1.32359	0.949979	1.39328	0.163536	0.360652
MIER1	1591.02	-0.0936842	0.0972137	-0.963693	0.3352	0.565791
FAH	479.191	0.347482	0.154046	2.2557	0.0240893	0.0913259
RPS15AP10	40.6406	-0.210514	0.338733	-0.621475	0.534287	0.739204
ZNF133	395.562	0.231991	0.165308	1.40338	0.160503	0.356103
NDRG2	193.201	0.17259	0.264589	0.652292	0.514213	0.723736
RPS15	7337.71	-0.318687	0.122952	-2.59197	0.00954294	0.0439326
LRRCC1	455.828	0.0860529	0.148155	0.580831	0.561354	0.757728
PSD	64.4247	1.63755	0.344938	4.74738	2.06071e-06	2.67391e-05
TMEM183A	1789.69	0.21293	0.118289	1.80008	0.0718481	0.205291
ATG101	757.512	0.242422	0.167723	1.44537	0.148354	0.338669
CLK4	528.75	-0.323949	0.134037	-2.41687	0.0156546	0.0655514
PGM3	1380.27	0.319526	0.139913	2.28375	0.0223863	0.0865581
LOC101929626	7.5318	-0.182883	0.597268	-0.3062	0.759453	0.885171
ARHGEF28	175.183	0.52419	0.256668	2.04229	0.0411227	0.13658
BID	700.685	0.307339	0.196465	1.56434	0.117737	0.289403
CNTF	3.10674	-0.00805946	0.951597	-0.00846941	0.993242	0.998259
TAFA5	17.3251	-2.95312	0.52615	-5.61269	1.99204e-08	3.67238e-07
NRM	949.289	0.158184	0.202867	0.779743	0.435542	0.657163
B3GALT6	548.93	0.266362	0.106807	2.49386	0.0126361	0.0553055
CEP164	883.837	0.105534	0.127958	0.824758	0.409509	0.635023
IFT22	565.803	0.210535	0.0999418	2.10658	0.0351541	0.121656
EXO5	326.552	-0.237248	0.221424	-1.07146	0.283961	0.511279
LMF1	142.001	0.179986	0.172705	1.04216	0.297336	0.526352
EPS8L2	166.309	2.89635	0.269435	10.7497	5.94446e-27	7.67114e-25
CRTC3	475.429	0.0892282	0.186227	0.479137	0.631841	0.807382
TMEM205	515.987	0.151313	0.253739	0.596333	0.550953	0.750871
NSUN4	341.473	0.00832786	0.146103	0.057	0.954545	0.982195
TLE1	180.357	-1.004	0.231764	-4.33201	1.47753e-05	0.000160671
KLHDC7A	2.83525	4.5124	1.45337	3.10479	0.00190412	0.0114873
ENSA	3534.82	-0.202992	0.105698	-1.92049	0.0547961	0.168866
TMED8	1056.76	0.0498979	0.16693	0.298914	0.765005	0.88882
MMP11	444.395	0.132518	0.190546	0.695465	0.486764	0.70197
MOB3C	231.603	0.112795	0.254171	0.443778	0.657203	0.823879
SH2B1	728.061	0.13866	0.140536	0.986651	0.323814	0.553988
RDM1	157.921	-0.24509	0.258537	-0.947987	0.343136	0.573792
DIDO1	3608.79	0.125749	0.107027	1.17492	0.240025	0.46263
PRRC2A	14901.4	0.0731237	0.195797	0.373466	0.708802	0.855117
CFAP45	8.12831	0.67523	0.545516	1.23778	0.215797	0.433853
ADAT1	925.796	0.215713	0.175318	1.23041	0.218543	0.436822
TMEM234	315.517	0.144475	0.182565	0.791363	0.428732	0.651713
FAM120B	1883.51	0.15207	0.144009	1.05598	0.290979	0.519608
DEDD2	649.946	0.135086	0.198472	0.680632	0.496104	0.709504
PRUNE1	618.951	-0.0633293	0.165148	-0.383471	0.701371	0.850605
ZNF511	1689.07	0.122558	0.358875	0.341506	0.732723	0.869726
TSC22D4	1277.32	1.32041	0.135331	9.75685	1.72433e-22	1.56498e-20
NDUFB3	783.961	-0.613262	0.120446	-5.09159	3.55067e-07	5.39558e-06
MLEC	4288.79	-0.0303452	0.0777206	-0.39044	0.696211	0.848021
PLEKHA7	44.1216	-2.7024	0.321212	-8.41312	3.99239e-17	2.07378e-15
IFT52	756.476	0.191483	0.103174	1.85592	0.0634654	0.187535
LINC00853	12.8981	-0.209113	0.463459	-0.4512	0.651845	0.820544
ETNPPL	3.5913	-0.733647	0.996237	-0.736418	0.461476	0.681386
SPECC1L	402.103	-0.0665165	0.116524	-0.570838	0.56811	0.763305
EDF1	3269.49	-0.0112161	0.076535	-0.146549	0.883488	0.94684
POPDC2	9.51454	0.529793	0.845407	0.626672	0.530874	0.736704
USP33	2337.44	0.32029	0.11093	2.88731	0.0038855	0.0209194
CCDC148	38.5747	-1.19145	0.289014	-4.12248	3.74821e-05	0.000372297
EVI5	694.031	0.417858	0.121331	3.44395	0.000573283	0.00414238
LINC01389	27.1002	0.50292	0.299713	1.678	0.0933467	0.246725
WDR78	134.747	-0.180593	0.215611	-0.837587	0.402263	0.629152
SIGIRR	1136.89	0.761496	0.234293	3.25018	0.00115331	0.00756569
C16orf70	831.441	-0.097222	0.115028	-0.845206	0.397996	0.624736
BBS12	183.652	0.372415	0.173965	2.14075	0.0322945	0.114355
SPATA6	321.32	-0.195334	0.216307	-0.903043	0.366503	0.594802
GFOD2	1133.83	-0.219577	0.119189	-1.84225	0.0654379	0.19148
DDX28	528.994	0.173853	0.115649	1.50328	0.132767	0.314371
LRIF1	779.909	-0.443538	0.141793	-3.12807	0.00175959	0.0107493
DRAM1	421.129	-0.0507312	0.109239	-0.464404	0.642359	0.813874
BLOC1S4	337.985	0.189086	0.150899	1.25306	0.210182	0.425944
LIN7C	2371.95	-0.230547	0.141837	-1.62544	0.10407	0.265896
UFSP2	875.49	0.20259	0.388847	0.521002	0.602365	0.788556
SIDT1	15.5611	-0.488628	0.727648	-0.671517	0.501891	0.713568
RIMS1	104.342	-0.659908	0.217749	-3.03059	0.00244078	0.0142362
KPNA4	2996.96	-0.212585	0.20361	-1.04408	0.296447	0.525286
KPNA3	531.69	0.26669	0.241553	1.10407	0.269565	0.49695
PAF1	1063.31	-0.106207	0.101091	-1.05061	0.293439	0.522151
PSPH	732.145	0.198192	0.266861	0.742679	0.457676	0.677921
FAM110D	71.8368	1.48333	0.378014	3.92401	8.70885e-05	0.000795207
SPEF2	145.032	-0.188001	0.324422	-0.579494	0.562256	0.758584
FHL1	274.657	-0.626309	0.218843	-2.86191	0.00421099	0.0223297
MTUS2	47.4685	0.234637	0.394586	0.594641	0.552083	0.751488
SATB2	302.046	-0.485007	0.220391	-2.20067	0.0277597	0.101423
ACIN1	3282.2	-0.261031	0.0650689	-4.01161	6.03072e-05	0.000568906
DPY19L1	1069.24	-0.575354	0.163003	-3.52971	0.000416008	0.0031464
TTC39A-AS1	10.4591	1.13202	0.516336	2.19241	0.0283502	0.102966
TRIM55	88.063	0.637595	0.688354	0.92626	0.354311	0.584024
NAP1L1	14938.5	0.591956	0.16753	3.53344	0.000410193	0.00311377
SLC52A2	919.515	0.349775	0.120894	2.89325	0.0038128	0.0206288
CFAP298	421.305	0.0637063	0.131377	0.484913	0.627738	0.80517
SLC49A4	246.051	-0.220193	0.191014	-1.15276	0.24901	0.472557
LRP11	867.457	0.0790008	0.11739	0.67298	0.50096	0.71292
UTP4	1424.27	-0.605776	0.268289	-2.25793	0.0239503	0.0908824
BBS1	330.627	-0.00745232	0.152549	-0.0488519	0.961037	0.985495
SMU1	2529.67	-0.153134	0.137554	-1.11326	0.265596	0.492104
PARVA	727.891	-0.0649386	0.126199	-0.514572	0.606852	0.791972
SLC45A2	3.41784	0.860864	0.996443	0.863937	0.387623	0.615294
RNF19A	1526.88	0.251034	0.166368	1.50891	0.131322	0.312021
KANK1	1374.46	-0.356856	0.105119	-3.39479	0.000686815	0.00483169
NFYC	686.72	-0.0669803	0.114614	-0.5844	0.558951	0.755649
FRMD4A	16.226	3.27964	0.822329	3.98823	6.65672e-05	0.000620517
FGFR1	333.097	-0.152681	0.18785	-0.812778	0.416345	0.641469
RAD21L1	4.75193	2.96027	1.3039	2.27032	0.0231884	0.0888073
C1orf109	408.687	-0.0578042	0.258466	-0.223643	0.823035	0.916283
BTF3L4	1445.13	-0.22086	0.179106	-1.23312	0.217531	0.435766
SLC22A4	16.7161	-0.366615	0.435591	-0.84165	0.399984	0.626725
TMEM70	602.474	-0.0107477	0.232242	-0.0462779	0.963089	0.986378
FOXL2NB	479	-0.530831	0.189401	-2.80269	0.00506791	0.0260784
HLA-DPA1	184.001	-1.10536	0.394213	-2.80398	0.00504766	0.0260066
CAB39L	53.9578	-0.0480677	0.235322	-0.204264	0.838147	0.924385
UST	48.6653	-1.73248	0.418739	-4.13736	3.51318e-05	0.000351915
DYNC2LI1	253.194	-0.274371	0.259843	-1.05591	0.29101	0.519608
MTMR2	956.371	-0.331089	0.0875955	-3.77975	0.000156988	0.00132981
DHDDS	522.505	-0.00235051	0.138001	-0.0170326	0.986411	0.996607
TSC22D3	728.59	1.07824	0.281421	3.83142	0.000127407	0.00111056
NRTN	36.3848	0.132898	0.421474	0.315316	0.752521	0.881727
NOTCH4	116.961	-0.116511	0.366339	-0.31804	0.750454	0.880586
ROR2	241.744	0.306591	0.150476	2.03748	0.0416021	0.137657
YBX1	16138.6	-0.103748	0.10028	-1.03458	0.300865	0.530376
CAPZA2	2864.05	-0.212672	0.11573	-1.83766	0.066113	0.193079
CCDC90B	619.134	0.0492625	0.210818	0.233673	0.815239	0.912562
LGALS3BP	4481.61	0.362671	0.161319	2.24816	0.024566	0.0927132
LDHA	44338.7	0.519409	0.0833422	6.23224	4.59809e-10	1.08347e-08
ECHDC2	5.34466	0.96201	0.767185	1.25395	0.209861	0.42544
FLOT1	5217.55	-0.0505742	0.114314	-0.442415	0.658189	0.824293
ANAPC13	695.096	-0.137317	0.192403	-0.713692	0.475418	0.69354
HDHD3	338.277	-0.208753	0.158432	-1.31762	0.187631	0.393961
TTC21B	1058.98	-0.657157	0.19832	-3.31362	0.000920952	0.00621417
ARMC5	252.443	-1.03041	0.206223	-4.99658	5.83573e-07	8.51543e-06
PCDHGA5	26.1147	-0.0563944	0.361339	-0.156071	0.875977	0.943308
SURF4	4235.42	0.302551	0.0830159	3.64449	0.00026792	0.00214414
TBXA2R	83.5016	0.715815	0.289202	2.47514	0.0133183	0.0576954
DGCR2	875.536	0.0474426	0.120836	0.392619	0.694601	0.846997
LOC100507564	25.9541	-0.461412	0.422329	-1.09254	0.274596	0.501951
USP45	911.97	-0.0963627	0.0963573	-1.00006	0.317284	0.547009
CCDC138	2320.08	2.18053	0.173798	12.5463	4.16294e-36	8.93031e-34
LINC01771	12.1667	1.18995	0.520705	2.28526	0.0222974	0.0863157
XPOT	5492.39	0.123735	0.237208	0.521628	0.601929	0.788522
FEM1A	1308.48	-0.190425	0.178272	-1.06818	0.285441	0.513049
ERBIN	2672.12	-0.0904118	0.109646	-0.824579	0.40961	0.635121
TRAPPC3	856.664	-0.134507	0.14619	-0.920082	0.35753	0.586812
ITGA2	677.625	-0.232152	0.228874	-1.01432	0.310429	0.539925
AUH	210.274	-0.512042	0.149094	-3.43436	0.000593959	0.00427348
DGAT2	332.575	0.649862	0.322196	2.01698	0.0436979	0.142875
TFDP1	1528.64	0.327993	0.109439	2.99703	0.00272623	0.0156198
ATAT1	620.811	-0.916941	0.178904	-5.12532	2.97031e-07	4.58538e-06
PANK2	891.914	-0.125309	0.0897616	-1.39602	0.162709	0.35926
ADGRG1	323.121	1.68257	0.357098	4.71178	2.4556e-06	3.1443e-05
C17orf80	496.061	-0.0021864	0.162839	-0.0134268	0.989287	0.997109
CASC1	13.456	-0.46383	0.474938	-0.976612	0.328761	0.55872
CYB5RL	125.894	-0.930718	0.370624	-2.51122	0.0120316	0.0532524
C10orf95	17.4147	-0.282232	0.397712	-0.709639	0.477928	0.695911
MEA1	2128.24	-0.430454	0.162345	-2.65148	0.00801406	0.0381928
CDR2	317.163	0.256113	0.235806	1.08611	0.277429	0.504521
CDO1	250.394	-0.271747	0.24479	-1.11013	0.266945	0.494012
CDC42	6702.05	0.123556	0.129973	0.950631	0.341792	0.57224
YWHAH	2581.36	-0.0965836	0.111351	-0.867383	0.385732	0.613591
MCM9	356.615	-0.226772	0.11515	-1.96936	0.0489122	0.155731
WDR55	1246.96	-0.015828	0.108738	-0.145561	0.884268	0.947009
CDK5RAP2	1367.14	-0.154799	0.133825	-1.15672	0.247386	0.470667
ARL4A	861.651	0.332103	0.178714	1.8583	0.0631265	0.186701
NBPF8	2111.16	0.172754	0.113215	1.5259	0.127035	0.305312
BAIAP2L2	10.7164	1.28076	0.552587	2.31775	0.020463	0.0809988
DDX51	614.059	0.268796	0.116413	2.30898	0.0209449	0.0823339
COA8	507.824	0.0264852	0.141877	0.186677	0.851914	0.931113
TCF12	1702.4	-0.197314	0.119811	-1.64688	0.0995828	0.258715
LOC100507634	9.27887	-0.741651	0.513294	-1.44488	0.148491	0.338733
PFKFB4	4510.35	1.18579	0.28694	4.13253	3.58788e-05	0.000358528
ATXN1	56.8714	-4.59124	0.932792	-4.92204	8.56449e-07	1.20707e-05
EXD2	645.148	0.384513	0.111761	3.44048	0.00058069	0.0041904
VPS35	5815.65	0.0204238	0.110409	0.184983	0.853243	0.93142
AURKB	749.965	0.13458	0.177724	0.757242	0.448905	0.669597
SPX	5.47372	1.48549	1.14012	1.30293	0.1926	0.400625
STRADB	549.4	-0.232863	0.209943	-1.10917	0.267356	0.494351
CMC1	438.864	-0.203853	0.169753	-1.20088	0.229799	0.450756
SYN1	16.0131	0.904568	0.517892	1.74663	0.0807011	0.223137
WNK4	27.0259	0.167046	0.51664	0.323331	0.746445	0.879188
SLC22A17	306.364	-0.367955	0.170988	-2.15193	0.0314029	0.111825
LINC01135	9.51112	0.209028	0.916433	0.228088	0.819578	0.914382
NUP93	2096.68	0.0833943	0.0845876	0.985893	0.324185	0.554502
CCDC13	24.7773	0.293015	0.595727	0.491861	0.622817	0.80191
TAMM41	362.946	0.368684	0.140559	2.62299	0.00871615	0.0406934
MIR324	4.48149	-0.14849	0.827532	-0.179438	0.857594	0.933297
MIR331	3.47761	0.887295	0.870454	1.01935	0.308038	0.537123
CDK5RAP1	512.288	0.0685552	0.107419	0.638203	0.523341	0.7305
C6orf136	803.931	0.0855341	0.132088	0.647552	0.517274	0.725819
GABBR1	2271.39	0.141147	0.215516	0.654927	0.512515	0.722576
SF3A3	2800.22	0.0223502	0.091762	0.243567	0.807566	0.909234
AP3B2	111.818	-0.0652527	0.242187	-0.269431	0.787598	0.900564
WDR54	1067.76	0.783761	0.300288	2.61003	0.00905344	0.0419833
DMXL1	1764.12	-0.128122	0.236774	-0.541116	0.588427	0.777945
NEK11	194.041	-0.0242844	0.145646	-0.166735	0.867578	0.938097
TM2D1	396.055	-0.258103	0.181192	-1.42447	0.154311	0.347073
CFD	544.499	-0.237073	0.224242	-1.05722	0.290411	0.519137
CTSB	2083.64	0.8307	0.0790162	10.513	7.52376e-26	8.87696e-24
TXNIP	1396.77	2.13807	0.242024	8.83414	1.00871e-18	6.31129e-17
ESYT1	6568.33	0.438023	0.215302	2.03446	0.0419055	0.138245
GDPD3	23.7511	0.870617	0.431524	2.01754	0.043639	0.142795
LRP2BP	43.1382	0.915581	0.385813	2.37312	0.0176384	0.072027
LAPTM4B	1650.47	0.127972	0.139282	0.918792	0.358204	0.587452
SCN3B	40.3689	-2.86002	0.703745	-4.06399	4.82403e-05	0.000465168
ZNF442	143.802	-0.643158	0.215927	-2.9786	0.00289573	0.0163751
PLA2G12A	791.399	0.0032937	0.168013	0.0196039	0.984359	0.995927
RIOX2	1275.74	0.0612762	0.110717	0.553447	0.579957	0.772435
SHFL	226.134	-0.027543	0.189347	-0.145463	0.884345	0.947009
ANKRD13C	833.407	0.163471	0.123822	1.32021	0.186765	0.392742
IL34	3.85883	0.681413	0.890807	0.764939	0.444308	0.665374
EEF1D	5331.69	-0.0831983	0.135613	-0.613496	0.539549	0.742929
UBE2F	382.083	-0.0457802	0.157809	-0.290099	0.77174	0.891753
THADA	1190.03	0.0807225	0.122085	0.661199	0.508484	0.719186
STAMBP	881.427	0.0672369	0.178708	0.376239	0.706739	0.854168
CAVIN2	6.47765	-3.20734	0.942775	-3.40202	0.000668888	0.00472167
EP300	2099.85	-0.186699	0.240575	-0.776053	0.437718	0.659286
ERN1	221.52	0.298357	0.316934	0.941388	0.346506	0.576769
FBL	3378.59	0.0199363	0.191338	0.104194	0.917015	0.962835
HLA-DOA	12.9815	-1.46835	0.90299	-1.6261	0.103928	0.26574
LINC00324	37.1779	-0.983784	0.365216	-2.69371	0.00706623	0.0342488
MBNL1-AS1	116.551	0.418262	0.191275	2.18671	0.0287638	0.104223
NEDD9	19.5477	1.20585	0.889408	1.35579	0.175165	0.376988
ITGB3BP	386.026	-0.106117	0.156417	-0.678423	0.497504	0.710609
DLEU2L	16.2334	0.0876252	0.373653	0.23451	0.814589	0.912291
SLC25A37	873.566	0.177293	0.112424	1.577	0.114796	0.284459
KLHL24	518.175	-0.641118	0.229101	-2.79841	0.00513552	0.0263279
TRAK1	904.638	0.672986	0.137833	4.88263	1.04683e-06	1.4482e-05
FAM83H-AS1	227.99	0.125429	0.166254	0.754444	0.450583	0.670966
ANKRD45	139.262	-0.0695584	0.308078	-0.225782	0.821371	0.915294
CCNH	1072.16	0.0330872	0.103737	0.318953	0.749762	0.880337
RPL36AL	2532.4	-0.0935707	0.132667	-0.705303	0.480622	0.697868
KCNJ5	2.6891	0	1.92977	0	1	1
VWF	4.13638	-0.0965093	0.878248	-0.109888	0.912498	0.961116
CEP57	1154.69	-0.247516	0.130371	-1.89855	0.0576241	0.175292
NAGK	308.452	-0.0447798	0.214279	-0.208979	0.834464	0.922294
PSG4	8.17114	-6.36642	1.45011	-4.39029	1.13199e-05	0.000126254
RALGPS1	92.8774	-0.0950597	0.209832	-0.453028	0.650529	0.819574
RPGR	145.922	-0.288836	0.194389	-1.48587	0.137314	0.321632
DUS3L	317.152	-0.259828	0.192042	-1.35298	0.176062	0.378327
DGKA	17.7187	-1.03515	0.421613	-2.45522	0.0140799	0.0602987
MIR3671	6.934	-3.35611	1.44487	-2.32278	0.0201908	0.0801326
OSMR	329.33	-0.178163	0.277763	-0.641421	0.521249	0.729289
MEGF11	24.0675	-1.78285	0.50609	-3.52279	0.000427029	0.00321791
FAM71F2	15.2508	-0.52251	0.880086	-0.593703	0.552711	0.752032
KCNMB3	85.7467	-0.559638	0.386585	-1.44764	0.147716	0.337994
CRYZ	954.889	-0.336189	0.19739	-1.70317	0.0885356	0.238103
CFAP99	3.2601	0.762394	1.0134	0.752313	0.451863	0.671997
UBE2D3	6200.25	0.0215171	0.110947	0.193941	0.846222	0.928098
RGS12	467.549	0.236976	0.120876	1.96049	0.0499391	0.158116
SNRPB	2774.58	0.010743	0.14083	0.0762839	0.939193	0.974807
ENHO	97.6451	0.607295	0.334462	1.81574	0.0694105	0.200126
OASL	42.9836	0.6597	0.633296	1.04169	0.297554	0.526542
TEX45	3.80634	0.440634	0.95651	0.460669	0.645036	0.816015
FSTL5	396.041	3.64278	0.395023	9.22169	2.92458e-20	2.21598e-18
ING5	813.262	-0.613463	0.105094	-5.83727	5.30628e-09	1.0637e-07
CPT1C	1202.71	0.0174309	0.128353	0.135804	0.891976	0.951152
MFSD2A	297.689	1.18217	0.261098	4.52767	5.96375e-06	7.09209e-05
RRN3	3694.54	-0.357268	0.176078	-2.02903	0.042455	0.139539
TMEM144	606.812	-0.321919	0.296959	-1.08405	0.278342	0.505578
RFWD3	3364.9	-0.0647579	0.0843703	-0.767544	0.442758	0.664077
FAM186B	10.6501	1.02771	0.608209	1.68973	0.0910792	0.24238
ITPRIP	268.387	0.048944	0.215301	0.227329	0.820168	0.914541
TMEM120A	249.705	1.43201	0.137872	10.3865	2.85634e-25	3.20959e-23
RAB40C	329.436	0.309116	0.204389	1.5124	0.130433	0.310446
CHPF2	924.413	-0.843415	0.110609	-7.62521	2.43631e-14	9.6506e-13
MEF2C	28.5187	1.40719	0.485625	2.89769	0.00375918	0.0204123
HECTD4	1689.43	0.174949	0.211378	0.827659	0.407863	0.63384
EIF4E3	369.575	-0.0364456	0.230622	-0.158032	0.874432	0.942525
PKN3	404.363	0.279268	0.125698	2.22173	0.0263015	0.0973664
PCID2	481.876	-0.0126994	0.131914	-0.0962702	0.923306	0.966059
C19orf71	16.6003	0.599551	0.650861	0.921166	0.356964	0.586265
PDIA4	2872.1	-0.762247	0.185526	-4.10858	3.98108e-05	0.000392125
APLP2	5270.35	0.309453	0.17988	1.72032	0.0853734	0.231636
FIP1L1	1361.81	-0.2941	0.109135	-2.69483	0.00704255	0.0341668
ITPR1	865.206	-0.101163	0.239359	-0.422642	0.672556	0.832959
SNAPC5	611.552	-0.0647064	0.188238	-0.343747	0.731036	0.86867
UTRN	756.819	0.703433	0.206877	3.40024	0.000673257	0.00474959
REEP5	1612.05	0.206512	0.142252	1.45173	0.146577	0.336132
BDNF-AS	19.117	0.341857	0.486923	0.702076	0.482632	0.699165
DHX9	9948.19	-0.0626662	0.127013	-0.493384	0.621741	0.800957
ADAM32	20.8582	0.179835	0.462956	0.38845	0.697683	0.848812
CD46	3652.97	0.092846	0.0871466	1.0654	0.286695	0.514811
DEPDC1-AS1	9.03812	-0.134187	0.575071	-0.23334	0.815497	0.912562
CEP104	714.909	0.301098	0.119938	2.51044	0.0120581	0.053341
ACTG1	68452.2	0.216285	0.136026	1.59002	0.11183	0.279034
ARNTL	64.8644	0.996858	0.362465	2.75022	0.00595557	0.0297923
LRRFIP1	2046.26	0.16592	0.137781	1.20422	0.228503	0.449397
RHOBTB1	157.723	-6.33789	0.482058	-13.1476	1.75738e-39	4.53569e-37
AFDN	1792.11	-0.0403574	0.109183	-0.369629	0.711659	0.857479
CYHR1	501.766	0.164502	0.0830498	1.98076	0.0476183	0.152493
CDAN1	590.906	-0.107954	0.117179	-0.921273	0.356908	0.586265
PISD	473.74	0.104772	0.153912	0.680722	0.496047	0.709504
HFE	443.591	-0.382458	0.148038	-2.58352	0.00977992	0.0447864
TRIP12	9031.17	-0.638304	0.149964	-4.25639	2.07751e-05	0.000218575
NOP14	1411.4	-0.028732	0.100785	-0.285083	0.77558	0.894001
SUPT3H	92.4994	-0.380549	0.206751	-1.84062	0.0656775	0.192011
CORO7	109.758	0.259984	0.28338	0.917442	0.358911	0.587795
ZNF222	161.571	-0.584577	0.202693	-2.88405	0.00392593	0.0211027
TIAL1	1045.75	0.114289	0.188905	0.605011	0.545172	0.746944
MTCH1	3417.78	0.0857492	0.243137	0.352678	0.72433	0.864798
CCNJ	424.367	-0.486528	0.125041	-3.89095	9.98516e-05	0.000897849
ZRANB2-AS2	15.2895	0.268381	0.481231	0.557696	0.577052	0.770198
ASAH2B	387.985	-0.317555	0.108458	-2.92791	0.00341252	0.0188144
TYW3	1009.81	-0.126857	0.210745	-0.601944	0.547212	0.748091
GTPBP6	728.331	0.0555929	0.12349	0.450182	0.652579	0.820872
HNRNPH1	11506.4	-0.278149	0.12548	-2.21668	0.0266447	0.0984822
CPT1B	10.1419	0.599653	0.511819	1.17161	0.241353	0.464213
VGF	106.128	-2.33185	0.396261	-5.88464	3.98923e-09	8.16532e-08
VEGFA	2217.24	-0.259529	0.282634	-0.918251	0.358488	0.587514
WASF1	371.575	0.317935	0.125621	2.53089	0.0113772	0.0508452
ACER3	612.607	-0.0671754	0.135915	-0.494246	0.621132	0.800639
SSX2IP	1879.52	-0.0330803	0.138865	-0.238219	0.811712	0.911145
RSBN1	1140.15	-0.372392	0.15437	-2.41233	0.015851	0.0661347
DLSTP1	22.4194	0.0539672	0.385315	0.14006	0.888613	0.949363
UBR7	1906.4	-0.1119	0.157145	-0.71208	0.476415	0.69451
SNORD45A	64.1354	0.136005	0.258388	0.526359	0.598639	0.785785
SNORD45B	26.4173	-0.0275013	0.333871	-0.0823708	0.934352	0.971952
ST3GAL5	157.041	2.10958	0.280658	7.51654	5.6243e-14	2.15051e-12
CFLAR	1250.25	-0.429789	0.186273	-2.30731	0.0210378	0.082601
ARAF	778.359	0.101685	0.106592	0.953961	0.340103	0.570625
UBE2L6	403.365	-0.405514	0.195069	-2.07883	0.0376331	0.128038
MCF2	73.705	-1.06197	0.303453	-3.49964	0.000465894	0.0034712
CSF1	151.911	2.483	0.285718	8.69039	3.61186e-18	2.08604e-16
OSBP2	242.872	-0.561952	0.196185	-2.8644	0.00417805	0.0221978
TCP1	9213.47	0.0733814	0.122263	0.600192	0.548379	0.74879
ANO10	302.039	-0.0416966	0.135032	-0.30879	0.757481	0.884058
MLLT3	253.762	1.74996	0.394283	4.43834	9.06565e-06	0.000103273
ANKDD1A	71.3971	-1.48617	0.26089	-5.69653	1.22271e-08	2.33488e-07
HINT2	313.931	0.263293	0.185676	1.41803	0.156183	0.349634
CRB3	4.08788	-0.121607	0.867751	-0.14014	0.888549	0.949357
MIGA1	766.995	-0.043063	0.242029	-0.177925	0.858782	0.933531
SLC44A1	2036.6	0.0528295	0.146145	0.361486	0.717736	0.860675
PREB	1440.11	0.268509	0.150372	1.78563	0.0741588	0.210293
ARHGEF7	706.303	0.0897062	0.128447	0.698389	0.484934	0.700623
TVP23B	1009.49	0.032216	0.105475	0.305438	0.760033	0.885597
EXOC3-AS1	115.247	0.149747	0.274342	0.54584	0.585176	0.775882
SLC4A7	1107.62	-0.267667	0.136916	-1.95497	0.0505869	0.159586
HOXC9	113.454	-0.946649	0.205552	-4.60539	4.11689e-06	5.08044e-05
TUBD1	277.944	-0.817764	0.198716	-4.11525	3.86765e-05	0.000382606
MBD1	620.177	0.0922995	0.139191	0.663115	0.507257	0.718469
KRIT1	1051.18	0.0888995	0.101987	0.871676	0.383385	0.610798
CHCHD10	1485.44	0.0343301	0.155678	0.220519	0.825467	0.917691
FLYWCH1	810.328	-0.853816	0.129935	-6.57108	4.99506e-11	1.3526e-09
IFI44	16.755	0.417871	0.475744	0.878353	0.379752	0.607412
KRT80	97.0729	3.32346	0.387651	8.57333	1.00531e-17	5.46238e-16
HDDC3	300.294	0.0277682	0.271687	0.102207	0.918593	0.963591
TMEM17	30.9806	0.70384	0.403532	1.7442	0.0811241	0.224157
VAPB	953.958	0.186479	0.187849	0.992708	0.320852	0.550804
PRKCB	214.484	5.0297	0.403157	12.4758	1.01233e-35	2.11666e-33
ERCC4	527.765	0.395237	0.119222	3.31513	0.000916005	0.00618837
TPD52L2	3067.53	-0.106396	0.18093	-0.588047	0.556501	0.754084
TMEM225B	5.4244	-0.578725	0.675013	-0.857354	0.391249	0.618701
OPRM1	12.2578	-1.37504	1.64056	-0.838153	0.401945	0.628925
RPS9	26550.7	-0.0501374	0.145532	-0.34451	0.730463	0.868209
CLNS1A	2289.06	-0.195008	0.156449	-1.24647	0.212594	0.429046
PDZD4	250.733	-0.175924	0.382948	-0.459395	0.645951	0.816546
NONO	8121.49	-0.172515	0.127212	-1.35612	0.17506	0.376988
TNFAIP8L3	3.01784	-3.38318	1.81812	-1.86081	0.0627704	0.186018
SLC25A18	21.212	5.62083	1.2287	4.57463	4.7706e-06	5.81985e-05
AGAP2	9.13585	0.776411	0.574194	1.35217	0.17632	0.378781
C6orf47	4079.34	-0.0359503	0.148346	-0.24234	0.808516	0.909379
BCR	944.661	0.233388	0.146702	1.5909	0.111631	0.278749
PDCD6	1930.28	0.316268	0.105349	3.0021	0.00268122	0.0153939
POTEI	1015.48	-0.662704	0.221387	-2.99342	0.00275866	0.0157728
CDK19	671.573	0.144564	0.241412	0.598829	0.549287	0.749481
MORN1	199.86	0.224906	0.212507	1.05835	0.289897	0.51863
SAMD13	14.0351	0.0893295	0.438371	0.203776	0.838528	0.924435
ARL6IP1	3705.11	-0.00508624	0.281019	-0.0180993	0.98556	0.996113
FAM13A	1885.97	-0.151799	0.26034	-0.583078	0.559841	0.756408
CHMP3	127.868	0.0837957	0.325919	0.257106	0.797097	0.904973
DMBT1	18.3231	3.35285	1.40915	2.37933	0.0173439	0.070972
ZNF44	153.955	-0.442303	0.189924	-2.32884	0.0198677	0.0791928
UCHL5	1795.13	0.201408	0.0869173	2.31723	0.020491	0.0810514
VAX2	41.3237	-0.56365	0.250756	-2.24781	0.0245885	0.0927502
TXN2	666.053	0.121507	0.103923	1.1692	0.242323	0.465177
LRRC6	34.9472	-0.162109	0.422631	-0.383571	0.701296	0.850605
OSCAR	51.8845	0.579429	0.469146	1.23507	0.216804	0.434869
EXOC2	840.713	-0.0853539	0.186438	-0.457814	0.647086	0.817293
KIF13A	886.49	-0.14821	0.105757	-1.40142	0.161089	0.356876
KYAT3	1042.91	-0.103009	0.188712	-0.545851	0.585168	0.775882
LOC646626	7.71966	0.136	1.04804	0.129765	0.896752	0.953987
CSRP1	25.6233	1.98979	0.502927	3.95643	7.6078e-05	0.000702435
ZNHIT6	744.28	-0.49355	0.216394	-2.2808	0.0225605	0.0870544
IL11RA	128.05	0.412351	0.174236	2.36662	0.0179515	0.0729602
COL24A1	18.0939	-2.1043	0.689377	-3.05247	0.00226966	0.0133893
SPATA33	430.693	0.502604	0.180629	2.78251	0.00539395	0.0275076
AP1S3	1098.46	-0.24592	0.194957	-1.2614	0.207163	0.421834
TYW5	444.685	-0.59299	0.127725	-4.6427	3.43888e-06	4.30154e-05
BET1	387.682	-0.152628	0.151899	-1.0048	0.314991	0.544933
GSAP	125.851	-0.420345	0.280181	-1.50026	0.133546	0.315672
LYG1	54.5567	-0.557972	0.375839	-1.4846	0.137649	0.322188
PRPF4B	2864.34	-0.168756	0.116344	-1.4505	0.14692	0.336591
RCBTB1	431.102	-0.152001	0.10203	-1.48976	0.136287	0.319908
TAF4	416.904	-0.10909	0.218364	-0.499579	0.617372	0.798195
PLA2G10	2.70217	1.88474	1.93865	0.972189	0.330956	0.561335
PLA2G6	128.967	0.456024	0.217051	2.101	0.0356413	0.122932
ERC1	1185.49	0.000779604	0.152569	0.00510985	0.995923	0.999789
SAE1	2829.06	-0.149209	0.135096	-1.10447	0.269391	0.49677
KIAA0825	71.1157	-0.58546	0.265167	-2.2079	0.0272516	0.100054
C1orf112	520.424	0.0892649	0.109689	0.8138	0.415759	0.641089
CLCA4-AS1	9.20315	0.771833	0.642656	1.20101	0.229749	0.450712
GSTM2	238.292	-0.305023	0.134401	-2.2695	0.0232378	0.0889347
DERL3	119.682	0.490898	0.268263	1.82991	0.0672628	0.195568
CTU2	267.429	-0.195275	0.26897	-0.726009	0.467833	0.687148
RIPK1	683.34	0.0156837	0.140962	0.111262	0.911409	0.960792
LINC01140	13.4358	2.04788	0.606464	3.37675	0.000733472	0.00510986
ECI2	1905.89	0.0987702	0.172999	0.57093	0.568047	0.763305
PKN2-AS1	17.456	0.0576729	0.432796	0.133256	0.893991	0.95203
MUC20	179.36	0.719477	0.356071	2.0206	0.0433212	0.141952
SUPT20H	1269.19	0.469081	0.122169	3.8396	0.000123237	0.00107876
ITPK1	1376.76	0.384992	0.189745	2.029	0.042458	0.139539
NRXN1	296.07	0.871132	0.191862	4.5404	5.61469e-06	6.7303e-05
CCDC14	1281.88	0.0249029	0.113938	0.218566	0.826988	0.918423
CEACAM1	10.5238	-0.375705	0.773943	-0.485442	0.627363	0.80491
PEMT	217.365	0.580171	0.183586	3.16021	0.00157654	0.00979732
TMEM218	131.528	-0.370558	0.212561	-1.7433	0.0812811	0.224253
GBP3	307.731	1.17623	0.16462	7.14515	8.98974e-13	3.00592e-11
ORC5	649.786	-0.178315	0.0942365	-1.89221	0.0584634	0.177062
ROBO3	119.805	-0.127023	0.274858	-0.462142	0.64398	0.815156
TTC7A	266.853	1.9359	0.254029	7.62078	2.52148e-14	9.89306e-13
TRIM68	120.673	-0.42393	0.257925	-1.64362	0.100256	0.259728
TTC21A	47.2888	-0.00331139	0.303447	-0.0109126	0.991293	0.997945
LRRC8C-DT	10.4051	-0.384944	0.741938	-0.518836	0.603875	0.789959
CES2	1237.37	0.303877	0.0862715	3.52233	0.000427772	0.00322204
ACSL1	1570.36	0.865327	0.20573	4.20614	2.59774e-05	0.000267516
GEMIN8P4	32.5061	-0.418016	0.292184	-1.43066	0.152527	0.344562
ZBTB25	1074.82	0.930549	0.290778	3.2002	0.00137333	0.00875853
DECR2	565.124	-0.440526	0.224214	-1.96476	0.0494425	0.157056
VTRNA1-1	4.82978	-0.423263	0.729781	-0.579986	0.561924	0.75826
ZNF644	2458.69	-0.43668	0.164864	-2.64872	0.00807966	0.0384278
TMEM14A	711.377	0.145382	0.258689	0.561993	0.574121	0.767446
MRPL42	2034.96	-0.535013	0.1701	-3.14528	0.00165929	0.0102193
RNF121	399.077	-0.429703	0.0997246	-4.3089	1.6407e-05	0.000176784
FBXW7	591.496	-0.199842	0.125431	-1.59324	0.111106	0.2779
CYFIP1	4451.6	0.0342874	0.150636	0.227618	0.819943	0.914541
SMIM30	490.122	0.210247	0.161181	1.30442	0.192091	0.399918
HHLA3	25.989	-0.446237	0.408041	-1.09361	0.274127	0.501555
TJAP1	652.763	-0.0459188	0.112811	-0.407041	0.683978	0.840253
TDRKH	200.992	0.201261	0.142247	1.41486	0.157108	0.351071
ZBTB14	300.324	-0.320686	0.151556	-2.11596	0.0343482	0.11952
GAS2	2.92161	-1.46837	0.952451	-1.54168	0.123152	0.299106
SLC6A8	1248.17	0.41342	0.235534	1.75524	0.0792176	0.220342
ZFAT	287.223	0.124171	0.145604	0.852803	0.393769	0.621051
NDST2	484.083	-0.0771845	0.171274	-0.450649	0.652243	0.820771
SAMD8	1381.59	-0.249613	0.108376	-2.30322	0.0212665	0.0832627
ZFP1	704.459	-0.138635	0.118914	-1.16584	0.243677	0.466457
IKBIP	1233.2	-0.320961	0.168041	-1.91002	0.056131	0.171826
C9orf85	145.444	0.103147	0.185323	0.556579	0.577815	0.770763
TMEM270	2.47602	3.19238	1.60054	1.99456	0.0460904	0.148695
ELMOD2	691.952	0.120168	0.208049	0.577593	0.563539	0.759694
PRG4	4.42775	-2.53596	1.08609	-2.33494	0.0195468	0.0781398
MRPS18C	925.249	-0.424547	0.188192	-2.25593	0.0240752	0.0913143
DLGAP4	389.534	0.18372	0.290116	0.633265	0.526561	0.733105
CEP112	358.707	0.192223	0.160871	1.19489	0.23213	0.453177
BCHE	414.468	9.50481	1.25033	7.60184	2.91947e-14	1.13735e-12
DIPK1A	307.066	0.0856734	0.241854	0.354236	0.723162	0.864251
SNORD21	19.324	-0.549705	0.389243	-1.41224	0.157879	0.351936
SNORA66	18.4294	-0.279531	0.395537	-0.706712	0.479745	0.697266
NPIPB5	1186.27	0.252342	0.378338	0.666975	0.504788	0.715777
ABL2	1052.64	0.0629872	0.228399	0.275777	0.782719	0.898094
AURKAIP1	1534.68	0.0342212	0.136853	0.250058	0.802543	0.906979
NCAPH	1000.91	-0.802768	0.127609	-6.29086	3.15711e-10	7.71437e-09
ZNF445	1056.72	-0.127569	0.114004	-1.11899	0.263145	0.489155
PROM2	12.3634	-0.0223298	0.470921	-0.0474174	0.962181	0.985847
TMEM74B	92.2491	-0.537124	1.07689	-0.498772	0.61794	0.798555
SIRPB1	13.1942	1.2621	0.559016	2.25771	0.0239638	0.0909127
PPIF	1208.9	0.158339	0.254352	0.622518	0.533601	0.738752
TSPAN1	417.608	2.56157	0.265041	9.66482	4.25364e-22	3.73732e-20
CCDC18-AS1	293.038	0.0385383	0.411605	0.0936295	0.925403	0.967457
ASB7	442.046	-0.0810995	0.133282	-0.608479	0.54287	0.744778
GEMIN7	327.656	0.0483759	0.155941	0.31022	0.756394	0.883726
MORF4L1	3411.17	-0.165529	0.091622	-1.80665	0.0708172	0.203089
THEM6	305.659	0.0927352	0.187693	0.494081	0.621249	0.800639
NIPA2	1477.19	0.121206	0.110167	1.1002	0.271246	0.498654
MYEOV	54.4414	2.97389	0.366013	8.1251	4.47011e-16	2.11568e-14
ST3GAL6	126.418	0.192136	0.265891	0.722612	0.469919	0.68868
FGGY	126.578	-0.498409	0.360586	-1.38222	0.166905	0.364727
EIF4E1B	26.8569	3.59721	0.500542	7.18663	6.64092e-13	2.25709e-11
TRIP10	341.053	0.281131	0.177262	1.58596	0.112748	0.28076
EZR	4943.84	0.0586062	0.228378	0.25662	0.797472	0.905212
CPSF3	1293.83	-0.0278981	0.186665	-0.149455	0.881195	0.945695
FBXW11	1352.17	-0.0862259	0.118389	-0.728329	0.466412	0.685641
AP2A2	2692.78	0.402926	0.18975	2.12346	0.0337157	0.118064
ZNF160	1782.22	0.19228	0.146219	1.31501	0.188506	0.395317
PUS10	114.597	-0.630927	0.198788	-3.17386	0.00150425	0.00942968
UBE2V1	129.666	-0.0875578	0.258373	-0.338881	0.734699	0.870895
CNIH3	58.2277	-0.578949	0.296608	-1.9519	0.0509504	0.160393
NUDT16L1	313.718	0.162871	0.205572	0.792283	0.428196	0.651223
SLC44A3	55.7031	-0.0420339	0.398903	-0.105374	0.916079	0.962705
CTC1	710.978	-0.148238	0.180135	-0.822929	0.410549	0.636217
LOC729970	30.5741	0.622783	0.309978	2.00912	0.0445245	0.145032
LOC101928118	4.53239	1.02791	0.972061	1.05746	0.290304	0.519021
JAKMIP1	186.961	0.540375	0.450902	1.19843	0.230749	0.451655
CLASP2	1545.29	-0.277136	0.0711684	-3.89409	9.85666e-05	0.000887965
TBC1D2B	599.009	0.165081	0.108706	1.5186	0.128862	0.307997
RPS6	15378.7	0.0445579	0.14583	0.305546	0.75995	0.885563
USP2	22.5157	0.540009	0.467061	1.15618	0.247606	0.470867
PTBP2	784.32	-0.193599	0.111329	-1.73898	0.082039	0.225914
ZNF224	519.619	-0.00561851	0.179306	-0.0313348	0.975003	0.99212
ALDH18A1	3863.18	0.303351	0.191311	1.58565	0.11282	0.280783
SYDE1	759.802	-0.655595	0.27359	-2.39627	0.0165631	0.0686031
NT5C2	3561.48	0.999025	0.171848	5.81342	6.12091e-09	1.21084e-07
ICA1	180.016	-0.657239	0.299391	-2.19525	0.0281457	0.102427
TEAD2	1115.38	0.227028	0.111556	2.03511	0.0418399	0.138155
ANXA7	2342.48	0.195549	0.145045	1.34819	0.177596	0.380505
TRMT13	251.087	-0.419218	0.155499	-2.69595	0.00701886	0.0341093
LRRC39	5.89192	0.443905	0.701023	0.633224	0.526588	0.733105
ARFIP1	752.925	-0.0631987	0.0961215	-0.657487	0.510868	0.721257
TUBGCP4	478.689	-0.00817506	0.200405	-0.0407927	0.967461	0.988282
RTCA-AS1	64.117	-0.126049	0.279734	-0.450603	0.652276	0.820771
CACNB4	157.998	-4.51692	0.397236	-11.3709	5.8395e-30	9.64568e-28
MIR553	8.17806	-0.307868	0.609453	-0.505155	0.61345	0.795741
SGCA	379.949	1.5114	0.303641	4.97759	6.43794e-07	9.28033e-06
BROX	1793.94	-0.0386892	0.122747	-0.315195	0.752614	0.881727
CLK3	1460.25	0.0370123	0.156778	0.236081	0.81337	0.911853
HLA-DMB	195.765	-0.447638	0.422333	-1.05992	0.289183	0.517858
KTN1	5338.53	0.122941	0.184132	0.667677	0.50434	0.715388
TAOK1	3902.89	-0.170599	0.15715	-1.08558	0.277665	0.504784
CCDC92	465.733	0.375814	0.210924	1.78175	0.0747893	0.211572
MKRN2	866.25	-0.296459	0.109658	-2.70348	0.00686174	0.0335077
FAM219B	1138.96	-0.12718	0.125591	-1.01265	0.311227	0.540868
NDUFS2	2446.28	-0.331594	0.114834	-2.88759	0.00388201	0.0209142
EXTL2	528.758	-0.0963385	0.244543	-0.393953	0.693616	0.84642
DYNC2H1	2590.9	-0.295399	0.104203	-2.83483	0.00458496	0.0239363
EEFSEC	108.347	0.393378	0.255381	1.54036	0.123474	0.299491
LOC102606465	78.8131	0.482595	0.223997	2.15447	0.031203	0.111296
GNAT3	318.512	-2.74113	0.372268	-7.36331	1.79404e-13	6.545e-12
ELOC	1226.28	0.0252328	0.142826	0.176668	0.859769	0.934136
SPIN4	406.664	-0.238591	0.18401	-1.29662	0.194763	0.403739
TTC23L	17.4706	0.0833936	0.449209	0.185645	0.852723	0.931209
RANBP3L	31.1211	2.96995	0.608914	4.87745	1.07465e-06	1.4842e-05
ECD	797.671	-0.242873	0.0905364	-2.6826	0.0073053	0.0352524
THRB	351.349	1.46241	0.155634	9.39649	5.64156e-21	4.52365e-19
SMAD5	1871.37	-0.233822	0.144525	-1.61787	0.10569	0.268915
SMAD3	155.334	0.373158	0.345948	1.07865	0.280743	0.507864
KIAA0040	186.577	1.15747	0.204092	5.67131	1.4171e-08	2.67033e-07
HSD3B7	1014.63	-0.354402	0.268364	-1.3206	0.186635	0.392518
ADD1	1554.94	0.183047	0.0896436	2.04194	0.0411571	0.13658
WSCD2	33.39	2.78602	0.599062	4.65064	3.30907e-06	4.15344e-05
F2	4.96561	-0.0537325	0.934902	-0.057474	0.954168	0.981995
CRYBB2	24.5098	-0.392625	0.40207	-0.976509	0.328812	0.55872
OLFML1	41.3364	1.57574	0.508108	3.10119	0.00192743	0.0116195
STIMATE	330.262	0.0212445	0.143489	0.148056	0.882298	0.94629
ZNF773	324.405	-0.0869778	0.171351	-0.5076	0.611734	0.794931
ZNF699	511.93	0.044243	0.179038	0.247115	0.804819	0.908247
TEX9	192.198	-0.245083	0.159495	-1.53662	0.124386	0.30099
CLIC1	24715.6	0.102347	0.110374	0.927274	0.353784	0.583389
GAA	768.422	0.77369	0.298942	2.58809	0.00965088	0.0443431
ACTG1P4	4.77584	0.814575	0.796354	1.02288	0.306364	0.535448
AKR1C3	30.5316	-1.17268	0.447867	-2.61836	0.00883526	0.0411448
ALPK1	117.344	-0.367784	0.382572	-0.961347	0.336378	0.566968
ABT1	534.476	-0.274977	0.124777	-2.20374	0.0275425	0.100852
PDCD6IP	3674.9	0.198417	0.14688	1.35088	0.176734	0.379326
GALNT12	208.377	0.119906	0.311711	0.384671	0.700481	0.850136
EML2	99.3427	0.535898	0.258763	2.071	0.0383588	0.129971
MEMO1	1165.99	0.0113171	0.131818	0.0858538	0.931583	0.970722
ETFBKMT	43.9964	0.111833	0.316192	0.353687	0.723573	0.864332
SF1	1727.87	0.0225363	0.190151	0.118518	0.905657	0.958066
TBC1D23	1012.93	-0.179133	0.0996753	-1.79717	0.0723093	0.206145
CEP97	645.42	-0.177109	0.113901	-1.55494	0.11996	0.293642
PDLIM5	900.264	0.716581	0.125633	5.70375	1.17201e-08	2.24767e-07
BTF3	7283.65	-0.0170876	0.108759	-0.157115	0.875154	0.942879
GPAT3	153.901	-0.613565	0.349872	-1.75368	0.0794847	0.220846
CCNT2	1690.22	-0.746236	0.0880259	-8.47745	2.30173e-17	1.21083e-15
RPUSD1	645.407	0.492673	0.264252	1.8644	0.0622651	0.184914
PPFIBP2	75.0071	0.682677	0.36977	1.84622	0.0648606	0.190299
RPL35A	7199.66	-0.245751	0.183785	-1.33717	0.181167	0.385088
RPL34	5172.59	-0.125381	0.173554	-0.722431	0.470029	0.688747
ACTN3	2.70811	2.19004	1.31621	1.6639	0.0961332	0.251892
CENPP	117.044	0.15111	0.169273	0.892699	0.372018	0.600184
SNX10	600.832	-0.257844	0.263413	-0.978857	0.327651	0.557837
JUND	2176.51	-0.658823	0.219944	-2.99541	0.00274072	0.0156865
VARS2	1846.82	-0.247162	0.221336	-1.11668	0.26413	0.49038
HDAC11	288.614	0.447343	0.159571	2.80341	0.00505656	0.0260363
ARIH2	1984.67	0.118307	0.0899126	1.3158	0.188241	0.394891
PCF11	1418.93	-0.400197	0.187504	-2.13433	0.0328157	0.1156
PIK3R3	376.774	0.883229	0.329352	2.68172	0.00732447	0.0353139
NDUFAF6	293.309	0.00813578	0.157356	0.051703	0.958765	0.984398
H3-2	258.385	-0.488454	0.229771	-2.12583	0.0335177	0.117572
HDGFL2	1400.79	-0.178722	0.193926	-0.9216	0.356738	0.586094
SCARNA2	4458.93	-0.379933	0.200319	-1.89664	0.0578754	0.175894
TDRD6	31.4782	-0.422013	0.796048	-0.530135	0.596018	0.784027
ZNF780A	1128.62	-0.0984619	0.134269	-0.733319	0.463364	0.682769
ACP6	522.492	-0.00976073	0.194042	-0.0503021	0.959882	0.984864
NT5E	58.2059	-1.09842	0.331114	-3.31735	0.000908757	0.00614443
DAB2IP	410.129	0.730643	0.223025	3.27606	0.00105265	0.00699704
KIAA1324	5.28207	0.268749	0.979622	0.274339	0.783824	0.898824
GLYCTK	160.776	0.382879	0.211329	1.81177	0.0700223	0.201347
PPP2R5C	1680.51	-0.0805318	0.0837651	-0.9614	0.336351	0.566968
PFN1	15213.4	-0.211285	0.126809	-1.66616	0.0956807	0.250945
KIF16B	387.84	-0.271133	0.141873	-1.91109	0.0559931	0.171499
PHTF1	526.061	0.168906	0.139326	1.21231	0.225393	0.445446
IGFLR1	87.2193	0.0989546	0.247841	0.399267	0.689697	0.843882
RC3H1	2118.23	0.0274693	0.143163	0.191874	0.847841	0.928916
MOV10	2226.72	-0.0606914	0.188101	-0.322654	0.746957	0.879606
NSD1	3020.95	-0.179993	0.112329	-1.60237	0.109073	0.274603
PPP1R13B	388.556	0.417112	0.171062	2.43836	0.014754	0.0625692
PGAP6	858.861	0.198854	0.130011	1.52952	0.126136	0.303628
PPP1R35	366.318	0.0441879	0.161982	0.272795	0.785011	0.899266
NTAN1	709.992	0.30983	0.194517	1.59281	0.111202	0.27806
SLC25A26	369.74	-0.00154861	0.158362	-0.0097789	0.992198	0.997945
GSTM4	215.501	0.219052	0.170554	1.28435	0.199018	0.409949
VDAC2	4072.26	0.0522915	0.138083	0.378695	0.704914	0.853149
AFAP1	667.079	0.259697	0.102642	2.53013	0.011402	0.0509159
RBM4	1106.3	-0.160478	0.113456	-1.41445	0.15723	0.351184
C11orf80	229.438	0.404031	0.18038	2.23989	0.0250978	0.0941979
ZSCAN2	190.586	-0.241991	0.215178	-1.12461	0.260754	0.486079
MORN3	16.0061	-0.238595	0.418755	-0.569772	0.568832	0.763962
IFT80	13.881	0.523563	0.538624	0.972037	0.331032	0.561337
ABHD17B	696.511	-0.0193596	0.102577	-0.188733	0.850302	0.930151
TCTN3	872.46	-0.138858	0.144942	-0.958021	0.338052	0.5685
OTUD4	1731.6	0.305752	0.0928726	3.29217	0.000994182	0.00664585
FAM193A	749.908	0.351012	0.170453	2.05929	0.0394668	0.132718
MED7	385.831	-0.700091	0.129562	-5.40352	6.53441e-08	1.13497e-06
ECE1	691.224	0.452371	0.112007	4.03876	5.37349e-05	0.000512171
EIF2AK2	2405.31	-0.0313183	0.0898194	-0.348681	0.727329	0.866437
TADA3	1491.52	0.456811	0.174289	2.62099	0.00876739	0.0408864
RASSF1	480.094	0.274992	0.226797	1.2125	0.225321	0.445446
ARMC9	518.851	-0.207807	0.165841	-1.25305	0.210187	0.425944
NRCAM	7.21172	-2.08767	1.18094	-1.76781	0.0770931	0.216164
NRAD1	2.92926	1.84651	1.06679	1.7309	0.0834698	0.228082
PFKM	1902.94	-0.170166	0.166276	-1.0234	0.306121	0.535307
ACOX1	1590.88	-0.16446	0.0975894	-1.68523	0.0919449	0.243975
LINC02586	3.23877	0.702856	1.09663	0.640925	0.521572	0.729555
TTC7B	267.231	0.322813	0.17896	1.80383	0.071258	0.204003
ITGB1BP1	2862.7	0.600825	0.138531	4.33711	1.44368e-05	0.000157821
RBM15-AS1	19.926	0.555854	0.48265	1.15167	0.249456	0.473049
GOLGA2	1059.93	-0.442597	0.116032	-3.81445	0.000136488	0.00117914
LAMTOR5-AS1	16.9586	-0.238074	0.497018	-0.479005	0.631935	0.807382
NCAPG	1907.46	-0.0899111	0.137899	-0.652008	0.514396	0.723783
IKZF1	14.1425	-2.23104	0.446977	-4.99141	5.99407e-07	8.72336e-06
MATK	637.486	1.01944	0.12411	8.21395	2.14021e-16	1.05528e-14
MAGED1	1044.26	-3.74063	0.240031	-15.5839	9.36468e-55	3.9663e-52
DRAM2	348.215	0.196082	0.131848	1.48717	0.136969	0.321051
KAT7	1093.89	0.0461223	0.0848716	0.543437	0.586829	0.777166
DBF4B	267.364	0.30166	0.193239	1.56107	0.118506	0.290774
PIK3IP1	249.965	-0.415666	0.489525	-0.849121	0.395814	0.622768
MFN1	1479.28	-0.264676	0.128892	-2.05347	0.0400274	0.134221
B4GALNT3	364.338	1.68258	0.138428	12.1549	5.4036e-34	1.02594e-31
TOGARAM2	27.7745	4.98208	0.968891	5.14204	2.71774e-07	4.22709e-06
SHMT2	1965.54	0.489859	0.214492	2.2838	0.022383	0.0865581
PIFO	20.201	1.56374	0.54273	2.88124	0.00396109	0.0212571
THUMPD2	366.555	-0.271999	0.182223	-1.49267	0.135522	0.318974
ZNF415	60.276	-5.3584	0.484275	-11.0648	1.85894e-28	2.7663e-26
PRNP	3220.67	-0.118361	0.195304	-0.606034	0.544492	0.74626
TEX46	4.41828	-0.447889	0.864247	-0.518242	0.604289	0.790313
SSBP2	685.021	-0.45521	0.156189	-2.91448	0.00356279	0.0194868
TMEM100	3.26091	2.99115	1.63127	1.83363	0.0667084	0.194371
TULP3	894.179	0.0225081	0.108864	0.206753	0.836203	0.92313
SH3PXD2B	533.408	0.477964	0.174127	2.74492	0.00605259	0.030168
UPK1A	151.569	-0.667185	0.602777	-1.10685	0.268358	0.495554
CALM1	5780.84	-0.0642636	0.11019	-0.583207	0.559754	0.756382
SF3B6	1795.7	-0.324686	0.123008	-2.63955	0.00830166	0.0392464
INKA2	77.3075	-1.59604	0.274996	-5.80386	6.48056e-09	1.27892e-07
INKA2-AS1	9.06043	-1.60556	0.954974	-1.68126	0.092713	0.24554
LOC101928718	3.13715	0.509601	1.011	0.504055	0.614223	0.795993
LEMD2	593.985	0.0835955	0.100268	0.83372	0.404439	0.630536
UBE2G2	1251.48	-0.134541	0.144521	-0.930944	0.351882	0.58153
TDP1	542.894	-0.151336	0.171629	-0.881762	0.377906	0.605632
P2RY1	299.26	-3.22572	0.195245	-16.5214	2.57436e-61	1.37172e-58
ST7L	332.347	-0.114206	0.143074	-0.79823	0.424737	0.648283
PGAP2	392.478	-0.0883908	0.15398	-0.574041	0.56594	0.761749
COP1	1272.22	0.0665701	0.0878972	0.757364	0.448832	0.669597
TBC1D4	318.358	0.529261	0.136824	3.86818	0.000109653	0.000974585
MST1R	7.85698	-0.291477	0.634094	-0.459674	0.64575	0.816418
SYNJ2	423.754	0.0357624	0.128381	0.278565	0.780579	0.896954
APC	1675.37	-0.0981797	0.14071	-0.697747	0.485335	0.700883
NPM1	26477	-0.112873	0.167307	-0.674645	0.499901	0.712126
ZNF451	3476.92	-0.0740431	0.11528	-0.642291	0.520684	0.728684
VPS45	1106.66	-0.196711	0.16372	-1.20151	0.229554	0.450575
LINC02716	4.7881	0.538727	1.17933	0.456806	0.64781	0.817609
KNSTRN	871.859	0.146476	0.161554	0.906668	0.364582	0.592734
C1orf159	192.759	-0.00199131	0.214418	-0.00928706	0.99259	0.997977
SAMD9L	159.358	1.95712	0.253574	7.71817	1.18013e-14	4.78952e-13
PERM1	3.99304	-0.530822	0.856072	-0.620067	0.535214	0.73995
WASHC2A	1533.86	0.38915	0.11946	3.25756	0.00112373	0.00740104
ANXA11	2246.33	0.564263	0.111389	5.0657	4.06909e-07	6.11029e-06
AMN1	99.0233	-0.323303	0.271264	-1.19184	0.233324	0.454754
MASP2	4.08038	-2.95365	1.53908	-1.9191	0.0549712	0.169216
AP4B1-AS1	4.76996	-0.583867	0.808863	-0.721836	0.470395	0.689012
MUSK	170.009	5.47849	0.89877	6.09554	1.09067e-09	2.45111e-08
PHF6	1356.12	-0.398762	0.177313	-2.24891	0.0245183	0.0926333
GAS2L1	963.358	-0.17655	0.200021	-0.882658	0.377421	0.605149
CCDC66	355.089	-0.435054	0.13312	-3.26813	0.00108262	0.00716452
TAF1	1140.18	0.0639887	0.180758	0.354003	0.723337	0.864251
HIPK1-AS1	16.1001	-0.74168	0.517174	-1.4341	0.151544	0.343166
LILRB3	3.18171	1.13732	2.02867	0.560626	0.575053	0.768381
POLE	2180.23	0.246943	0.155424	1.58884	0.112098	0.279505
KAT8	427.231	-0.310045	0.106977	-2.89823	0.00375275	0.0203841
OLFML3	4.64757	-1.23616	0.881713	-1.402	0.160914	0.356657
VEZT	1055.76	-0.186619	0.181195	-1.02993	0.303041	0.532286
LPAR1	24.2721	1.85736	0.603724	3.07651	0.0020944	0.0125028
RAB15	429.192	0.312997	0.126184	2.48048	0.0131207	0.0569643
LIN9	648.493	-0.448367	0.117674	-3.81023	0.000138835	0.00119442
RPS6KC1	960.63	-0.119617	0.0831753	-1.43814	0.150395	0.341475
CHRNA7	370.152	-0.165305	0.27109	-0.609779	0.542008	0.744214
KMO	3.53331	0.572061	1.49929	0.381553	0.702793	0.851767
DNAJB4	1207.05	1.41997	0.240067	5.91488	3.32117e-09	6.9092e-08
TMCO1	1378.51	0.138267	0.187458	0.737588	0.460765	0.680639
MUTYH	291.569	0.0634344	0.161283	0.393312	0.694089	0.846678
BRAT1	942.719	0.15754	0.1325	1.18898	0.234447	0.455896
HACE1	547.612	-0.170955	0.183381	-0.93224	0.351213	0.581005
POLR2B	4390.15	0.0683062	0.148497	0.459982	0.645529	0.816388
MED23	1052.04	-0.213739	0.0934222	-2.28788	0.0221444	0.0858641
KLHL7	514.273	-0.364766	0.106223	-3.43396	0.000594842	0.00427758
EFHC1	409.665	-0.727116	0.17491	-4.1571	3.22316e-05	0.000325827
PINLYP	2.60751	1.23966	1.01127	1.22585	0.220257	0.438885
ZNF850	476.663	-0.476886	0.291258	-1.63733	0.101561	0.261428
MAST1	130.221	0.890744	0.280538	3.17513	0.00149769	0.00939923
PRPF4	1426.02	-0.314255	0.21869	-1.43699	0.150721	0.341792
FITM1	3.7861	-1.4409	1.1964	-1.20436	0.228451	0.449397
RPRML	32.1238	0.241948	0.402891	0.600531	0.548153	0.748544
RAC3	1115.53	0.212583	0.136511	1.55726	0.119408	0.292552
KIZ	156.174	-0.495366	0.224226	-2.20922	0.027159	0.0998027
BAD	485.498	-0.0133282	0.130288	-0.102298	0.91852	0.963591
ZCCHC3	982.946	-0.369283	0.117385	-3.1459	0.00165577	0.0102014
GREB1	29.1638	0.566213	0.392856	1.44127	0.149508	0.340266
CRH	30.3573	-0.509805	1.01296	-0.503285	0.614764	0.796294
COMT	487.487	0.0349811	0.118906	0.294191	0.768612	0.890167
TMEM102	162.276	0.250131	0.178604	1.40047	0.161371	0.357287
ATP1A1-AS1	73.3842	0.60555	0.340192	1.78002	0.0750722	0.212046
RNF34	810.579	0.0567075	0.0885496	0.640404	0.52191	0.729905
RAB11FIP5	948.955	0.476602	0.192866	2.47116	0.0134677	0.0582354
NFKBIL1	1471.19	-0.0888797	0.156317	-0.568587	0.569636	0.764602
SUSD4	9.77544	-0.0491751	0.603287	-0.0815119	0.935035	0.972115
CHST6	47.9744	4.70276	0.638033	7.37073	1.69702e-13	6.21537e-12
CREG2	108.623	2.45993	0.349921	7.02997	2.06576e-12	6.78374e-11
IFT88	710.402	-0.154099	0.157357	-0.979293	0.327435	0.557528
SUMF2	1935.87	0.0989605	0.142592	0.69401	0.487676	0.702917
LOC101929099	16.4156	-0.384286	0.482053	-0.797187	0.425342	0.648795
PSMB8-AS1	13.2709	3.24559	1.20991	2.6825	0.00730751	0.0352528
RNF25	514.53	-0.726109	0.127176	-5.70949	1.13315e-08	2.17645e-07
ZSCAN21	171.734	-0.400062	0.144525	-2.76812	0.00563803	0.0285409
GNL3	3059.98	0.0358263	0.143513	0.249638	0.802867	0.907284
PIK3R2	791.634	0.066285	0.17878	0.370762	0.710815	0.856525
JRKL	478.851	-0.394556	0.17853	-2.21003	0.0271031	0.0996653
IVD	990.709	0.377003	0.111643	3.37687	0.000733166	0.00510986
WARS2-AS1	212.417	0.147324	0.13357	1.10297	0.27004	0.497327
UNC79	159.77	0.962678	0.292168	3.29495	0.000984386	0.00659103
CDK11B	856.782	0.0187548	0.113329	0.16549	0.868559	0.938377
LINC00622	7.32594	-3.39823	1.67812	-2.02502	0.042865	0.140652
SETD7	1900.64	0.441034	0.150588	2.92876	0.00340322	0.0187694
CD99	3096.52	0.777675	0.165217	4.70699	2.51399e-06	3.21658e-05
BIK	65.2722	-0.691427	0.452076	-1.52945	0.126153	0.303628
LIPK	3.01867	3.79256	1.56879	2.4175	0.0156274	0.0655462
ZNF410	1055.96	-0.0492775	0.131267	-0.375399	0.707364	0.854548
TNRC6C-AS1	6.39497	1.31493	1.26623	1.03846	0.299057	0.528153
C1orf50	288.362	0.00978056	0.142498	0.0686364	0.945279	0.977556
ANKS3	231.646	0.0431053	0.129354	0.333236	0.738956	0.873906
LOC100996724	513.827	1.04372	0.226384	4.6104	4.01901e-06	4.9653e-05
NOTCH2NLR	35.1407	0.448118	0.290134	1.54452	0.122462	0.298264
PEX11G	49.4921	-0.121564	0.28689	-0.423732	0.671761	0.832589
RNF111	799.697	-0.0920495	0.174024	-0.528949	0.596841	0.78461
LINC00623	92.9479	4.80053	0.744388	6.44896	1.12621e-10	2.92955e-09
TRPM7	2535.29	-0.0895505	0.0847339	-1.05684	0.290583	0.519257
FAM72B	240.499	-0.355184	0.194157	-1.82937	0.0673445	0.195672
RXRB	2194.95	0.487685	0.13092	3.72506	0.000195268	0.00161515
EMBP1	71.9424	0.161778	0.265226	0.609961	0.541888	0.744162
LSP1P5	2153.68	-0.111717	0.166668	-0.670295	0.50267	0.714061
LOC644634	137.311	4.66983	0.602573	7.74982	9.20236e-15	3.78121e-13
FAM72C	328.237	-0.224684	0.200403	-1.12116	0.26222	0.487709
SRGAP2D	651.552	0.229184	0.121657	1.88386	0.0595843	0.179078
LOC101927429	21.3188	-0.0144924	0.551323	-0.0262865	0.979029	0.993647
RNVU1-15	192.916	0.0584021	0.390882	0.149411	0.881229	0.945695
NBPF15	1327.6	0.382395	0.0855864	4.46794	7.89771e-06	9.0909e-05
MIR421	12.0597	-0.0283396	0.540938	-0.0523897	0.958218	0.984319
FAM72D	20.8397	-0.6644	0.466391	-1.42455	0.154286	0.347065
LINC01145	269.445	5.58013	0.51279	10.8819	1.406e-27	1.90363e-25
LOC100996740	46.8151	2.43766	0.680069	3.58443	0.000337813	0.0026268
RNVU1-14	392.831	0.215417	0.36747	0.586215	0.557731	0.755107
DHRS12	46.6082	0.00012884	0.370999	0.000347278	0.999723	1
MST1L	23.452	0.753888	0.382409	1.97142	0.048676	0.155248
MARF1	1347.82	-0.211118	0.194144	-1.08743	0.276847	0.503984
LOC441155	289.392	-0.409989	0.153932	-2.66344	0.00773458	0.0370533
NBPF25P	458.739	0.219833	0.140125	1.56884	0.116685	0.287673
GPR89A	2079.51	1.23702	0.117404	10.5365	5.86705e-26	6.97208e-24
ZC3H12A	143.256	0.103756	0.209481	0.4953	0.620388	0.800029
ANKRD20A3	6.42809	-1.53462	1.08095	-1.41969	0.155697	0.348976
ZNF85	340.506	-2.38779	0.183303	-13.0265	8.64898e-39	2.19791e-36
WDR19	274.216	-0.236941	0.144309	-1.6419	0.100611	0.260322
RUFY3	606.792	0.157367	0.134523	1.16981	0.242078	0.465012
DOP1A	731.971	0.185979	0.134553	1.3822	0.166911	0.364727
UQCRC1	3120.74	0.0519046	0.131041	0.396094	0.692036	0.845242
USP4	623.534	-0.0200996	0.122615	-0.163924	0.869791	0.939175
PEX11B	407.596	-0.397301	0.162071	-2.45141	0.0142299	0.0607916
GNRHR2	23.4601	0.212905	0.369033	0.576927	0.563989	0.759956
LIX1L-AS1	3.33416	-0.0889655	0.889212	-0.10005	0.920305	0.964821
PRKCE	110.356	0.29792	0.205959	1.4465	0.148038	0.338407
TRAM1	4212.98	0.580408	0.125378	4.62927	3.66949e-06	4.57109e-05
ZDHHC12	468.639	-0.110873	0.172224	-0.643773	0.519722	0.727708
PROSER1	289.644	0.737803	0.32461	2.27289	0.0230327	0.0884161
GATD3A	106.524	0.212408	0.255334	0.831885	0.405474	0.631363
SLC38A9	265.508	-0.0545	0.131209	-0.415369	0.677872	0.836477
CLSTN1	1916.78	0.136882	0.134013	1.02141	0.30706	0.536098
MICB	2721	0.364517	0.289096	1.26089	0.20735	0.42211
SNX18	870.451	0.379475	0.168734	2.24896	0.0245152	0.0926333
RNVU1-6	171.908	0.385559	0.712751	0.540945	0.588546	0.77803
LINC01719	32.5279	2.4354	0.544933	4.46917	7.85243e-06	9.04508e-05
NUDT4P2	5.80067	0.00238164	1.12615	0.00211486	0.998313	1
HYDIN2	5.42983	-1.24862	1.22282	-1.0211	0.307205	0.536124
RNVU1-8	120.169	0.243961	0.423618	0.575897	0.564685	0.76068
DPH7	774.588	0.471832	0.10007	4.71503	2.41672e-06	3.10174e-05
PDIA3P1	543.239	0.153706	0.154977	0.991798	0.321296	0.551222
LZTFL1	501.855	0.756864	0.130629	5.79402	6.87225e-09	1.35138e-07
ATAD2B	726.957	-0.247814	0.118132	-2.09777	0.0359257	0.123758
TTN-AS1	245.308	0.045291	0.190348	0.237939	0.811929	0.911145
RPP25L	504.427	-0.0302584	0.157174	-0.192516	0.847338	0.928808
DCTN3	515.494	-0.128458	0.117527	-1.09301	0.27439	0.501813
C9orf24	18.5636	2.57938	0.863491	2.98715	0.0028159	0.0160224
SLC25A32	1134.97	0.050262	0.169149	0.297146	0.766355	0.889174
NAT10	1814.23	0.0969391	0.0984459	0.984694	0.324774	0.554984
SERINC2	176.396	0.217944	0.210321	1.03624	0.300089	0.529241
ART5	3.64451	2.98024	1.19256	2.49903	0.0124534	0.0547223
ACO1	1343.14	0.312346	0.106355	2.93682	0.00331593	0.0183739
SP2	55.1986	0.293042	0.345396	0.848425	0.396201	0.622908
TRIM46	11.1348	0.553833	0.610148	0.907703	0.364035	0.592252
TMEM167B	444.549	-0.297032	0.117993	-2.51737	0.0118235	0.0525143
CA11	1439.68	0.493252	0.136818	3.60517	0.000311947	0.00245252
ATXN1-AS1	11.1586	-5.00053	1.32089	-3.78572	0.000153267	0.00130363
FAM120AOS	1167.98	0.0768129	0.157082	0.489	0.624842	0.803242
PARP11	109.4	-0.124708	0.239129	-0.521508	0.602013	0.788522
NUP43	1597.6	-0.159452	0.117755	-1.3541	0.175704	0.377894
TBC1D32	1189.97	0.798608	0.115343	6.92377	4.39771e-12	1.37578e-10
BCKDHB	871.574	0.837773	0.270269	3.09977	0.00193671	0.0116711
MFSD9	399.427	-0.322291	0.186093	-1.73189	0.0832939	0.22787
NDUFA10	2108.89	-0.545491	0.173132	-3.15073	0.00162864	0.0100596
KANSL3	1875.43	-0.429362	0.140999	-3.04513	0.00232578	0.0136425
NFAM1	10.8673	3.30034	1.36593	2.41618	0.0156842	0.0656542
SYNCRIP	6375.09	0.032931	0.108568	0.303322	0.761645	0.886676
CHD1L	3266.16	-0.118655	0.288521	-0.411251	0.680888	0.838196
TRIAP1	546.558	0.0125363	0.260092	0.0481995	0.961557	0.985741
CHMP5	1249.28	-0.251224	0.125523	-2.00143	0.0453461	0.146926
CTDSPL2	1751.07	-0.210095	0.164309	-1.27865	0.201019	0.412834
CELF5	12.1059	-0.587493	0.622145	-0.944303	0.345015	0.575562
TMX1	2029.13	-0.150975	0.127978	-1.1797	0.238121	0.460518
DCTD	2427.98	0.082651	0.115717	0.71425	0.475073	0.693281
GPR89B	1422.65	1.05043	0.129363	8.11997	4.66316e-16	2.18824e-14
PLAG1	190.807	0.485999	0.320061	1.51846	0.128899	0.307997
PDZK1P1	820.633	3.93798	0.230938	17.0521	3.37267e-65	2.06332e-62
RNVU1-7	46448.1	0.107334	0.157198	0.682799	0.494734	0.70827
PDE4DIPP1	17.3706	7.10421	1.23841	5.73653	9.66344e-09	1.86691e-07
AKTIP	524.263	-0.224859	0.128622	-1.74821	0.080427	0.22264
TIPIN	442.27	-0.665356	0.150952	-4.40774	1.04456e-05	0.000117856
DHRS1	112.461	0.283161	0.202617	1.39752	0.162258	0.358649
MRM1	317.97	0.424109	0.175729	2.41342	0.0158036	0.0660144
SETD6	554.934	-0.173965	0.142345	-1.22213	0.221657	0.440569
MIR5087	58.2368	0.289433	0.420477	0.688344	0.491236	0.705489
RNVU1-1	20.7584	0.0121149	0.353883	0.0342343	0.97269	0.991289
LOC100132057	4.04149	-1.81975	1.37786	-1.32071	0.186597	0.392518
RNVU1-3	36.3019	0.359065	0.414566	0.866124	0.386422	0.614215
FAM171A2	52.2498	-0.290121	0.322625	-0.899253	0.368518	0.596738
SCO2	320.326	0.216424	0.192512	1.12422	0.260922	0.486116
EGF	41.1261	3.09986	0.46496	6.66693	2.61206e-11	7.36279e-10
MTUS1	142.907	-1.8473	0.320918	-5.75629	8.59839e-09	1.67092e-07
HDAC3	1426.58	-0.239947	0.255366	-0.939619	0.347413	0.577568
IER2	991.687	-0.613926	0.136394	-4.50112	6.75951e-06	7.92431e-05
CTNND2	3.90848	-6.78031	1.38883	-4.88202	1.05002e-06	1.4514e-05
SLC31A2	69.0028	0.508869	0.363364	1.40044	0.161383	0.357287
COL16A1	9.74617	0.647702	0.731778	0.885108	0.376098	0.604066
NDC80	895.017	-0.0336562	0.186324	-0.180633	0.856656	0.932716
ACADM	1429.92	-0.035706	0.226952	-0.157328	0.874986	0.942855
OAT	3451.38	0.563924	0.207671	2.71547	0.0066182	0.0325355
CPA3	3.82384	-5.3279	1.44097	-3.69745	0.000217774	0.00177727
EIF4E2	1320.39	-0.412083	0.106143	-3.88233	0.000103461	0.000927272
MOCS1	149.44	0.0245237	0.220728	0.111104	0.911534	0.960863
POLR3D	685.562	0.319995	0.124044	2.57969	0.00988888	0.0452106
SYBU	25.4193	-2.85245	0.408404	-6.98438	2.86109e-12	9.23037e-11
ZDHHC8	456.043	0.870339	0.173358	5.02046	5.15477e-07	7.55515e-06
CLDN7	5.20403	1.17723	0.893408	1.31768	0.18761	0.393961
PDE2A	8.09879	0.33051	1.01969	0.324128	0.745841	0.878668
NBPF9	1274.89	0.261661	0.141884	1.84419	0.0651558	0.190889
LTBP3	1053.17	0.360302	0.171951	2.09537	0.036138	0.124256
TMEM54	172.023	-0.291124	0.15668	-1.85808	0.0631576	0.186759
PPP4R2	2731.7	-0.0736485	0.0915984	-0.804037	0.421376	0.645362
WIPI2	1141.34	-0.170933	0.0953523	-1.79264	0.0730301	0.207662
FAM136A	1385.57	-0.303343	0.132485	-2.28965	0.0220418	0.0855468
ATXN2	521.802	0.115359	0.22845	0.504962	0.613585	0.79578
LINC00869	139.227	2.83408	0.378882	7.48012	7.42553e-14	2.80034e-12
TBP	472.463	-0.191917	0.125444	-1.5299	0.126041	0.30351
CACNB3	317.414	0.348698	0.166336	2.09634	0.0360518	0.124036
DXO	1223.2	0.298631	0.128186	2.32967	0.0198234	0.0790543
LMLN	495.909	0.215388	0.349178	0.616844	0.537338	0.741809
TXNL4B	596.944	-0.352877	0.255289	-1.38227	0.16689	0.364727
ZNF239	298.241	-0.332384	0.1451	-2.29071	0.02198	0.0853468
MTMR11	2188.57	0.454594	0.139541	3.25778	0.00112287	0.00739832
PDE4D	4933.24	-0.15081	0.161039	-0.93648	0.349026	0.579039
SCAMP4	232.09	0.113193	0.220582	0.513158	0.607841	0.792511
ARL13B	404.837	-0.411679	0.156178	-2.63597	0.00838979	0.0395109
VPS13B	1760.14	0.440281	0.178743	2.4632	0.0137702	0.0592181
FDXR	534.871	-0.76262	0.161106	-4.73366	2.20504e-06	2.84776e-05
LOC105371433	4.75837	0.800855	0.681181	1.17569	0.23972	0.46242
XKR8	24.1455	1.20974	0.61255	1.97493	0.0482759	0.15427
NOL8	738.549	-0.158562	0.200108	-0.79238	0.428139	0.651223
NXT1	373.969	-0.0235067	0.156683	-0.150026	0.880744	0.945543
HTRA2	505.69	0.542532	0.305219	1.77752	0.0754826	0.212732
CLCF1	135.54	-0.562325	0.325744	-1.72628	0.0842971	0.229621
VPS4A	2272.46	-0.00310727	0.150031	-0.0207108	0.983476	0.995553
LIG1	873.439	-0.255873	0.165787	-1.54338	0.122738	0.298693
APH1A	2073.95	0.14023	0.135773	1.03283	0.301684	0.530694
PUM2	1810.15	0.159923	0.200866	0.796165	0.425936	0.649281
RAB3D	718.338	0.371051	0.123216	3.01139	0.00260058	0.0150092
JUNB	2010.57	-0.506744	0.244543	-2.07221	0.0382463	0.12967
BAZ1B	4354.32	0.737631	0.0679634	10.8534	1.92242e-27	2.58167e-25
TBC1D25	135.928	-0.175833	0.161053	-1.09177	0.274934	0.502151
CYP2D7	11.8579	0.923427	0.678416	1.36115	0.173466	0.374501
RPRD2	1054.76	-0.388374	0.216279	-1.7957	0.0725415	0.206699
OGFR	2309.63	0.038733	0.18585	0.208411	0.834908	0.922661
ZNF112	336.31	-0.565234	0.17636	-3.205	0.00135061	0.00864034
CDADC1	40.404	-0.245798	0.275529	-0.892094	0.372342	0.600444
GPX8	1437.21	-0.116351	0.254448	-0.45727	0.647477	0.817475
GUSBP15	19.6402	-0.236406	0.384636	-0.614622	0.538805	0.742531
MFAP1	1009.53	-0.226047	0.164592	-1.37338	0.169635	0.369076
MIR4257	7.10246	-0.203006	0.645135	-0.314671	0.753011	0.882024
ADAMTSL4-AS1	46.3876	-0.402424	0.290404	-1.38574	0.165827	0.363665
RUSC1	1171.97	0.000267796	0.156409	0.00171215	0.998634	1
FAM72A	336.867	-0.247984	0.191977	-1.29174	0.196447	0.40602
ASAH1	1795.89	0.116322	0.0999105	1.16426	0.244319	0.467326
LEPR	56.0081	0.641082	0.433262	1.47966	0.138963	0.323842
ATG7	554.619	0.0415121	0.0964701	0.430311	0.66697	0.829584
ITGAM	13.0656	-2.07267	0.801038	-2.58748	0.00966811	0.0444098
NES	1938.08	2.92216	0.286118	10.2131	1.73176e-24	1.83366e-22
CHM	1102.04	-1.16462	0.139251	-8.36348	6.08968e-17	3.08556e-15
BMP1	405.585	1.08873	0.151431	7.18961	6.49785e-13	2.21302e-11
DMTF1	1825.82	-0.23407	0.183603	-1.27487	0.202354	0.414597
MLLT10	1266.63	0.00373332	0.112203	0.0332729	0.973457	0.991642
TESK2	6.52734	1.75511	0.793997	2.21047	0.0270724	0.0996173
ADGRA1	5.23471	-3.26425	1.7303	-1.88652	0.0592243	0.178386
FRMD6	223.951	0.210349	0.332193	0.633213	0.526594	0.733105
RUNX1	97.9777	2.52712	0.394233	6.41023	1.45299e-10	3.70377e-09
LAMP2	1340.51	0.220404	0.13562	1.62517	0.104127	0.265918
SNRPN	39.5877	-0.454899	0.333371	-1.36455	0.172396	0.373118
CRBN	575.801	-0.46268	0.181522	-2.54889	0.0108066	0.0487716
ZNF146	3016.7	-0.0876506	0.158003	-0.554741	0.579072	0.771629
PCGF2	471.872	0.012605	0.351675	0.0358427	0.971408	0.99066
AKAP13	1665.54	0.0603025	0.131238	0.459488	0.645884	0.816525
STK33	202.847	0.338008	0.151949	2.22448	0.0261162	0.0968756
SLC9A3R2	200.985	1.18243	0.150972	7.83215	4.79579e-15	2.07918e-13
RCAN3	552.282	-0.0315784	0.132589	-0.238168	0.811751	0.911145
MAN2A2	902.705	-0.243244	0.174016	-1.39782	0.162166	0.358492
FTH1P3	25.5023	0.255404	0.390214	0.654523	0.512775	0.722588
TPTEP1	233.296	0.181687	0.256577	0.708117	0.478873	0.696621
TERC	628.796	-0.31546	0.2194	-1.43783	0.150482	0.341551
DDX49	810.161	0.206712	0.167513	1.23401	0.2172	0.435303
TMEM267	325.527	-0.237676	0.195229	-1.21742	0.223443	0.442917
NAP1L2	191.207	-0.720064	0.323246	-2.2276	0.0259072	0.0964688
TEAD1	2990.56	0.599074	0.146009	4.10298	4.07864e-05	0.000401018
CDC42SE1	2858.5	-0.0801487	0.146649	-0.546534	0.584699	0.775747
PLCXD2	35.5895	-0.451642	0.309094	-1.46118	0.143966	0.331633
SLC5A2	6.76184	-1.28774	0.605081	-2.12821	0.03332	0.116983
ATP7A	591.628	-0.0792446	0.196351	-0.403587	0.686516	0.841549
MARVELD2	33.6379	-0.546639	0.604026	-0.904991	0.36547	0.593642
PLSCR1	254.964	0.61202	0.23453	2.60956	0.00906587	0.0420174
HLA-G	19.0871	0.232678	0.428373	0.543166	0.587015	0.77717
ZNF761	32.6975	0.141246	0.321667	0.439106	0.660585	0.825631
ZNF765-ZNF761	17.2669	-0.339134	0.424924	-0.798104	0.42481	0.648283
DYRK3	853.427	0.613541	0.401041	1.52987	0.126049	0.30351
ARFGAP1	1243.74	0.146804	0.110804	1.3249	0.185204	0.390774
TMF1	1569.56	-0.178286	0.0888335	-2.00696	0.0447535	0.145477
ZNF687-AS1	53.764	-0.281461	0.330002	-0.852907	0.393711	0.62102
ATG2A	631.236	0.141737	0.155489	0.911558	0.362002	0.590572
DBF4	971.006	-0.196092	0.17752	-1.10462	0.269324	0.49677
SNRK	578.779	-0.25307	0.0889062	-2.84648	0.00442057	0.0232657
GBAT2	14.809	0.105086	0.536231	0.195972	0.844632	0.927359
STRIP2	127.265	-0.605599	0.327912	-1.84684	0.0647709	0.190168
PCYT1B	731.811	-0.0139514	0.125185	-0.111446	0.911263	0.960724
CFAP47	354.314	-0.376048	0.245609	-1.53109	0.125748	0.303049
MED6	760.63	-0.139176	0.163939	-0.84895	0.395909	0.622787
SCARA3	89.3914	-0.400693	0.390996	-1.0248	0.305457	0.534723
ANAPC5	2426.41	0.0482429	0.193667	0.249102	0.803282	0.907618
CALM3	4594.71	0.33534	0.0915023	3.66483	0.000247507	0.00199431
NDUFAF5	412.819	-0.0250463	0.121804	-0.205628	0.837082	0.923703
PPP6R3	3583.65	-0.0376799	0.0993918	-0.379104	0.70461	0.852843
MIR554	6.4712	-0.807626	0.845541	-0.955158	0.339498	0.570039
UBAP1	680.275	-0.349021	0.110167	-3.16811	0.00153432	0.00958179
LTK	17.1487	0.307771	0.976424	0.315202	0.752608	0.881727
DZANK1	117.73	-0.0362075	0.205659	-0.176056	0.86025	0.934474
NOXO1	3.40051	1.53997	1.29988	1.1847	0.236138	0.457915
EXOC5	3279.68	-0.0389108	0.140205	-0.277529	0.781374	0.897298
SLC39A14	2763.79	0.0246721	0.159606	0.154581	0.877151	0.943797
ZFYVE26	1199.43	0.175248	0.170717	1.02654	0.304637	0.533955
CELSR2	366.263	1.06582	0.26381	4.04012	5.34242e-05	0.000509504
KMT2A	2947.82	-0.0713835	0.311305	-0.229304	0.818632	0.914154
HELLS	1723.31	-0.0135788	0.187329	-0.0724867	0.942215	0.976013
C6orf89	768.337	-0.197137	0.152386	-1.29367	0.19578	0.405148
TDRKH-AS1	18.7801	1.57022	0.409534	3.83416	0.000125996	0.00110116
TRIM16L	59.1044	0.699153	0.268763	2.60138	0.00928506	0.0429129
CHST12	341.022	0.325814	0.110624	2.94524	0.00322706	0.0179658
ATP6V0B	1206.06	0.301929	0.168943	1.78716	0.073912	0.209665
SNRNP35	161.956	0.0942875	0.174011	0.541847	0.587924	0.777466
RAP1A	544.478	0.212505	0.188652	1.12644	0.259979	0.485165
HNRNPA2B1	11745.4	-0.062023	0.1531	-0.405114	0.685394	0.840836
FAM98C	256.61	-0.470357	0.113963	-4.12729	3.67062e-05	0.000366131
TTYH1	3.17486	0.183013	1.2709	0.144003	0.885498	0.947568
LDLRAD3	413.708	-0.382651	0.11913	-3.21204	0.00131794	0.00844771
PCGF6	439.401	-0.0414261	0.149066	-0.277904	0.781086	0.897217
CLBA1	237.59	0.28718	0.127052	2.26032	0.0238012	0.090483
TYMSOS	154.166	0.075092	0.211615	0.354853	0.7227	0.863976
PRPF38B	1144.13	-0.175684	0.192445	-0.912905	0.361293	0.589648
EXOSC2	1492.92	-0.134759	0.163381	-0.824814	0.409477	0.635023
GMPPA	965.758	-0.337164	0.236789	-1.4239	0.154476	0.347208
MED26	244.951	0.0128434	0.211447	0.0607405	0.951566	0.980657
HILPDA	1148.49	-1.00841	0.600763	-1.67855	0.0932398	0.246579
PARVB	499.684	0.323636	0.151831	2.13155	0.0330437	0.11623
DDX3X	14175.3	-0.266807	0.125072	-2.13323	0.0329056	0.115843
ZNF426	6.88175	0.316165	0.548044	0.576897	0.564009	0.759956
LOC101928034	372.56	0.37674	0.419143	0.898834	0.368741	0.597022
SPDL1	728.594	0.022057	0.159292	0.138469	0.88987	0.949724
CAMKK2	639.607	0.239924	0.169247	1.41759	0.156309	0.349761
SOGA3	21.6233	0.014947	0.589021	0.0253761	0.979755	0.993938
HOMER1	1309.35	-0.0307409	0.288192	-0.106668	0.915052	0.962054
TP53	1287.07	-0.317425	0.105665	-3.00407	0.00266391	0.0153105
ZNF7	663.919	-0.072176	0.0783875	-0.920758	0.357177	0.586465
ZNF215	477.209	-0.394339	0.19378	-2.03498	0.0418529	0.138155
HDHD2	192.254	0.33962	0.183111	1.85472	0.0636362	0.187927
GRIK5	14.2813	-0.43841	0.475949	-0.921128	0.356983	0.586265
CAPS2	31.1203	0.668013	0.410422	1.62762	0.103604	0.265159
WDR49	9.67252	-0.0327805	0.835367	-0.0392409	0.968698	0.988751
SLC27A3	287.524	0.973765	0.18805	5.17821	2.24024e-07	3.54448e-06
ANKS1B	227.588	1.13454	0.187859	6.03935	1.5474e-09	3.39894e-08
CHST11	29.5807	0.579353	0.547218	1.05872	0.289726	0.518549
COLEC12	7.23264	-1.51159	0.77168	-1.95883	0.0501321	0.158515
DYRK1A	1832.76	0.114783	0.0954025	1.20314	0.228921	0.449982
ADGRF3	13.2832	0.150406	0.580595	0.259054	0.795594	0.903899
[truncated: 14,519 more rows]

## Sheet: sgX9 vs sgCtl 
	baseMean	log2FoldChange	lfcSE	stat	pvalue	padj
DDX11L1	5.71013	0.997893	0.983781	1.01434	0.310418	0.541732
WASH7P	1982.43	-0.106155	0.131247	-0.808822	0.418618	0.645512
LOC729737	262.689	-0.386156	0.333727	-1.1571	0.247231	0.470534
LOC102725121	5.84852	0.823617	1.04847	0.785545	0.432134	0.656926
TGIF1	1817.92	-1.09611	0.172106	-6.36883	1.90476e-10	4.88554e-09
PRDX6	6268.61	0.181823	0.167954	1.08258	0.278996	0.506695
LOC101928626	3.49185	0.33124	1.01147	0.327485	0.743301	0.877428
CIC	1300.32	0.177433	0.257795	0.68827	0.491282	0.704611
LOC100133331	230.682	-0.480934	0.333998	-1.43993	0.149886	0.34154
LOC100288069	214.29	-0.261143	0.299104	-0.873084	0.382617	0.614756
FAM87B	31.0817	0.24458	0.345713	0.707465	0.479278	0.696164
LINC00115	71.8736	-0.121891	0.21868	-0.557395	0.577258	0.768592
LINC01128	462.169	0.200151	0.175364	1.14134	0.253727	0.478168
FAM41C	11.9484	-0.983546	0.644633	-1.52575	0.127073	0.306691
LINC02593	89.3524	0.629832	0.315679	1.99516	0.046025	0.148369
PLEC	8010.47	-0.00368049	0.196805	-0.0187012	0.985079	0.99508
PLEKHN1	267.875	-0.0351717	0.30715	-0.11451	0.908834	0.958567
MPP2	1569.75	0.269964	0.605712	0.445697	0.655816	0.823396
RBM19	1114.97	0.0597453	0.138763	0.430558	0.66679	0.829625
CCDC120	133.768	0.364625	0.251759	1.44831	0.14753	0.338457
INO80D	1134.39	-0.949091	0.25875	-3.66799	0.000244468	0.00201906
CCDC34	482.502	0.352253	0.181626	1.93944	0.0524481	0.16306
C12orf43	348.856	0.122082	0.218812	0.55793	0.576892	0.768353
LOC100288175	69.1379	-0.185891	0.308491	-0.602579	0.546789	0.748231
LILRB5	6.34295	3.55898	1.31236	2.71189	0.00669016	0.032656
RAD17	1129.68	-0.273296	0.149345	-1.82997	0.067255	0.194898
SH2D3C	14.6475	-0.744074	0.788987	-0.943076	0.345642	0.57851
ZNF41	743.949	-0.662092	0.167825	-3.94513	7.9758e-05	0.000753255
VIL1	6.12261	1.78179	0.664816	2.68013	0.00735942	0.0352459
MDK	26.4504	1.43706	0.525159	2.73643	0.0062109	0.0306863
SLC25A1	1797.34	0.0623166	0.118782	0.524629	0.599841	0.784869
DUSP9	517.1	1.0314	0.164843	6.25684	3.92845e-10	9.65626e-09
UQCC3	300.351	0.141801	0.195329	0.725961	0.467863	0.68713
MORC4	616.225	0.156253	0.104624	1.49347	0.135313	0.319691
SCNN1D	113.573	0.0268807	0.238477	0.112718	0.910254	0.959391
MRTFB	677.698	-0.470798	0.271397	-1.73472	0.0827906	0.226676
SNORD167	16.3843	0.895383	0.58125	1.54044	0.123453	0.300013
PUSL1	372.745	0.645022	0.158303	4.0746	4.60927e-05	0.000460592
MSRB3	3282.51	-0.109206	0.193714	-0.563749	0.572925	0.765558
FGFR3	441.364	3.70934	0.28962	12.8076	1.48685e-37	3.41108e-35
EWSR1	4893.56	0.00146408	0.108925	0.0134412	0.989276	0.996103
TMA7	3677.3	0.0672011	0.158095	0.425067	0.670788	0.831588
NUPR1	72.3075	-2.61428	0.584563	-4.47219	7.7422e-06	9.30754e-05
OSTF1	454.325	0.641024	0.173165	3.70181	0.00021407	0.00179858
ORC3	1055	-0.0723928	0.161617	-0.447928	0.654205	0.822074
MXRA8	18.0566	-3.91037	0.645522	-6.05768	1.38098e-09	3.1682e-08
SERPINC1	2.72731	-2.28579	1.97352	-1.15823	0.24677	0.469927
SPRED2	783.663	-0.0759049	0.211769	-0.358432	0.72002	0.86346
AK8	15.9139	-0.366081	0.445126	-0.82242	0.410838	0.639485
GALNS	822.955	-0.372974	0.198267	-1.88117	0.0599491	0.179164
FBXW8	262.85	0.142224	0.146628	0.969964	0.332064	0.563841
IKBKG	248.51	0.160452	0.134075	1.19674	0.23141	0.451967
PSME1	1689.97	0.122183	0.166934	0.731927	0.464213	0.684265
SETDB1	1085.32	0.194667	0.078844	2.46901	0.0135488	0.0573695
VSTM1	4.242	1.12425	1.3065	0.860502	0.389513	0.62099
MRPL20-AS1	412.419	0.259889	0.140136	1.85455	0.06366	0.187406
PAQR3	378.81	-0.297434	0.20828	-1.42805	0.153278	0.346497
LINC01770	67.5293	0.461014	0.499219	0.923471	0.355762	0.589474
CARD8	273.053	-0.600923	0.145831	-4.12067	3.77775e-05	0.000387824
PPIP5K2	1891.27	0.329983	0.121598	2.71371	0.00665342	0.0324959
LOC105378586	25.778	-0.264404	0.420863	-0.628242	0.529846	0.735214
IFT81	1029.88	-0.915233	0.236008	-3.87798	0.000105327	0.000965476
ASAP3	265.212	-0.188339	0.184991	-1.0181	0.308632	0.539812
CRELD1	214.016	-0.243255	0.254362	-0.956334	0.338903	0.570924
NLRP2	5166.21	-0.146112	0.132519	-1.10258	0.270211	0.496976
ZNF232	320.367	-0.32746	0.232108	-1.41081	0.1583	0.353686
MMP23A	21.5733	-1.33576	0.570379	-2.34188	0.0191868	0.0756874
CAST	4166.34	-0.401328	0.181416	-2.2122	0.026953	0.0981937
AASDH	387.168	-0.0658809	0.187191	-0.351946	0.724879	0.86702
SUMO3	350.254	-0.515866	0.207041	-2.49161	0.0127164	0.054492
CYP21A2	2.71029	-1.08198	1.24527	-0.86887	0.384919	0.616517
CASP3	1710.57	-0.0872149	0.215284	-0.405115	0.685393	0.841671
CALD1	924.568	-0.528772	0.236116	-2.23946	0.0251257	0.0930553
IDE	1623.14	-0.164061	0.095937	-1.7101	0.0872481	0.235407
DAXX	5733.97	0.110598	0.159149	0.694934	0.487097	0.701068
SGCE	429.098	0.599786	0.139837	4.28918	1.79332e-05	0.000199206
HLA-C	12118.3	0.70249	0.200163	3.50959	0.0004488	0.00339747
CNTD1	6.23568	-0.0713284	0.82446	-0.0865153	0.931057	0.970358
EBAG9	246.933	0.236881	0.152065	1.55776	0.119289	0.293261
SLC11A2	1181.83	0.0961177	0.178488	0.538509	0.590225	0.778612
RMDN2	73.0198	-0.932464	0.218549	-4.26662	1.98458e-05	0.000218251
CENPX	829.385	0.440116	0.208235	2.11355	0.0345537	0.119206
OGFOD3	271.205	0.30859	0.133989	2.30311	0.0212729	0.0819845
SLC25A39	2245.88	0.676603	0.123553	5.47623	4.34485e-08	7.98312e-07
ELP4	259.211	-0.206244	0.15502	-1.33043	0.183376	0.390537
C2	120.646	-0.578958	0.306024	-1.89187	0.0585085	0.17623
TSNARE1	89.3373	-0.430606	0.231353	-1.86125	0.0627094	0.185385
TDRP	612.377	0.517438	0.122762	4.21497	2.49813e-05	0.000268646
RAB5C	1428.36	0.0194263	0.103377	0.187916	0.850943	0.93177
LOC105378591	4.512	-0.756194	0.961795	-0.786232	0.431732	0.656722
RRAGB	220.713	-0.212526	0.141323	-1.50383	0.132624	0.315643
RDH13	1078.4	0.600367	0.120954	4.9636	6.91967e-07	1.03438e-05
ULK3	840.819	-0.184758	0.160109	-1.15395	0.24852	0.47228
GTF2IP20	165.68	-0.0333034	0.345404	-0.0964189	0.923188	0.966365
PRKCZ-AS1	12.597	-0.679631	0.552215	-1.23074	0.218421	0.435157
YJEFN3	103.533	-0.284267	0.238458	-1.19211	0.23322	0.454283
FBXO11	1138.25	-0.110615	0.212482	-0.520587	0.602655	0.786762
FAAP20	451.441	0.0956413	0.122481	0.780865	0.434882	0.659328
ATG16L1	1182.66	-0.19593	0.177868	-1.10154	0.27066	0.497409
NFIC	698.677	-0.559711	0.320078	-1.74867	0.080348	0.222161
PBRM1	2021.98	0.0368074	0.146411	0.251398	0.801507	0.907733
LOC100129534	41.3915	-0.60374	0.475828	-1.26882	0.204505	0.41709
PRDM15	551.91	-0.110261	0.116564	-0.945931	0.344184	0.577239
ADCY3	1113.52	0.304016	0.097393	3.12154	0.0017991	0.0110638
HROB	194.891	0.233997	0.160513	1.45781	0.144894	0.334781
PLCH2	18.5531	-0.637906	0.627825	-1.01606	0.309603	0.540936
TNFRSF14-AS1	51.3589	2.51328	0.608841	4.12797	3.65987e-05	0.000376658
LOC100996583	5.06728	-1.38013	1.44084	-0.957859	0.338134	0.57016
CRCP	928.528	0.748886	0.173575	4.31448	1.59982e-05	0.00017989
SARS1	2326.43	0.00909259	0.227203	0.0400197	0.968077	0.987873
SORD	980.374	0.0529436	0.125046	0.423392	0.67201	0.832413
RMDN3	741.762	0.581268	0.107048	5.43	5.63546e-08	1.01623e-06
RNF5	2963.36	-0.117671	0.259042	-0.454253	0.649647	0.819025
COPG2	304.308	-0.0292699	0.315805	-0.0926834	0.926155	0.967875
EPN3	84.0079	1.69317	0.281288	6.01933	1.75139e-09	3.96295e-08
PRDM16-DT	17.8497	4.39559	0.784237	5.60492	2.08351e-08	3.9925e-07
BAG6	14655.2	0.770984	0.17569	4.38831	1.14233e-05	0.000132787
ZNF14	466.836	-0.623364	0.129638	-4.80851	1.52057e-06	2.10183e-05
ADCY6	1150.68	0.341316	0.150152	2.27314	0.0230178	0.087044
PPP1CC	3934.22	0.225972	0.125455	1.80123	0.0716672	0.204244
ILF3	6679.33	-0.0490778	0.0937865	-0.523293	0.600771	0.785835
C19orf44	128.711	-0.016231	0.246225	-0.0659191	0.947442	0.977688
CHRAC1	612.136	0.326066	0.168445	1.93574	0.0528998	0.164001
FOXD3	33.8274	-1.26221	0.324873	-3.88525	0.000102224	0.000940166
FKBP8	4753.68	0.2254	0.269409	0.836647	0.402791	0.633467
BZW1	10209.9	-0.313621	0.165155	-1.89896	0.0575701	0.174342
LRRC28	158.522	-0.246018	0.160918	-1.52884	0.126304	0.305148
MADD	1143.71	0.074962	0.123801	0.605505	0.544844	0.746825
BOP1	1180.27	0.480277	0.181701	2.64323	0.00821183	0.0384585
EXOC6B	533.193	-0.225005	0.143397	-1.56911	0.116623	0.288509
C19orf18	22.7231	-0.869588	0.432675	-2.00979	0.044453	0.144457
INPP5B	490.431	-0.428688	0.227253	-1.88639	0.0592422	0.177856
LINC01134	23.6115	0.572111	0.440088	1.29999	0.193604	0.404037
TACC2	829.647	2.19143	0.258432	8.47969	2.25793e-17	1.24737e-15
SHOX2	296.599	-0.128555	0.151037	-0.851148	0.394687	0.625907
EXOG	395.678	-0.376429	0.129252	-2.91237	0.00358702	0.0196584
ZNF195	828.674	-0.20808	0.10971	-1.89664	0.0578754	0.175025
NDRG4	60.858	0.258225	0.339742	0.760062	0.447218	0.670887
VRK2	567.267	-0.394956	0.179436	-2.2011	0.0277291	0.100116
CELF2	45.3353	-8.19161	1.09708	-7.46677	8.21862e-14	3.21695e-12
SEC11C	282.455	-0.101946	0.190281	-0.535765	0.592121	0.779854
ARID3B	411.281	-0.100787	0.160363	-0.628493	0.529681	0.735071
POF1B	8.317	-3.82841	1.06098	-3.60838	0.000308117	0.00246106
TRIM14	412.061	0.285697	0.147689	1.93445	0.0530579	0.164337
ARHGEF17	815.127	-0.0978335	0.158755	-0.616254	0.537727	0.741232
ARHGEF11	2522.22	-0.190831	0.0905688	-2.10703	0.0351151	0.120513
LOC102724450	194.372	0.817712	0.180399	4.5328	5.82075e-06	7.20744e-05
DMTN	18.5246	3.57428	1.11458	3.20686	0.00134194	0.00863842
LENEP	6.92462	-0.199647	0.68786	-0.290244	0.77163	0.89191
ZNF398	688.721	0.182386	0.122096	1.4938	0.135228	0.319648
PNISR	3862.4	-0.00650053	0.201922	-0.0321933	0.974318	0.990448
ALPK3	43.5647	0.838553	0.678675	1.23557	0.216617	0.433024
ALKBH6	326.181	0.148778	0.285916	0.520355	0.602816	0.786762
CTNND1	233.118	-0.386564	0.1764	-2.1914	0.0284227	0.101996
BCL2L13	1537.27	0.386591	0.108277	3.5704	0.000356442	0.00279303
DMD	2905.73	-0.479267	0.220155	-2.17695	0.029484	0.10521
MUC4	21.8426	0.902418	0.817552	1.1038	0.269678	0.496475
FSCN2	46.54	-0.237554	0.539486	-0.440333	0.659696	0.825386
EIF4G1	9162.27	0.188345	0.108007	1.74382	0.0811903	0.223853
PPP2R5E	807.28	-0.244204	0.18064	-1.35188	0.176414	0.380686
NAA16	678.52	-0.195216	0.141071	-1.38382	0.166414	0.366071
GPS2	1260.97	-0.0944107	0.174062	-0.542396	0.587546	0.777028
THAP3	244.016	-0.23618	0.197565	-1.19546	0.231909	0.45262
DLC1	3.02747	-3.22619	1.73348	-1.8611	0.0627296	0.185385
CAMTA1-DT	16.459	-0.210387	0.407551	-0.516224	0.605698	0.788403
SORBS1	64.1515	0.905431	0.406473	2.22753	0.0259117	0.0953038
CD160	69.1621	2.81261	0.421912	6.66633	2.62276e-11	7.61384e-10
DUX4	9.45218	1.77665	0.757902	2.34417	0.0190695	0.0754285
ZNRD1	1582.27	0.357089	0.159688	2.23616	0.0253413	0.0936229
RHEBL1	63.2033	-0.257631	0.340881	-0.755781	0.44978	0.673082
RPL10	6157.46	-0.104592	0.212134	-0.493046	0.62198	0.800112
ANK2	210.834	-1.27463	0.787177	-1.61925	0.105394	0.269573
TSEN2	405.646	0.211751	0.143068	1.48007	0.138854	0.325193
USP30	131.464	-0.0369401	0.21252	-0.173819	0.862007	0.936444
KDM6A	975.119	-0.326742	0.205923	-1.58672	0.112576	0.281534
PRH1	80.7353	0.51704	0.325818	1.5869	0.112535	0.281534
RCC1	1762.05	0.309945	0.180236	1.71966	0.0854944	0.231865
GMPR2	756.783	0.155476	0.156033	0.996431	0.319041	0.550497
MMS22L	628.685	-0.0160295	0.152192	-0.105324	0.916119	0.963475
SNX14	2707.13	0.192348	0.157209	1.22352	0.221135	0.438711
STXBP6	70.0754	4.66624	0.369303	12.6353	1.3495e-36	2.82165e-34
TMCC1	387.404	0.0366203	0.204682	0.178913	0.858006	0.934929
TMEM94	641.952	0.0505843	0.240482	0.210346	0.833398	0.923982
LINC01714	9.06561	0.336166	0.806569	0.416785	0.676836	0.835636
HNRNPUL2	550.629	0.0601112	0.218373	0.275268	0.78311	0.898605
MCC	302.371	0.0743801	0.28694	0.259219	0.795467	0.905034
GNB1	3906.96	-0.0302695	0.157189	-0.192567	0.847298	0.930396
SLC25A36	2397.57	0.0464834	0.118351	0.392757	0.694499	0.847033
SNORD128	4.87471	-0.990683	0.790108	-1.25386	0.209894	0.424672
ANGEL2	1123.94	-0.0473102	0.142596	-0.331778	0.740057	0.876103
MIR6728	8.72201	-0.166494	0.63488	-0.262245	0.793133	0.903917
ENO1-AS1	16.8141	0.499099	0.394946	1.26371	0.206332	0.419729
TMEM51	88.4585	0.0438493	0.272541	0.160891	0.872179	0.941853
GRAMD1A	628.932	0.184745	0.21479	0.860122	0.389722	0.621073
HSPB11	775.747	-0.509756	0.153736	-3.3158	0.000913807	0.0062373
IER5	617.094	0.208434	0.369808	0.563629	0.573007	0.765558
DNAJC27	240.775	-0.071075	0.130884	-0.543039	0.587103	0.776691
STK26	1242.61	-0.0795222	0.127181	-0.625267	0.531796	0.737053
SIRT6	303.011	-0.110826	0.322771	-0.343358	0.731329	0.871117
GPR83	7.7615	-0.580278	1.02975	-0.563511	0.573087	0.765558
MIR34AHG	11.722	2.455	0.774658	3.16914	0.00152889	0.00961333
UBE3D	83.5204	-0.178199	0.274188	-0.649916	0.515747	0.72466
LINC02606	9.29009	-0.593715	0.525081	-1.13071	0.258177	0.483402
TEX264	783.005	0.459678	0.1191	3.85961	0.00011357	0.00103472
LETMD1	561.38	0.330008	0.138463	2.38337	0.0171549	0.0694011
GLRX	3537.54	0.579828	0.190083	3.05039	0.00228542	0.0134535
CD2BP2	1819.31	-0.178969	0.126965	-1.40959	0.158661	0.354349
CFL2	1464.69	-0.776002	0.23539	-3.29666	0.000978421	0.00660955
IL15RA	106.691	1.70171	0.209731	8.11375	4.90813e-16	2.38448e-14
CEP295NL	21.769	1.2783	0.69925	1.82811	0.0675334	0.195448
DPYS	3.50944	-1.30304	2.07734	-0.627262	0.530487	0.735796
PCM1	5464.41	-0.182477	0.24002	-0.760255	0.447102	0.670775
ZCCHC8	927.312	-0.228784	0.123253	-1.85621	0.0634234	0.186909
INTS11	936.162	-0.0452746	0.114126	-0.396707	0.691583	0.845691
GRIP1	44.6031	-8.66021	1.21518	-7.12667	1.02828e-12	3.50207e-11
JAKMIP3	227.78	-0.458821	0.194598	-2.35779	0.0183842	0.0733504
SPRYD3	608.438	0.839314	0.151502	5.53995	3.02553e-08	5.67261e-07
SRP19	868.987	-0.000453488	0.148469	-0.00305442	0.997563	1
FAM104A	741.992	0.0384176	0.127659	0.300938	0.763461	0.887838
OAS1	80.8767	-0.276481	0.406391	-0.680333	0.496294	0.708538
WDR4	403.175	0.336453	0.129481	2.59848	0.00936374	0.0425971
MESP1	15.8745	0.26617	0.426567	0.623981	0.53264	0.737748
CORO2B	14.386	-0.842647	0.560088	-1.50449	0.132455	0.315441
SH3BP5L	574.222	0.144691	0.145353	0.995451	0.319517	0.550917
MAPKAPK5	978.486	0.274429	0.140397	1.95466	0.0506227	0.15888
RCHY1	1019.51	-0.215707	0.0878587	-2.45516	0.0140823	0.0590682
PIGQ	475.378	-0.154492	0.192178	-0.8039	0.421454	0.64769
ESCO1	1084.92	-0.75076	0.126014	-5.95777	2.55701e-09	5.69227e-08
CBLB	301.043	-1.99482	0.232616	-8.57558	9.85919e-18	5.67436e-16
GPR63	339.589	-0.0466755	0.16806	-0.277732	0.781218	0.897469
CLPTM1L	2850.11	0.127331	0.134702	0.945282	0.344515	0.577442
EXOSC10-AS1	36.9851	-0.12531	0.485033	-0.258354	0.796134	0.90556
IQCE	753.686	0.334338	0.0904788	3.6952	0.00021971	0.00183849
SCN1B	24.775	-0.936687	0.426294	-2.19728	0.0280005	0.100787
UBE3A	3878.16	-0.111756	0.0779945	-1.43287	0.151894	0.344404
ALDH3A2	2469.23	-0.295796	0.144457	-2.04764	0.0405954	0.134542
SMPD3	10.5344	0.663494	1.39454	0.475781	0.63423	0.807531
USP15	1132.94	-0.637437	0.110084	-5.79048	7.01858e-09	1.4638e-07
ZNF587	968.157	-0.406796	0.116404	-3.4947	0.000474599	0.00356338
ADD3	2549.39	1.04156	0.193591	5.38018	7.44101e-08	1.30617e-06
FBXO44	1080.87	0.252753	0.165022	1.53163	0.125614	0.304153
CAD	2609.44	-0.011866	0.149628	-0.0793031	0.936792	0.972958
DGAT1	279.84	-0.413475	0.180576	-2.28976	0.0220352	0.0841372
PUDP	178.514	0.456795	0.154966	2.94772	0.00320125	0.0178281
HOXA5	110.537	0.404711	0.221677	1.82568	0.0678984	0.196189
APOM	57.8777	0.2125	0.34277	0.619949	0.535292	0.739541
METTL6	428.05	0.0980555	0.141201	0.69444	0.487406	0.701188
KYAT1	155.847	0.114572	0.232116	0.493599	0.621589	0.799892
POMZP3	297.186	-0.149862	0.247742	-0.60491	0.545239	0.747097
CYFIP2	776.071	-1.1368	0.165673	-6.8617	6.8048e-12	2.11679e-10
CLCN6	237.631	-0.164254	0.279703	-0.587242	0.557041	0.755373
NPPA-AS1	8.22492	-1.06438	0.739297	-1.43971	0.149949	0.341635
PPIP5K1	953.473	-0.164296	0.254716	-0.645018	0.518915	0.72701
RNU5E-1	117.865	-0.377197	0.344112	-1.09615	0.273015	0.499871
TAF1B	285.374	0.166039	0.120291	1.38031	0.16749	0.367802
GLIS2	346.774	-0.390525	0.336383	-1.16095	0.24566	0.469004
CTNS	306.384	0.095099	0.182536	0.520987	0.602376	0.786762
CTH	37.3933	-0.602901	0.354026	-1.70299	0.0885703	0.237926
FCER2	3.42593	2.09665	1.57994	1.32705	0.184492	0.391451
VPS8	1053.46	-0.289483	0.13209	-2.19156	0.0284111	0.101976
GUCY1A1	210.411	1.64209	0.315674	5.20185	1.97313e-07	3.25272e-06
SIPA1L1	1209.95	0.516343	0.145667	3.54469	0.000393077	0.00303121
CFAP70	84.409	0.0677684	0.362994	0.186693	0.851901	0.932103
CPEB1	934.654	0.172044	0.140895	1.22108	0.222055	0.439982
SPHK2	253.899	-0.293195	0.273154	-1.07337	0.283105	0.511798
MIR6730	4.5291	-0.350286	0.710354	-0.493115	0.621932	0.800112
IRF3	1061.51	-0.130498	0.145669	-0.895853	0.370331	0.603195
BRWD1	3869.68	-0.470042	0.150742	-3.11818	0.0018197	0.0111656
THAP8	99.1391	-0.212032	0.247515	-0.856641	0.391643	0.623113
TMEM91	48.8268	-0.518158	0.372639	-1.39051	0.164374	0.363034
MFSD11	248.688	0.427507	0.184373	2.31871	0.020411	0.0793105
AFF2	3.20143	-4.37267	1.49295	-2.92888	0.00340185	0.0188058
SS18L1	541.083	0.0222794	0.130506	0.170715	0.864448	0.938171
NFKB2	1257.27	-0.279287	0.227455	-1.22787	0.219494	0.436466
POLD2	2111.44	0.264055	0.114306	2.31007	0.0208843	0.0807129
ZNF562	1459.23	-0.410805	0.093532	-4.39213	1.12246e-05	0.000130845
MTHFD1L	1602.89	-0.265886	0.287387	-0.925183	0.354871	0.588235
GLMN	619.411	-0.496784	0.113827	-4.36437	1.2749e-05	0.000146661
C15orf40	374.663	0.160813	0.191388	0.840246	0.40077	0.631551
CYB5D1	869.056	0.279627	0.122202	2.28823	0.0221242	0.0843988
DENND3	117.08	-0.316318	0.261435	-1.20993	0.226306	0.445811
ZNF628	72.6987	-0.00760368	0.205685	-0.0369676	0.970511	0.98889
RRP36	1346.86	-0.024891	0.158543	-0.156998	0.875246	0.943381
TMEM51-AS1	25.1746	0.0714304	0.465742	0.153369	0.878107	0.944924
MTMR9	883.113	-0.257048	0.107204	-2.39775	0.0164959	0.0673122
FXYD6	19.3562	-0.476201	0.429769	-1.10804	0.267845	0.494387
SLC5A11	10.4989	0.488648	1.0753	0.454428	0.649521	0.818983
PRMT7	941.659	0.00916445	0.119927	0.0764171	0.939087	0.97424
HSPA12A	183.193	-1.15182	0.180498	-6.38133	1.75551e-10	4.54506e-09
RIMS2	765.156	0.170279	0.255157	0.667351	0.504548	0.715068
DNAJC16	929.808	-0.00351762	0.118983	-0.029564	0.976415	0.991298
SCARNA21B	3.61665	-1.61958	1.02092	-1.58639	0.11265	0.281634
CBFB	3697.07	0.210051	0.194116	1.08209	0.279213	0.506929
ZNF333	164.319	-0.0484262	0.201736	-0.240048	0.810293	0.912616
FLJ37453	119.99	0.201939	0.222801	0.906362	0.364744	0.597643
ZEB1	497.299	-0.152359	0.132121	-1.15318	0.248836	0.472445
KLRD1	6.46266	-0.340591	1.53294	-0.222182	0.824172	0.91885
ABLIM1	2723.94	0.309326	0.138372	2.23546	0.0253871	0.0936873
PAN3	526.56	-0.323845	0.161114	-2.01004	0.0444271	0.144406
IP6K2	1876.33	-0.247267	0.137174	-1.80258	0.0714545	0.203849
ZNF200	410.586	-0.00494356	0.191645	-0.0257955	0.97942	0.992459
MYO19	3921.77	-0.183709	0.0946236	-1.94147	0.0522014	0.162568
ATP6V0A1	896.728	-0.113346	0.176333	-0.642797	0.520356	0.727978
PACC1	327.352	-0.145976	0.152188	-0.959177	0.33747	0.569215
RCN2	1836.8	-0.156118	0.122981	-1.26944	0.204284	0.416794
SOX6	6.27096	0.472358	0.675939	0.698818	0.484666	0.699433
SMDT1	897.611	0.383984	0.13768	2.78897	0.00528763	0.0268742
CHURC1	803.787	-0.293994	0.139057	-2.11421	0.0344976	0.119102
C22orf23	8.99818	0.676401	0.549159	1.2317	0.21806	0.434699
ASH1L	3597.34	-0.282545	0.174371	-1.62037	0.105153	0.269205
ZNF561	716.858	-0.0119946	0.143282	-0.0837136	0.933284	0.971378
PKIB	55.2087	1.51444	0.351978	4.30265	1.68769e-05	0.00018836
SREK1	2181.56	-0.232968	0.129395	-1.80044	0.0717918	0.204364
PET100	507.08	0.037863	0.251764	0.150391	0.880456	0.945591
ZSWIM2	113.269	-0.222872	0.241002	-0.924772	0.355084	0.58847
ZNF454	10.0292	-1.79071	1.5421	-1.16122	0.245554	0.468984
NECAP2	546.461	-0.165199	0.147814	-1.11762	0.263729	0.489855
LINC01772	19.4952	-0.222087	0.501213	-0.4431	0.657694	0.824453
CROCCP3	274.243	-0.381603	0.317517	-1.20184	0.229427	0.449371
LINC01783	75.5825	-0.90133	0.433653	-2.07846	0.0376671	0.127262
ADAMTS4	5.72878	-0.264962	0.770685	-0.343801	0.730996	0.871054
IMPA1	489.995	-0.164208	0.183803	-0.893388	0.371649	0.604452
IFI27	15.3388	-0.114015	0.676624	-0.168505	0.866186	0.938864
CROCCP2	360.152	0.0842948	0.136009	0.619775	0.535406	0.739542
MST1P2	46.8863	0.379374	0.308924	1.22805	0.219429	0.436466
DOCK5	438.371	-1.20111	0.220738	-5.44134	5.28812e-08	9.6119e-07
STX7	1093.09	-0.63294	0.136269	-4.64477	3.4045e-06	4.41756e-05
ZDHHC21	1344.18	-0.663503	0.131404	-5.04933	4.43359e-07	6.88938e-06
TJP1	4132.36	-0.274387	0.122806	-2.23431	0.025463	0.0939132
SNORD73B	18.0175	0.258358	0.45303	0.570288	0.568482	0.762724
GOLGA8T	29.0081	0.27753	0.453884	0.611456	0.540898	0.743411
RPS18	57877.9	-0.138913	0.291468	-0.476598	0.633648	0.807147
CDKN2A	122.48	0.86148	0.192159	4.48317	7.35437e-06	8.88657e-05
KCNJ12	39.8758	-1.09956	0.3725	-2.95183	0.003159	0.0176345
PRPF31	5435.52	-0.188954	0.0997409	-1.89445	0.0581648	0.175482
CYP20A1	1143.47	-0.475489	0.231797	-2.05132	0.0402362	0.133641
ABCF1	9501.96	-0.0034605	0.0815503	-0.042434	0.966153	0.986417
CLTB	1131.65	0.840719	0.157921	5.32365	1.01705e-07	1.74632e-06
KDM4B	1088.85	0.273643	0.243683	1.12295	0.26146	0.487009
ASB13	750.759	0.299376	0.0882998	3.39045	0.000697775	0.00493612
ARHGEF10L	214.927	-0.148052	0.246287	-0.601138	0.547748	0.74873
FAM168B	4369.57	-0.408385	0.0777062	-5.25549	1.47627e-07	2.47313e-06
ODR4	1256.02	-0.263013	0.122615	-2.14502	0.031951	0.112267
SLC48A1	517.448	-1.0072	0.147005	-6.85145	7.31041e-12	2.26554e-10
PRXL2B	903.941	0.627715	0.165227	3.79911	0.000145216	0.00128478
FUZ	40.2397	-0.843898	0.423545	-1.99246	0.0463202	0.149058
LARP4	1817.78	0.0040052	0.151847	0.0263766	0.978957	0.992385
USP19	1340.4	-0.0637159	0.107703	-0.59159	0.554125	0.753647
EMC1-AS1	22.7488	-0.62279	0.372357	-1.67256	0.0944135	0.249786
TGFBRAP1	714.929	-0.813545	0.121932	-6.67214	2.52095e-11	7.33118e-10
SNRPE	2716.22	0.0373629	0.149679	0.24962	0.802881	0.908136
SYT17	32.03	-1.30305	1.69081	-0.770662	0.440907	0.665348
HMBOX1	423.77	-0.178623	0.253308	-0.70516	0.480711	0.697253
AKR7L	43.3965	0.0639119	0.316602	0.201869	0.84002	0.926861
GPM6A	2862.67	8.91785	0.362875	24.5755	2.30769e-133	5.44549e-130
LOC100506730	71.3983	0.219088	0.243066	0.90135	0.367402	0.600687
HERC4	1056.46	-0.0432441	0.0964614	-0.448305	0.653933	0.821982
GOLGA8R	106.795	0.301444	0.395963	0.761295	0.446481	0.670269
ACBD5	1402.62	0.0152998	0.13221	0.115723	0.907872	0.957981
VAMP7	1469.45	-0.0411603	0.0904648	-0.454987	0.649119	0.818547
GPANK1	1512.82	0.0170039	0.158579	0.107227	0.914609	0.962753
DMAC2	435.308	-0.218361	0.0999043	-2.1857	0.0288372	0.103259
MICOS10	446.279	0.510722	0.175903	2.90343	0.00369099	0.0201015
LINC00339	154.045	0.488111	0.220977	2.20888	0.0271831	0.0986856
NOL11	1890.51	0.127667	0.18723	0.681877	0.495317	0.707755
RPS14P3	75.8322	-0.173286	0.197403	-0.877829	0.380037	0.612204
ZNF33A	1671.37	0.0860412	0.247117	0.34818	0.727705	0.868954
RPL28	6125.68	0.272399	0.132258	2.0596	0.0394366	0.131705
TIMM10	477.507	0.245545	0.213242	1.15149	0.249533	0.473232
CD36	988.766	1.68381	0.237261	7.09689	1.27596e-12	4.24071e-11
NPLOC4	2095.85	0.20224	0.215975	0.936406	0.349064	0.581997
PHACTR4	817.306	-0.111091	0.146894	-0.756263	0.449492	0.672771
TMCO4	131.586	0.184883	0.16293	1.13474	0.256484	0.481484
RPL3	15300.1	0.0570478	0.22651	0.251855	0.801153	0.907457
ZNF414	82.5907	0.274715	0.222428	1.23507	0.216803	0.433134
PAAF1	315.532	0.10158	0.291838	0.34807	0.727788	0.868989
ZC3H14	1714.75	-0.20906	0.0957757	-2.1828	0.0290503	0.103864
ZBTB8OS	567.437	-0.0528759	0.151031	-0.350099	0.726264	0.867943
GRB7	205.624	-0.289496	0.219309	-1.32004	0.186823	0.394403
PINK1-AS	400.642	-0.158214	0.174845	-0.904882	0.365528	0.598809
PHB	2982.59	0.114919	0.181926	0.631678	0.527597	0.733944
PGM1	2555.37	0.568876	0.127943	4.44631	8.73563e-06	0.000104034
TMEM259	1174.73	-0.26204	0.159261	-1.64535	0.099898	0.259902
RHNO1	613.463	0.0184398	0.128176	0.143863	0.885609	0.948116
GTF2H2	92.7417	0.0708315	0.251491	0.281646	0.778215	0.896085
HLA-DOB	14.1134	-0.0834928	0.678403	-0.123073	0.90205	0.955336
C1orf43	3354.91	0.331663	0.114026	2.90867	0.00362973	0.0198595
ATP7B	151.95	0.404359	0.21569	1.87472	0.0608311	0.181144
CERS3	7.14657	-1.25263	1.63774	-0.764849	0.444362	0.6683
ZMAT5	192.654	-0.111187	0.134238	-0.828284	0.40751	0.63728
NIFK-AS1	105.573	-0.749345	0.340001	-2.20395	0.027528	0.0995638
ABHD16A	1608.09	0.0857266	0.115572	0.741758	0.458234	0.680039
ASCC1	535.298	-0.0272886	0.152097	-0.179416	0.857611	0.93477
ANXA8	3.27811	-0.270499	0.830776	-0.325598	0.744729	0.878172
ODF2L	962.142	-0.278023	0.107942	-2.57566	0.010005	0.0449328
OSBPL2	719.832	0.350345	0.139116	2.51837	0.0117898	0.0514923
CHODL	5.05406	1.55277	0.947689	1.63849	0.10132	0.262075
KCTD10	932.273	0.165338	0.111857	1.47811	0.139378	0.326051
POGLUT1	352.18	0.0196636	0.154022	0.127668	0.898412	0.953874
ORC6	1049.91	0.11406	0.234665	0.486055	0.626928	0.802698
BBS9	238.643	-0.755293	0.176606	-4.27672	1.89667e-05	0.000209807
PRRT3	325.548	-0.0428016	0.190218	-0.225014	0.821969	0.917508
FBXO21	1091.49	-0.128673	0.077102	-1.66887	0.095143	0.250988
CSF2RA	17.2021	2.17634	0.733519	2.96699	0.00300731	0.0168962
COBLL1	201.498	-0.71211	0.220731	-3.22614	0.00125473	0.00815971
FILIP1L	11.2381	0.318926	0.635649	0.501732	0.615856	0.795924
DDR1	2707.07	0.509434	0.177805	2.86513	0.00416839	0.0220897
ANKRD30B	3.55138	2.45939	1.02484	2.39979	0.0164045	0.0670656
SUCLG2	1161.25	-0.0276798	0.311442	-0.0888764	0.92918	0.969503
ACHE	28.5744	-1.07394	0.502637	-2.1366	0.0326302	0.114009
DDO	4.72874	0.509125	0.765733	0.664886	0.506123	0.716686
FCGR2A	4.38364	-0.312735	0.809257	-0.386447	0.699165	0.849801
TAF15	1817.85	-0.157148	0.171335	-0.917196	0.35904	0.592233
ZNF174	300.912	0.00828006	0.160904	0.0514598	0.958959	0.982552
NHEJ1	519.648	-0.551879	0.0954444	-5.7822	7.37288e-09	1.53575e-07
PIP4K2C	787.223	-0.149643	0.182407	-0.82038	0.412	0.640469
PEAK1	474.83	-0.0503783	0.213004	-0.236514	0.813034	0.914062
EPS8L1	468.022	1.77619	0.350108	5.07327	3.91039e-07	6.13408e-06
ZNF552	358.507	-0.433946	0.214318	-2.02477	0.0428908	0.140551
EHMT1	1684.09	-0.176784	0.10035	-1.76168	0.0781237	0.217834
MMRN2	1521.58	0.336601	0.330703	1.01783	0.308758	0.539974
VASH2	150.397	0.00878132	0.336336	0.0261088	0.979171	0.992385
LINC01635	6.68166	0.559531	0.683584	0.818525	0.413058	0.6415
BCAP29	35.333	-0.564862	0.333598	-1.69324	0.0904094	0.241687
SENP1	581.157	-0.867894	0.171639	-5.05651	4.2699e-07	6.6538e-06
SUN1	3689.6	0.109767	0.241802	0.453952	0.649864	0.819133
KMT5A	985.227	0.297498	0.165129	1.80161	0.0716067	0.204142
ZBTB40	1330.46	-0.075779	0.196496	-0.385652	0.699754	0.850018
IGSF11	7.19768	-0.301752	1.46127	-0.206499	0.836401	0.925177
TUBB	86275.2	-0.0915675	0.135168	-0.677436	0.49813	0.709686
CALCOCO1	565.116	-0.3449	0.205877	-1.67527	0.0938819	0.248636
HCN3	499.14	-0.0867052	0.144488	-0.600084	0.54845	0.749074
MARCHF6	2383.2	0.0403724	0.148095	0.272611	0.785152	0.89976
BASP1	34.5668	-8.1121	1.21131	-6.69699	2.12753e-11	6.25311e-10
PCGF3	1087.15	-0.273286	0.114352	-2.38987	0.0168544	0.0684532
CNKSR1	13.7857	-0.272842	0.472023	-0.578028	0.563246	0.759671
LPGAT1	2486.49	-0.122331	0.164902	-0.741838	0.458186	0.680039
RNF10	1807.74	-0.215149	0.0889785	-2.41799	0.0156065	0.0642382
KBTBD11	1088.1	0.570455	0.213861	2.6674	0.00764402	0.0363141
SEC16A	2462.92	-0.227262	0.197429	-1.15111	0.249687	0.473455
IKBKB	474.717	0.110253	0.118507	0.930354	0.352188	0.585708
PSME3	1983.56	0.110986	0.121445	0.913875	0.360783	0.593743
FIGNL1	1272.99	-0.199289	0.129457	-1.53942	0.123702	0.30056
CIB2	253.37	0.187287	0.148685	1.25963	0.207805	0.421782
AAGAB	1331.5	-0.0232306	0.121148	-0.191755	0.847934	0.930538
ASAP1	972.205	-0.617526	0.199271	-3.09893	0.00194221	0.011799
WDR83OS	1159.54	0.42448	0.116775	3.63503	0.000277946	0.00225276
ZNF436-AS1	94.9583	-0.289377	0.251752	-1.14946	0.250368	0.474414
GPSM1	1009.83	0.253639	0.200466	1.26524	0.205784	0.418922
PACSIN2	1001.04	0.225671	0.158251	1.42603	0.153859	0.347286
NCLN	1426.36	0.0599956	0.0731369	0.820319	0.412034	0.640469
COA7	855.32	0.174141	0.384862	0.452478	0.650925	0.819761
ACSL4	774.072	-0.138306	0.137542	-1.00555	0.31463	0.545565
ELOA-AS1	33.138	0.168097	0.386052	0.435425	0.663254	0.827743
GSN	2508.66	-0.200809	0.265424	-0.756559	0.449314	0.672746
SRRM1	1665.15	-0.184939	0.196711	-0.940159	0.347136	0.580114
RAPGEF2	935.674	-0.164868	0.132294	-1.24623	0.212682	0.42879
ST7	176.118	-0.201709	0.155263	-1.29914	0.193895	0.404389
SEPTIN9	3125.96	0.651087	0.111384	5.84544	5.05227e-09	1.0824e-07
RRAS2	695.808	-0.077679	0.156898	-0.495093	0.620534	0.799109
GAMT	957.202	0.59959	0.144144	4.15967	3.18712e-05	0.000332354
C8orf76	135.594	0.274038	0.227458	1.20478	0.228287	0.448163
PPP1R15B	4085.82	0.105151	0.128749	0.816715	0.414091	0.641911
FAM222A	91.375	0.429526	0.433112	0.991719	0.321335	0.553012
DGKB	47.068	3.05079	0.32671	9.33791	9.82567e-21	7.37729e-19
ATXN2L	1504.99	-0.272459	0.304368	-0.895162	0.370701	0.60332
SIN3A	1125.58	-0.368467	0.156413	-2.35574	0.018486	0.0737022
SIRT3	329.259	0.226511	0.209021	1.08368	0.278508	0.50615
KDM4C	3045.59	0.32656	0.187952	1.73747	0.0823042	0.226018
STPG1	127.117	0.119995	0.157516	0.761795	0.446183	0.669943
COX18	417.741	0.451603	0.203048	2.22412	0.0261406	0.0959108
LILRA3	8.02288	1.82748	0.777505	2.35044	0.0187512	0.0745264
NIPAL3	551.446	0.442994	0.12154	3.64484	0.000267555	0.00218531
ABCC6	501.601	2.03312	0.250156	8.12742	4.38519e-16	2.13753e-14
RCAN3AS	3.6246	0.93681	1.0035	0.93354	0.350541	0.583921
CCDC168	8.9635	-1.64693	0.842689	-1.95437	0.0506573	0.158958
WDSUB1	327.884	-1.13274	0.129314	-8.75963	1.95899e-18	1.1853e-16
NUDT1	281.71	-0.443031	0.186102	-2.38059	0.0172852	0.0698071
NKAIN3	54.2636	-0.619999	0.257839	-2.4046	0.0161903	0.0663271
ATRIP	29.5203	0.237883	0.313128	0.759699	0.447435	0.670969
ACTN1	2382.42	-0.358277	0.12355	-2.89984	0.00373348	0.0202461
POGLUT2	79.2817	-0.088556	0.28858	-0.306868	0.758944	0.885202
COX4I1	5813.49	0.192786	0.12532	1.53835	0.123963	0.301076
ST3GAL3	81.3118	0.156873	0.253652	0.618458	0.536273	0.740154
LIMCH1	286.402	-2.63722	0.266681	-9.88905	4.64411e-23	4.19188e-21
SEPTIN10	2172.47	-0.28233	0.288575	-0.978359	0.327897	0.559779
ACYP1	152.219	-0.281748	0.202638	-1.3904	0.164408	0.363061
RDX	3173.09	-0.0394818	0.0954166	-0.413784	0.679033	0.837347
CEP57L1	428.503	-0.274334	0.261505	-1.04906	0.294151	0.524424
ENTPD6	1124.85	0.20201	0.0720919	2.80212	0.00507675	0.0260024
CAMK2D	8.4141	-1.07775	1.15285	-0.934858	0.349862	0.582973
TMTC1	63.1427	-3.52382	0.919812	-3.83103	0.00012761	0.00114682
TXNDC15	842.486	-0.113894	0.104435	-1.09057	0.275462	0.502549
ADGRL2	4377.89	-0.463614	0.162737	-2.84886	0.00438762	0.0229932
DDX31	697.272	0.0507358	0.187625	0.27041	0.786845	0.900834
NHLRC4	39.8405	1.90621	0.438441	4.34771	1.37567e-05	0.000157473
ZBTB44	739.089	-0.938126	0.112403	-8.3461	7.05513e-17	3.66468e-15
PUF60	3934.3	0.0785116	0.100643	0.7801	0.435332	0.659829
SRPK2	952.362	-0.114026	0.0773788	-1.4736	0.140589	0.328094
AGER	188.619	-0.834932	0.259655	-3.21554	0.001302	0.00842398
SFXN2	286.085	0.135079	0.147973	0.912861	0.361316	0.594257
MTRR	723.262	0.422192	0.162917	2.59145	0.00955714	0.0432625
COMMD4P1	7.37186	0.367309	0.730781	0.502625	0.615228	0.795623
TBILA	4.4501	1.15466	1.52875	0.7553	0.450069	0.673391
UBXN2B	770.567	-0.606945	0.0951805	-6.37677	1.80856e-10	4.65324e-09
FAM92A	557.851	0.0588605	0.121051	0.486245	0.626793	0.802649
LCORL	371.538	0.00971561	0.126802	0.0766204	0.938925	0.974133
FANCL	622.055	-0.298917	0.20214	-1.47876	0.139205	0.325832
RSRP1	1660.71	0.0980434	0.157417	0.622828	0.533398	0.738282
ZNF25	313.589	-0.40559	0.38178	-1.06237	0.28807	0.517548
UNC13B	769.563	-0.233839	0.132703	-1.76212	0.0780493	0.2177
RABL2B	384.787	-0.270975	0.164639	-1.64587	0.0997901	0.259662
CMC2	920.475	0.46337	0.095367	4.85881	1.18095e-06	1.69038e-05
EPB41L2	1219.52	-0.344186	0.151561	-2.27095	0.0231502	0.0874644
FLCN	671.189	0.278383	0.26567	1.04785	0.294707	0.524904
NAT1	150.936	0.116447	0.306483	0.379946	0.703985	0.853275
INPP4A	778.866	-0.605216	0.111104	-5.44728	5.11455e-08	9.32474e-07
CEP63	298.129	-0.0268224	0.118591	-0.226175	0.821065	0.916967
MTFR1L	704.757	-0.0635012	0.119091	-0.533214	0.593885	0.780963
LOC646471	19.6286	-0.60532	0.348755	-1.73566	0.0826236	0.226444
FLOT2	1181.83	-0.302156	0.112374	-2.68885	0.00716977	0.0344976
GSS	1308.63	-0.3465	0.148145	-2.33892	0.0193397	0.0761328
HPS1	604.053	0.216029	0.197208	1.09544	0.273326	0.500088
TASP1	294.444	0.473548	0.159997	2.95972	0.00307919	0.0172472
FAM126B	591.922	0.701857	0.213384	3.28917	0.00100483	0.00677187
ATL3	3612.27	-0.358139	0.132568	-2.70154	0.00690189	0.0334719
RPL24	7571.29	0.208359	0.128906	1.61636	0.106016	0.270648
RPL17	388.67	0.268998	0.239517	1.12308	0.261402	0.486969
RPL23A	12139.5	0.278608	0.131724	2.11509	0.034422	0.118925
APP	5143.1	0.0569838	0.116017	0.491167	0.623308	0.800347
ZNF148	1538.05	-0.318332	0.0769946	-4.13447	3.55773e-05	0.000368443
SLC6A9	305.221	0.0698509	0.173775	0.401963	0.687711	0.84332
DUS4L	60.88	0.256415	0.34231	0.749072	0.453814	0.676788
PCDHB16	5.74707	-0.653957	0.603095	-1.08434	0.278216	0.505924
PPP4R4	274.926	-0.73752	0.372086	-1.98212	0.0474655	0.151651
MTAP	4675.99	1.59355	0.133724	11.9167	9.68239e-33	1.63198e-30
MSX1	130.418	0.945114	0.416207	2.27078	0.0231606	0.0874838
CDC25B	827.95	-0.259493	0.182915	-1.41866	0.155999	0.350251
IL1R1	322.899	-1.23931	0.166126	-7.46008	8.6469e-14	3.36862e-12
FAM126A	755.62	0.162751	0.156026	1.0431	0.2969	0.527616
ICA1L	189.52	0.0136866	0.142947	0.0957456	0.923723	0.966448
LOC101928728	37.8069	-0.052746	0.29605	-0.178166	0.858593	0.935108
OAZ2	554.122	-0.272995	0.118532	-2.30313	0.0212713	0.0819845
TPM1	544.893	-0.386755	0.202045	-1.9142	0.0555946	0.169775
BRD2	21281.2	0.0114506	0.193666	0.0591255	0.952852	0.979782
ADAMTSL3	3.83346	-2.07021	1.21453	-1.70454	0.0882805	0.23734
DDX24	6356.15	0.305275	0.0907176	3.36511	0.000765129	0.00534313
ARHGAP12	1116.92	0.349353	0.132761	2.63145	0.00850225	0.0395383
PITRM1	3581.66	0.167293	0.107553	1.55544	0.119841	0.294049
BNIP2	1489.45	-0.196458	0.103617	-1.89601	0.0579593	0.175182
RAPGEF1	1010.76	0.26325	0.104403	2.52147	0.0116866	0.0510956
TMEM121B	35.2478	-0.00163998	0.458743	-0.00357494	0.997148	1
SAMD1	991.614	0.245938	0.14388	1.70932	0.0873916	0.23564
KLC4	179.818	-0.845698	0.246562	-3.42996	0.000603673	0.00437345
ACTG1P20	96.1776	-0.266556	0.181307	-1.47019	0.141512	0.329502
RAB7A	1252.8	0.259271	0.136341	1.90163	0.0572198	0.17371
SEMA3B	382.569	-0.742786	0.795293	-0.933978	0.350315	0.583612
MAPKAPK3	1759.25	0.42658	0.102974	4.14259	3.43399e-05	0.000356298
DAP3	2733.44	0.163818	0.155532	1.05327	0.292218	0.521991
LRP8	615.393	0.134553	0.10446	1.28808	0.197717	0.408963
CABP1	8.9715	-0.342683	0.745705	-0.459542	0.645845	0.816413
ZNF320	12.0213	-1.28101	0.58651	-2.18412	0.0289532	0.103584
DST	6934.19	-0.316229	0.180432	-1.75263	0.0796663	0.220867
DISC1	8.84136	-1.09144	0.665656	-1.63965	0.101078	0.261735
B3GALNT1	401.423	-0.169819	0.210358	-0.807287	0.419501	0.646211
VPS37A	1026.21	0.0899322	0.104145	0.863532	0.387845	0.619457
MXD3	193.16	0.217204	0.192207	1.13005	0.258455	0.483719
MED16	695.474	-0.599719	0.166883	-3.59364	0.000326092	0.00258216
IKBKE	558.329	1.26024	0.177912	7.0835	1.40562e-12	4.63435e-11
ALG13	519.311	0.110437	0.188	0.587431	0.556914	0.755264
SCARNA1	36.1241	-0.351946	0.316905	-1.11057	0.266752	0.493196
ANKRD11	2152.9	-0.0646701	0.173713	-0.37228	0.709684	0.856588
CYTOR	504.249	0.836318	0.30765	2.71841	0.00655967	0.0320855
HDAC2	5878.29	0.381893	0.0793496	4.8128	1.48831e-06	2.06068e-05
NEK4	1303.5	0.0037143	0.13504	0.0275051	0.978057	0.992172
PTK2	2203.74	0.114004	0.125745	0.906629	0.364603	0.597531
TIMM23B	144.742	0.119963	0.17744	0.676077	0.498992	0.710235
SMUG1	488.496	0.177762	0.141847	1.25319	0.210135	0.425009
CDKN2B-AS1	84.5918	0.279398	0.226477	1.23367	0.217327	0.433709
DNAJC8	2390.49	0.0872588	0.156791	0.556528	0.57785	0.769132
OAZ3	18.2009	0.194123	0.440104	0.441085	0.659151	0.825119
SDF4	2105.93	-0.0417332	0.125482	-0.332584	0.739449	0.876051
HEMK1	520.756	-0.233948	0.316324	-0.739582	0.459554	0.681043
UBAC1	556.765	0.159994	0.117336	1.36356	0.172707	0.375191
NSA2	1868.23	0.128499	0.126092	1.01909	0.308161	0.539258
CAMTA1	410.737	0.207143	0.177353	1.16797	0.242819	0.465409
ADORA1	66.7647	0.284489	0.516185	0.551137	0.58154	0.772425
ATP23	414.406	0.0845566	0.240844	0.351085	0.725525	0.867541
RAB27A	121.901	0.436812	0.170554	2.56113	0.0104331	0.0465392
IKZF3	3.89149	1.86841	0.831452	2.24716	0.0246297	0.0915879
UBE2W	948.245	-0.119763	0.108328	-1.10555	0.268921	0.495707
SNORA73A	7456.08	-0.153926	0.189172	-0.813684	0.415826	0.643066
SNORA73B	5078.88	-0.311588	0.188409	-1.65378	0.0981713	0.256784
STAT6	2833.81	-0.0638984	0.192469	-0.331993	0.739895	0.876051
PARP4	3154.54	-0.127346	0.112111	-1.1359	0.255999	0.48085
GOLGA8N	303.475	0.997525	0.40455	2.46576	0.0136722	0.0577443
TRNAU1AP	533.416	-0.133281	0.194398	-0.685611	0.492959	0.706034
TIMM9	226.125	0.425406	0.140542	3.0269	0.00247075	0.0143502
PTGR2	283.499	0.303526	0.330716	0.917785	0.358731	0.592008
FBXL2	356.876	0.393531	0.138288	2.84573	0.004431	0.0231806
SNORA44	4.3771	0.346522	0.713471	0.485685	0.62719	0.802909
SNORA16A	70.7771	0.251319	0.299575	0.838919	0.401515	0.632363
ZNF670	249.719	-0.277112	0.222243	-1.24689	0.212438	0.428485
LINC01715	70.6454	-0.283045	0.417522	-0.677918	0.497824	0.709585
STAU1	1938.98	0.0838616	0.133158	0.629789	0.528833	0.734797
TIAM1	156.725	0.494311	0.180346	2.74091	0.006127	0.0303557
NARF	1020.2	0.201848	0.205567	0.981911	0.326143	0.557923
PLEKHM1	737.515	0.124514	0.214444	0.580639	0.561484	0.758534
VWA7	574.483	1.53161	0.330805	4.62995	3.65755e-06	4.72734e-05
DMAC1	1220.96	0.606686	0.159116	3.81284	0.000137378	0.00122329
CNTLN	738.01	-0.331294	0.147258	-2.24975	0.0244649	0.0911392
FAM219A	642.748	0.758604	0.359884	2.10791	0.0350387	0.120326
C4orf33	174.529	0.3401	0.153173	2.22037	0.026394	0.0966257
FBXO9	1037.73	0.0448524	0.165439	0.271111	0.786305	0.900519
UBE2C	1114.85	0.055964	0.237239	0.235897	0.813512	0.914322
STIM1	354.574	0.00445048	0.140872	0.0315923	0.974797	0.990598
GAPVD1	2183.15	0.0319537	0.108023	0.295804	0.76738	0.889202
ADCYAP1R1	4.07438	0.62055	1.84934	0.335552	0.737208	0.874925
TPM3	13834.4	0.107323	0.0958342	1.11989	0.262762	0.488498
JOSD1	1888.72	0.239519	0.154442	1.55086	0.120935	0.295469
BFSP1	20.2653	-0.885995	0.429877	-2.06104	0.0392988	0.131383
CHN1	267.165	-0.889481	0.220393	-4.03588	5.43976e-05	0.000535164
ASPM	5542.79	0.168166	0.138493	1.21426	0.22465	0.443851
ZNF226	567.568	-0.495126	0.154033	-3.21441	0.00130714	0.00845061
MATN1-AS1	65.2319	0.236494	0.376227	0.628594	0.529615	0.735071
AMFR	3353.96	-0.124658	0.0742804	-1.67821	0.0933058	0.247269
VPS52	2449.52	0.0871522	0.120037	0.726044	0.467812	0.68713
ZNF717	407.554	-0.047563	0.188732	-0.252014	0.801031	0.907393
DCP1A	1144.44	-0.414647	0.111914	-3.70505	0.000211351	0.00178117
SNORD103C	9.25641	1.24266	0.595451	2.08693	0.0368947	0.125139
N4BP2L1	46.8623	1.30474	0.428695	3.04351	0.00233834	0.0137081
LCP1	10.8976	-0.859208	0.456338	-1.88283	0.0597231	0.178747
WDR25	92.2611	0.10798	0.287819	0.375166	0.707537	0.855821
HLTF	4001.33	0.37148	0.162669	2.28366	0.0223918	0.0851641
ABHD18	406.604	0.205017	0.209075	0.980589	0.326795	0.558453
ATP8A1	1936.61	2.10541	0.135609	15.5257	2.32603e-54	9.60535e-52
TMEM39A	742.986	-0.118657	0.131638	-0.901386	0.367383	0.600687
TMEM170B	280.203	-0.627824	0.156666	-4.0074	6.13901e-05	0.000594746
GOSR1	786.141	0.0418723	0.0925712	0.452325	0.651035	0.819836
BEST1	12.3519	-0.232128	0.864346	-0.268559	0.788269	0.90183
ASNS	78.994	-0.350638	0.503108	-0.696944	0.485838	0.700199
CNTROB	1001.05	-0.0187625	0.153935	-0.121886	0.902989	0.955575
SLC39A8	1155.14	-3.49526	0.183167	-19.0824	3.53723e-81	2.4345e-78
SPOCD1	125.006	0.285046	0.260664	1.09354	0.274159	0.500947
SLC39A7	8743.58	0.0899518	0.123903	0.725987	0.467846	0.68713
CLIP1	2540.47	-0.451591	0.133278	-3.38834	0.000703163	0.00495725
TACC1	870.269	-0.0354796	0.218257	-0.162559	0.870866	0.941165
FBXL16	226.577	0.47638	0.257935	1.8469	0.0647612	0.189399
TMEM150A	256.979	0.315407	0.220932	1.42762	0.153402	0.346634
TMEM39B	204.497	0.0502641	0.199237	0.252284	0.800822	0.907393
C11orf54	428.686	-0.463016	0.141936	-3.26214	0.00110574	0.00733222
TNPO1	10319.6	0.0371776	0.108429	0.342875	0.731692	0.871258
QRICH1	1839.21	-0.0896846	0.0833924	-1.07545	0.282172	0.510953
SRPX	119.978	-1.92441	0.220964	-8.70917	3.06105e-18	1.81227e-16
SMC1A	3008.43	0.109025	0.124252	0.877444	0.380245	0.61232
JUP	962.611	0.969881	0.204703	4.73799	2.1585e-06	2.90106e-05
GPN3	534.168	-0.156301	0.206224	-0.757917	0.448501	0.671897
SLC25A24	818.963	-1.69039	0.289236	-5.84433	5.08614e-09	1.08825e-07
MTMR9LP	189.493	1.22344	0.230081	5.3174	1.05258e-07	1.80358e-06
RWDD2A	141.404	-0.0685483	0.217416	-0.315286	0.752544	0.882024
TBC1D14	1540.58	0.173194	0.0690623	2.5078	0.0121487	0.052656
DGUOK	743.791	0.599402	0.137834	4.34871	1.3694e-05	0.000156972
GPR108	498.508	0.421774	0.096778	4.35816	1.31163e-05	0.000150559
CALU	2337.87	-0.0171682	0.110498	-0.155371	0.876529	0.944147
FAM89B	1115.52	0.511421	0.171914	2.97487	0.00293111	0.0166093
RPP14	229.883	0.641267	0.303917	2.11001	0.0348579	0.119955
SLC39A4	4.0716	1.84413	1.62543	1.13455	0.256564	0.481484
FDFT1	1490.03	0.416318	0.143557	2.90003	0.00373128	0.0202435
LRTOMT	169.624	-0.060267	0.171947	-0.350498	0.725965	0.867754
INKA1	36.3917	1.51219	0.347907	4.34654	1.38301e-05	0.000158203
GOLGA8Q	49.4187	0.640224	0.450981	1.41962	0.155717	0.349902
COX7A2	4072.78	0.192387	0.150062	1.28205	0.199825	0.411443
CABYR	180.854	0.345142	0.198106	1.7422	0.081473	0.224445
BCL2L12	440.248	-0.129713	0.147758	-0.877872	0.380013	0.612204
S100PBP	1011.97	0.0268384	0.183452	0.146296	0.883688	0.947595
KIDINS220	1844.72	-0.0327484	0.0895215	-0.365816	0.714502	0.859761
FAM133B	970.664	-0.43584	0.116124	-3.75322	0.000174578	0.0015082
TTC23	256.668	0.0303216	0.16948	0.17891	0.858008	0.934929
DHFR	3336.49	-0.027566	0.155653	-0.1771	0.85943	0.935306
MTRF1L	704.537	-0.265961	0.177622	-1.49734	0.134304	0.31833
FXN	326.87	-0.0546312	0.14032	-0.389334	0.697029	0.848455
PLEKHH1	839.707	-0.30384	0.317692	-0.956399	0.338871	0.570924
USP39	1498.6	0.212545	0.0843534	2.5197	0.0117455	0.0513258
APBB2	344.113	-0.125473	0.158536	-0.791447	0.428683	0.653504
TSACC	26.8186	0.305521	0.331968	0.920332	0.357399	0.590825
YPEL1	132.417	-2.0685	0.902975	-2.29076	0.0219771	0.083993
MORF4L2	4907.48	0.0316861	0.115859	0.273489	0.784478	0.899424
MIR31HG	154.895	2.82739	0.354399	7.97798	1.48753e-15	6.86339e-14
CASC2	47.3775	-0.403802	0.289915	-1.39283	0.163672	0.362017
MAP7	606.958	0.311857	0.118719	2.62684	0.00861806	0.0399868
EPHB6	60.4832	0.634493	0.456693	1.38932	0.164736	0.363492
PMS1	717.176	-0.895597	0.13577	-6.59645	4.2113e-11	1.18303e-09
TRIM62	201.798	0.572064	0.247467	2.31168	0.0207952	0.0804063
SNAPC2	676.965	0.204597	0.10862	1.8836	0.0596195	0.178567
CCL3	3.28881	-0.0618234	0.844533	-0.0732042	0.941644	0.97536
SLC28A1	3.42148	2.13771	1.47482	1.44947	0.147207	0.338047
MIR3605	3.74322	0.127277	0.955396	0.133219	0.89402	0.952
CIB1	697.365	0.634684	0.112952	5.61904	1.92019e-08	3.71401e-07
ZSCAN31	82.3471	-0.61206	0.214433	-2.85432	0.00431288	0.0226807
NRG4	127.198	2.5751	0.486842	5.28941	1.22713e-07	2.08109e-06
SLC10A7	124.617	0.48868	0.172224	2.83747	0.00454733	0.0237048
TMEM222	477.864	0.135218	0.28453	0.475232	0.634622	0.807665
KIRREL2	61.2179	1.49806	0.305662	4.90102	9.53381e-07	1.38993e-05
PWWP2B	291.771	0.156024	0.140702	1.1089	0.267475	0.493931
ZNF655	1477.71	-0.250535	0.105451	-2.37584	0.0175092	0.0705063
CCDC167	184.645	0.671516	0.200657	3.34658	0.000818143	0.00565443
TAS2R4	14.8094	-1.14751	0.763612	-1.50274	0.132905	0.316102
TAS2R3	19.3336	0.0152523	0.744873	0.0204763	0.983663	0.994318
CHADL	3.26585	-2.21336	1.59848	-1.38467	0.166154	0.365644
PSMD5	1628.38	-0.161509	0.119712	-1.34914	0.177292	0.382209
IFITM1	51.0072	2.43557	0.316708	7.69028	1.46811e-14	6.26621e-13
HEATR3	1025.16	0.0929742	0.136247	0.682397	0.494988	0.707604
ZNF687	920.935	-0.171998	0.127741	-1.34645	0.178156	0.383324
ST3GAL4	150.623	0.0498958	0.164953	0.302485	0.762282	0.887186
SMIM12	637.055	0.209516	0.11286	1.85643	0.0633926	0.186852
LOC653160	34.5491	-0.712894	0.31751	-2.24527	0.0247511	0.0918944
LPIN1	1017.41	0.0874988	0.163322	0.535742	0.592137	0.779854
ZMYM1	856.761	-0.300274	0.0908095	-3.30663	0.00094425	0.00641329
HAGLR	49.7151	-0.0334465	0.484216	-0.0690735	0.944931	0.976436
RGS20	107.96	-0.623687	0.288863	-2.15911	0.0308414	0.108971
PRKACB	366.463	-0.324263	0.229815	-1.41097	0.158253	0.353674
NFATC4	126.931	2.41261	0.454689	5.30607	1.12014e-07	1.90748e-06
ARHGAP44	187.002	-0.0347336	0.156584	-0.221821	0.824453	0.919039
NELFCD	2167.92	-0.0965894	0.123791	-0.780265	0.435235	0.659742
HINFP	324.632	-0.0982946	0.140461	-0.699802	0.484051	0.699204
PLEKHH3	742.342	-0.29477	0.153468	-1.92073	0.0547657	0.168114
C1orf216	394.26	-0.13128	0.205105	-0.640062	0.522132	0.729228
DCTN2	1205.72	0.10388	0.191869	0.541411	0.588224	0.777336
PRMT5	2530.31	0.179896	0.160623	1.11999	0.262718	0.488498
PRKAA1	2255.98	-0.290793	0.139022	-2.0917	0.0364654	0.124091
VMO1	10.0915	-0.951171	0.566285	-1.67967	0.0930218	0.246691
HK3	4.50492	0.938406	1.48033	0.633917	0.526135	0.732341
PAX6	18.4981	-1.58409	0.407794	-3.88453	0.000102529	0.000942449
HDLBP	19176.5	-0.67651	0.111077	-6.09049	1.12567e-09	2.61517e-08
RECQL5	404.221	0.210871	0.240797	0.875721	0.381182	0.613202
SUPT5H	3066.07	-0.102986	0.133971	-0.768722	0.442058	0.666234
CREM	722.484	1.42642	0.133275	10.7028	9.8711e-27	1.2168e-24
ATG13	977.738	0.2772	0.101227	2.73839	0.0061741	0.0305432
CNEP1R1	455.064	-0.306913	0.128737	-2.38403	0.0171241	0.0692983
TSPAN15	24.7945	0.320565	0.34132	0.939194	0.347631	0.580604
SH3D21	1155.3	-0.0388153	0.370009	-0.104904	0.916452	0.963475
MAPT	322.35	0.234912	0.623742	0.376618	0.706458	0.855268
CCDC186	736.912	1.38461	0.175422	7.89303	2.94947e-15	1.33113e-13
OSBPL9	1003.28	-0.247377	0.117314	-2.10866	0.0349736	0.120259
ARRB1	433.299	-0.0774969	0.150331	-0.51551	0.606197	0.78881
ZNF774	48.579	0.337182	0.329533	1.02321	0.306208	0.537279
MYOM2	52.1724	-0.0311583	0.41217	-0.0755959	0.939741	0.974333
TECPR2	404.154	-0.0272779	0.144841	-0.18833	0.850618	0.931631
LINC01137	19.1855	-0.222087	0.464483	-0.478138	0.632552	0.806642
MIER3	1148.21	-0.308714	0.118255	-2.61058	0.00903886	0.0414963
TNXB	454.23	-1.3574	0.417955	-3.24772	0.00116335	0.00765586
BCL6	268.844	-0.119029	0.36268	-0.328192	0.742767	0.877147
CNN3	2288.3	-0.192976	0.174159	-1.10804	0.267844	0.494387
MIR5581	10.1807	0.417367	0.556499	0.749987	0.453263	0.676332
SCAMP2	511.552	0.0846331	0.133766	0.632695	0.526933	0.733266
GNL2	1705.31	-0.0837642	0.138992	-0.602655	0.546738	0.748231
TIPARP	943.69	-1.00793	0.256849	-3.92422	8.70098e-05	0.000814294
MR1	423.002	0.0664675	0.179871	0.369528	0.711734	0.858084
BAG4	1185.58	-0.239298	0.0864777	-2.76717	0.00565459	0.0284071
BACH2	21.1699	3.48754	0.925488	3.76833	0.000164346	0.00143254
DNAJB2	1688.18	-0.361465	0.17246	-2.09593	0.0360885	0.123011
TNFRSF11A	13.9387	-2.90137	0.685879	-4.23015	2.33538e-05	0.000252956
C19orf48	1558.64	0.155058	0.158287	0.979599	0.327284	0.559003
GPR135	153.656	0.0372858	0.181203	0.205769	0.836972	0.925313
ZNF124	508.499	-0.200415	0.168154	-1.19185	0.233319	0.454423
AKR1C1	101.436	-0.923323	0.258374	-3.5736	0.000352111	0.00276565
DBP	330.702	0.0510436	0.225465	0.226392	0.820896	0.916967
CDKL1	155.079	-0.189126	0.16828	-1.12388	0.261066	0.486549
EPHA10	211.875	-0.699839	0.1732	-4.04065	5.3304e-05	0.000525343
MANEAL	516.933	-0.2701	0.342626	-0.788323	0.430508	0.655524
P2RX5	10.6538	1.24021	1.09592	1.13165	0.25778	0.482876
C9orf72	230.65	-0.284204	0.153599	-1.85029	0.0642711	0.1886
GART	2321.51	-0.14934	0.0994921	-1.50102	0.133349	0.316793
USP28	1845.69	-0.434245	0.268301	-1.6185	0.105555	0.26983
PSD3	362.615	-0.417444	0.145956	-2.86006	0.00423558	0.0223668
PIAS1	668.236	-0.23746	0.140762	-1.68696	0.0916101	0.243988
GNAS	7203.57	-0.229416	0.112801	-2.03382	0.0419701	0.138183
AGAP6	20.9045	0.395784	0.353782	1.11872	0.263259	0.489156
SLMAP	1314.35	0.0669267	0.082756	0.808724	0.418674	0.645531
TCL1B	3.41365	1.95196	1.20521	1.61959	0.10532	0.269524
C1QTNF6	50.7696	-0.750744	0.295996	-2.53633	0.0112021	0.049251
PPP4R3B	2609.02	-0.161251	0.0790841	-2.03899	0.0414512	0.136856
L3MBTL4	75.2174	0.787976	0.252571	3.11982	0.00180964	0.0111204
RNF144A	302.108	-0.81689	0.15707	-5.2008	1.98428e-07	3.26784e-06
SLC37A3	706.371	0.143435	0.131695	1.08915	0.276089	0.503304
ALKBH5	5066.8	0.0475753	0.14681	0.324061	0.745892	0.878791
NSUN2	2764.45	0.114443	0.132461	0.863973	0.387603	0.619457
DLG4	491.58	0.524513	0.202212	2.59388	0.00949002	0.043041
SMAD2	1499.49	-0.155127	0.123687	-1.25419	0.209771	0.424619
LOC105378663	12.2461	-0.106477	0.600585	-0.177289	0.859282	0.935306
TBC1D3L	188.504	-0.103514	0.298552	-0.346719	0.728802	0.86976
FGD1	445.284	-0.0675853	0.171423	-0.394261	0.693388	0.846438
SMAD1	373.127	0.398411	0.116245	3.42734	0.000609518	0.00441193
CAMK2G	621.592	-0.535522	0.1041	-5.14432	2.68497e-07	4.31005e-06
RASL10A	2.87188	0.170679	1.24778	0.136787	0.891199	0.951085
MMS19	1434.48	0.0931509	0.190875	0.48802	0.625536	0.801546
XRCC6	10494.3	0.0494656	0.0947094	0.522288	0.60147	0.786438
OXCT2P1	22.5379	-0.494258	0.313702	-1.57557	0.115125	0.285918
PPIEL	45.7327	0.563798	0.510484	1.10444	0.269403	0.496185
EML1	699.069	0.271523	0.108812	2.49534	0.0125835	0.0541152
WDR60	277.386	-0.311962	0.194855	-1.60099	0.109378	0.27617
ZDHHC18	579.66	-0.116522	0.143916	-0.809653	0.418139	0.644895
SNORA55	23.0152	0.226066	0.389663	0.580157	0.561809	0.758826
LIMD2	30.2093	-0.298296	0.353347	-0.844202	0.398557	0.629866
CXCL11	71.3519	-0.935434	0.717703	-1.30337	0.192448	0.402693
NCK1	617.511	-0.112409	0.122783	-0.915508	0.359925	0.592982
PPIE	774.185	0.131937	0.0857985	1.53775	0.124109	0.301301
NPL	269.59	-0.350906	0.246863	-1.42146	0.155183	0.349135
LOC101929536	8.2508	0.175747	0.548862	0.320203	0.748815	0.880497
TRIT1	1007.9	0.219369	0.166114	1.32059	0.186637	0.394157
ZNF627	610.917	-0.69646	0.148672	-4.68454	2.80593e-06	3.68722e-05
ASMTL	387.433	-0.490155	0.164051	-2.98782	0.00280978	0.0160262
ATF6B	2179.96	-0.200695	0.150629	-1.33238	0.182734	0.389464
OGDHL	243.261	1.34866	0.241471	5.58518	2.3346e-08	4.44273e-07
RAET1G	6.59669	-1.57447	1.0932	-1.44025	0.149797	0.341432
CCDC84	787.549	0.616981	0.194559	3.17117	0.00151827	0.00956112
ZCCHC2	288.582	-0.0878765	0.144332	-0.60885	0.542624	0.744749
ZMYM2	3552.99	-0.10897	0.183721	-0.593129	0.553095	0.752814
TRAF3	983.273	0.292919	0.183409	1.59708	0.110248	0.277565
USH1G	44.6706	0.710139	0.311684	2.27839	0.0227032	0.0861106
ANAPC16	1943.6	0.245601	0.201519	1.21874	0.222941	0.441169
UBE2Q2	1623.35	-0.164192	0.125989	-1.30322	0.192498	0.402747
MOB1B	927.322	-0.41547	0.150057	-2.76875	0.00562724	0.0283041
MCAT	325.752	0.243592	0.209959	1.16019	0.245971	0.469325
PDE8A	816.781	0.829263	0.153244	5.4114	6.25325e-08	1.11185e-06
WIPF3	36.5256	-2.90529	0.453723	-6.40323	1.52127e-10	3.97601e-09
FAM49B	1150.72	0.0210149	0.113726	0.184785	0.853398	0.932692
NLGN1	1570.1	0.0765021	0.132591	0.576979	0.563954	0.760192
NCOA5	778.525	-0.0502377	0.117833	-0.426348	0.669854	0.830877
PSMD12	2283.41	0.0307934	0.123717	0.248902	0.803437	0.908548
NCS1	1097.08	0.758153	0.0826846	9.16921	4.76487e-20	3.33501e-18
SMAP2	994.692	0.876388	0.279436	3.13627	0.00171109	0.0105976
SLC26A7	1858.9	-0.0978948	0.332894	-0.294072	0.768703	0.889737
WDR46	3655.5	-0.0412932	0.188376	-0.219206	0.82649	0.920318
NFYC-AS1	110.428	-0.133081	0.264354	-0.503422	0.614668	0.795135
PXK	324.121	0.481327	0.13968	3.44592	0.000569124	0.00415121
ANKRD28	2071.07	0.747328	0.241555	3.09382	0.00197597	0.011982
GAB3	8.86136	-0.721217	1.19536	-0.60335	0.546276	0.74794
WDR83	154.32	0.113432	0.204023	0.555979	0.578226	0.769427
RAB13	1517.27	-0.424003	0.165778	-2.55765	0.0105382	0.0468937
SLFNL1-AS1	134.95	0.0730534	0.231345	0.315777	0.752172	0.881912
C1orf127	5.65669	2.62131	1.0925	2.39937	0.0164233	0.0670656
STYXL1	362.075	1.01027	0.190139	5.31331	1.07652e-07	1.83888e-06
SCMH1	462.44	-0.0488892	0.227644	-0.214762	0.829953	0.922617
JRK	831.62	0.00406324	0.115304	0.0352393	0.971889	0.989562
MID1	739.304	-1.12464	0.345743	-3.25283	0.00114262	0.00753445
COLQ	27.3811	0.663154	0.446422	1.48549	0.137415	0.322464
FOXJ3	1071.63	-0.322916	0.131371	-2.45804	0.0139697	0.0587153
SMG1	5000.87	-0.388633	0.193154	-2.01204	0.044216	0.143906
ZMYND12	4.34008	-0.660705	0.932534	-0.708505	0.478632	0.695884
DOCK9	353.688	-0.526946	0.123353	-4.27186	1.93845e-05	0.00021389
DLG1	7672.89	1.00159	0.180495	5.54916	2.87053e-08	5.40038e-07
C3	36.8128	2.60628	0.430982	6.04731	1.47287e-09	3.37432e-08
USP21	570.318	-0.259434	0.132273	-1.96135	0.0498383	0.15711
RPS6KB1	1270.49	-0.734613	0.0831107	-8.83897	9.66045e-19	6.02156e-17
ADAMTS13	69.514	-0.196478	0.454486	-0.432309	0.665517	0.829098
COL13A1	170.927	1.02386	0.442662	2.31296	0.0207247	0.0802462
ZNF326	918.876	-0.296493	0.123607	-2.39868	0.0164544	0.0671761
GATC	923.098	-0.181724	0.2187	-0.830928	0.406015	0.635933
GIPC1	1466.31	0.520655	0.132594	3.92669	8.61217e-05	0.000807354
PPT2	511.689	0.100624	0.211177	0.476489	0.633726	0.807147
SNAP91	51.3588	0.0843065	0.348945	0.241604	0.809087	0.912128
POLI	244.878	-0.0526695	0.245396	-0.214631	0.830055	0.922623
TIMM8B	1123.89	0.215126	0.16008	1.34387	0.178992	0.384671
IFT57	855.302	0.21568	0.112749	1.91293	0.0557571	0.170145
ZNF107	762.272	-0.069368	0.152909	-0.453655	0.650077	0.819318
ZNF691	138.791	-0.0223955	0.278458	-0.0804269	0.935898	0.972396
TPRA1	653.863	-0.332459	0.134175	-2.4778	0.0132195	0.0562205
SLC2A1-AS1	20.8659	-0.0522814	0.79176	-0.0660318	0.947352	0.977688
IL17RE	9.43549	0.816982	0.560403	1.45785	0.144883	0.334781
ANO6	1859.49	-0.368137	0.245366	-1.50036	0.133521	0.31702
COL11A1	13.1589	-1.59117	0.883014	-1.80197	0.0715497	0.20405
PPP1R32	17.4691	-0.226724	0.473673	-0.478651	0.632187	0.80643
VCL	14340.4	0.310033	0.170343	1.82006	0.0687505	0.197947
CYP26B1	13.2023	0.237345	1.09387	0.216977	0.828226	0.921503
GAD1	33.1955	-3.03645	1.17634	-2.58127	0.00984384	0.0443053
UBQLN2	608.589	0.0359437	0.222229	0.161742	0.871509	0.941316
STOML2	2430.33	0.465665	0.111286	4.18438	2.85944e-05	0.000302383
UBQLN1	3217.87	-0.0547752	0.141623	-0.386767	0.698929	0.84964
KCNIP3	175.251	-0.697625	0.200553	-3.47851	0.000504216	0.00374153
ZNF708	510.757	-0.311337	0.135934	-2.29036	0.0220007	0.0840564
GRAMD1B	590.59	0.128347	0.164063	0.782299	0.434039	0.658817
HHAT	135.47	-1.12503	0.316498	-3.55461	0.00037854	0.00293142
SH2D2A	130.867	0.839435	0.185892	4.51571	6.31058e-06	7.74429e-05
TENT2	1138.87	0.125842	0.0891432	1.41169	0.158042	0.353349
SZT2-AS1	3.40056	0.48518	1.06312	0.456374	0.648121	0.818035
PLLP	205.876	1.05963	0.391936	2.70359	0.00685953	0.033335
DAD1	1455.11	0.121531	0.124278	0.977891	0.328128	0.559779
STX4	648.653	0.485252	0.224602	2.1605	0.0307341	0.108623
SFSWAP	790.682	0.0588704	0.114534	0.513999	0.607252	0.789686
SMS	3087.82	0.144434	0.252312	0.57244	0.567024	0.761967
SLC4A9	9.47591	2.36463	1.16998	2.02108	0.0432712	0.141507
PIBF1	221.502	0.200075	0.180055	1.11118	0.266489	0.493139
TRIM37	1027.06	-0.0418647	0.119087	-0.351548	0.725177	0.867251
KDM4A-AS1	36.9199	0.409132	0.293087	1.39594	0.162732	0.360621
F11R	2644.46	0.507462	0.182676	2.77793	0.00547067	0.0276344
PRTN3	31.137	0.9762	1.1143	0.876066	0.380994	0.613109
HTRA1	263.545	0.63581	0.35665	1.78273	0.0746307	0.210619
GGCT	766.756	0.297878	0.193086	1.54272	0.122899	0.298931
EIF2B3	440.597	0.326497	0.186999	1.74598	0.0808139	0.223113
AANAT	4.917	-1.33308	1.34288	-0.992706	0.320853	0.552413
PLEKHA8	1268.49	-0.0407086	0.166102	-0.245083	0.806392	0.910769
STRN3	1470.3	-0.421274	0.131412	-3.20575	0.00134709	0.00866484
KCNMA1	17.3716	-6.1256	1.2744	-4.80666	1.53473e-06	2.11963e-05
ZNF23	438.675	0.34384	0.113984	3.01656	0.00255664	0.0147711
TSEN34	5228.1	0.0148992	0.115549	0.128943	0.897402	0.953562
PTER	382.588	0.106152	0.112217	0.945958	0.34417	0.577239
ATXN3	669.082	-0.605988	0.187412	-3.23346	0.00122302	0.00798176
LNPK	2293.81	-0.0575295	0.230207	-0.249903	0.802662	0.908136
STXBP5	1390.65	0.0262235	0.210201	0.124755	0.900718	0.954817
ATL1	88.5275	-0.217158	0.386599	-0.561715	0.57431	0.766273
ABCC3	8.70039	4.56034	0.925934	4.92512	8.43088e-07	1.2423e-05
PLXNA4	2.96124	-0.261342	1.83088	-0.142741	0.886495	0.948525
SNURF	3.75725	-0.348623	0.937898	-0.371706	0.710111	0.856946
LINC01297-DUXAP10-NBEAP6	64.7713	0.692493	0.214443	3.22926	0.00124111	0.00807747
RELCH	751.816	-0.066523	0.118779	-0.560056	0.575442	0.767039
NEUROG2	7.39401	0.93805	0.783074	1.19791	0.230953	0.451466
SRPK3	4.1668	-0.761328	1.26214	-0.603205	0.546373	0.74794
RNFT1	333.91	-0.997587	0.171785	-5.80719	6.35287e-09	1.33507e-07
CCDC24	219.615	-0.265481	0.282698	-0.939097	0.347681	0.580618
DNAJC17	276.836	0.0138549	0.266799	0.05193	0.958584	0.982252
ZNF197	6.10856	-0.271734	0.667862	-0.406872	0.684102	0.84077
TTC26	364.53	-0.338804	0.122535	-2.76495	0.00569321	0.0285663
SFXN5	379.815	-0.0359607	0.194475	-0.184911	0.853298	0.932692
SPRY2	2315.72	0.120984	0.135162	0.895109	0.370729	0.60332
SRRD	684.397	0.301072	0.121091	2.48634	0.0129066	0.0551881
CMIP	808.524	-0.418003	0.226621	-1.8445	0.0651103	0.190218
ANAPC15	379.035	0.233854	0.173887	1.34486	0.178669	0.384078
EPB41L5	895.366	-0.780983	0.136139	-5.73666	9.65621e-09	1.94751e-07
FGFR2	169.557	-0.310987	0.302683	-1.02743	0.304216	0.535148
MECP2	696.437	-0.324283	0.152745	-2.12304	0.0337506	0.116997
C8orf82	285.743	0.120417	0.137408	0.876349	0.38084	0.613011
DNAI2	20.6065	3.07233	1.14507	2.6831	0.00729433	0.0350279
PKP4	1468.14	-0.169428	0.11579	-1.46324	0.143401	0.332057
PRELID3A	78.6635	-1.13315	0.297159	-3.81326	0.000137144	0.00122187
FAM210A	974.597	0.111634	0.258525	0.431813	0.665878	0.829321
ERI3	719.048	0.286418	0.131385	2.17999	0.0292583	0.104495
IGDCC4	13.9558	0.92013	0.477838	1.92561	0.0541531	0.166605
ERI3-IT1	30.3904	-0.00470568	0.379475	-0.0124005	0.990106	0.996258
INSIG2	1648.89	-1.2822	0.391875	-3.27196	0.00106807	0.00712532
TMEM53	39.9147	-0.996092	0.310742	-3.20553	0.00134816	0.00866496
RNU5F-1	109.2	-0.390598	0.302378	-1.29175	0.196442	0.40754
RNU5D-1	68.4213	-0.672337	0.390568	-1.72144	0.0851718	0.231545
TMTC4	145.138	0.0204356	0.191622	0.106646	0.91507	0.963115
UBL7	602.764	0.191256	0.142499	1.34215	0.179546	0.385361
C2CD6	3.23636	-1.5566	1.18218	-1.31672	0.187932	0.395699
SNORD160	5.99623	-0.417698	0.644677	-0.647919	0.517037	0.725903
SNORD55	35.4684	-0.647808	0.286158	-2.26381	0.0235856	0.0887173
SNORD46	57.3695	-0.548822	0.259093	-2.11824	0.0341544	0.118199
SNORD38A	12.4026	-0.151665	0.467931	-0.324119	0.745848	0.878791
SNORD38B	16.2718	-0.473391	0.399908	-1.18375	0.236512	0.458157
PUS1	434.678	0.143469	0.175679	0.816655	0.414126	0.641911
SLC2A11	553.94	-0.426054	0.212992	-2.00032	0.0454654	0.146909
CALCRL	862.079	-2.38124	0.135901	-17.5219	9.74315e-69	6.4375e-66
FAM228B	20.8162	-0.138653	0.511828	-0.270898	0.786469	0.900583
ATL2	1452.38	0.012591	0.0851173	0.147925	0.882402	0.946893
FAU	4543.14	0.307691	0.141463	2.17506	0.0296256	0.105556
ENO3	731.678	-2.60959	0.268603	-9.71542	2.59167e-22	2.2181e-20
RALBP1	1085.52	0.190174	0.146986	1.29382	0.195728	0.406621
LINC01144	23.0203	-0.105885	0.405591	-0.261064	0.794043	0.90438
TAP1	3513.36	0.272127	0.253845	1.07202	0.283711	0.512391
NKIRAS2	533.325	-0.0989966	0.116571	-0.849239	0.395748	0.626736
HDHD5	1416.88	0.27136	0.245451	1.10556	0.268919	0.495707
MATR3	11058.2	-0.142576	0.126211	-1.12966	0.258618	0.483733
ZNF79	201.094	0.029875	0.171243	0.17446	0.861504	0.936082
MMP24-AS1-EDEM2	16.4607	-0.240932	0.614127	-0.392316	0.694825	0.847134
ERGIC3	2444.74	0.217988	0.140874	1.5474	0.121767	0.296997
RELA	1133.74	-0.173607	0.19456	-0.892305	0.372229	0.605137
STK36	748.617	-0.516609	0.1486	-3.47652	0.000507967	0.00376429
CANX	11116.5	0.277187	0.139478	1.98732	0.0468867	0.150413
FAM168A	1228.4	-0.317735	0.185913	-1.70905	0.087441	0.235697
SHC1	9656.37	0.110906	0.178344	0.621867	0.53403	0.738551
GCDH	275.728	0.464617	0.151026	3.0764	0.00209519	0.0125666
SYTL4	176.139	0.0615202	0.196895	0.312452	0.754697	0.882977
YIPF5	1588.58	0.781282	0.117859	6.62894	3.38102e-11	9.56297e-10
ENAH	16323.2	-0.0757586	0.137147	-0.552389	0.580682	0.771893
TK1	1567.06	0.0282659	0.114423	0.24703	0.804885	0.909598
CSDE1	14228.9	-0.0726522	0.124428	-0.58389	0.559294	0.757221
SMARCA1	2288.04	0.440068	0.123239	3.57084	0.000355833	0.00279091
PRR36	15.3975	-0.329773	0.440643	-0.748391	0.454224	0.677123
AVPR2	6.19153	1.40634	0.953644	1.4747	0.140294	0.327637
MIER1	1591.02	-0.0380049	0.0973292	-0.390478	0.696183	0.84805
FAH	479.191	0.0211745	0.155483	0.136185	0.891675	0.951286
RPS15AP10	40.6406	-0.388865	0.345545	-1.12537	0.260434	0.485865
ZNF133	395.562	0.122433	0.166151	0.73688	0.461195	0.682242
NDRG2	193.201	0.340956	0.264527	1.28893	0.197422	0.408639
RPS15	7337.71	0.0786614	0.12289	0.640096	0.52211	0.729228
LRRCC1	455.828	-0.197666	0.149179	-1.32503	0.185163	0.392319
PSD	64.4247	1.62849	0.346585	4.69866	2.61875e-06	3.46606e-05
TMEM183A	1789.69	0.208358	0.118413	1.75959	0.0784775	0.218599
ATG101	757.512	0.30029	0.167935	1.78813	0.0737546	0.208644
CLK4	528.75	0.00157789	0.133227	0.0118437	0.99055	0.996523
PGM3	1380.27	0.048393	0.140435	0.344593	0.730401	0.870599
LOC101929626	7.5318	-0.256081	0.605626	-0.422837	0.672414	0.832542
ARHGEF28	175.183	0.144708	0.258482	0.559838	0.57559	0.767175
BID	700.685	0.196482	0.19684	0.998183	0.318191	0.54949
CNTF	3.10674	-0.397757	0.985576	-0.403578	0.686523	0.842308
TAFA5	17.3251	-3.19946	0.571633	-5.59706	2.18021e-08	4.16331e-07
NRM	949.289	0.33731	0.202842	1.66292	0.0963291	0.253209
B3GALT6	548.93	0.321839	0.107114	3.00464	0.00265898	0.0152716
CEP164	883.837	0.405456	0.127628	3.17687	0.00148874	0.00941176
IFT22	565.803	0.0749387	0.100917	0.742577	0.457738	0.679888
EXO5	326.552	-0.370349	0.222279	-1.66615	0.0956842	0.252075
LMF1	142.001	0.122388	0.174199	0.702578	0.482319	0.698025
EPS8L2	166.309	3.46467	0.267468	12.9536	2.24282e-38	5.69953e-36
CRTC3	475.429	-0.215203	0.18737	-1.14854	0.250745	0.474651
TMEM205	515.987	0.0902655	0.254003	0.355371	0.722312	0.865077
NSUN4	341.473	-0.0668519	0.146808	-0.45537	0.648843	0.818298
TLE1	180.357	-3.06541	0.266802	-11.4894	1.49086e-30	2.34534e-28
KLHDC7A	2.83525	3.67826	1.49228	2.46486	0.0137065	0.0578446
ENSA	3534.82	0.0434942	0.10564	0.41172	0.680545	0.838273
TMED8	1056.76	0.273633	0.166856	1.63994	0.101018	0.261677
MMP11	444.395	-0.158777	0.191694	-0.828282	0.407511	0.63728
MOB3C	231.603	0.197025	0.254437	0.774357	0.43872	0.663381
SH2B1	728.061	0.123669	0.140865	0.877925	0.379984	0.612204
RDM1	157.921	0.100914	0.2578	0.391443	0.69547	0.847431
DIDO1	3608.79	0.0433468	0.107167	0.404478	0.685862	0.841934
PRRC2A	14901.4	-0.104335	0.195818	-0.532818	0.59416	0.78097
CFAP45	8.12831	0.48185	0.554344	0.869225	0.384724	0.616517
ADAT1	925.796	0.307683	0.175363	1.75455	0.0793365	0.220212
TMEM234	315.517	-0.11954	0.184527	-0.647817	0.517103	0.725903
FAM120B	1883.51	-0.149758	0.144428	-1.0369	0.29978	0.53068
DEDD2	649.946	0.117995	0.198806	0.593519	0.552834	0.752697
PRUNE1	618.951	0.00119125	0.165326	0.00720549	0.994251	0.998483
ZNF511	1689.07	0.318909	0.358827	0.888755	0.374135	0.60689
TSC22D4	1277.32	1.37332	0.13546	10.1382	3.74091e-24	3.79094e-22
NDUFB3	783.961	-0.0345037	0.119359	-0.289074	0.772525	0.892285
MLEC	4288.79	-0.0973536	0.0778599	-1.25037	0.211165	0.426618
PLEKHA7	44.1216	-4.38267	0.466951	-9.38572	6.24907e-21	4.86897e-19
IFT52	756.476	-0.024119	0.103941	-0.232044	0.816504	0.915055
LINC00853	12.8981	0.00429184	0.461931	0.0092911	0.992587	0.997635
ETNPPL	3.5913	-2.76599	1.34339	-2.05896	0.0394977	0.131811
SPECC1L	402.103	-0.0772277	0.117158	-0.659177	0.509782	0.719892
EDF1	3269.49	0.0375792	0.0766539	0.490245	0.623961	0.800573
POPDC2	9.51454	-0.532779	0.940896	-0.566247	0.571226	0.764009
USP33	2337.44	0.0173644	0.111352	0.155941	0.87608	0.943848
CCDC148	38.5747	-1.25291	0.294298	-4.25729	2.0692e-05	0.000226952
EVI5	694.031	0.250516	0.121988	2.05361	0.0400133	0.13314
LINC01389	27.1002	0.437428	0.302696	1.4451	0.148428	0.339529
WDR78	134.747	-0.238213	0.218282	-1.09131	0.275138	0.50218
SIGIRR	1136.89	0.901793	0.234298	3.84892	0.000118639	0.00107615
C16orf70	831.441	-0.0739744	0.115335	-0.641386	0.521272	0.728581
BBS12	183.652	0.698913	0.172651	4.04813	5.16286e-05	0.000510049
SPATA6	321.32	0.071037	0.215983	0.328901	0.74223	0.877041
GFOD2	1133.83	-0.0810682	0.119202	-0.680093	0.496446	0.708632
DDX28	528.994	0.55843	0.115115	4.85107	1.22799e-06	1.74111e-05
LRIF1	779.909	-0.315552	0.141842	-2.22467	0.0261034	0.0958381
DRAM1	421.129	-0.106542	0.110577	-0.963512	0.335291	0.566904
BLOC1S4	337.985	0.280039	0.151119	1.8531	0.0638681	0.187718
LIN7C	2371.95	-0.00105519	0.141784	-0.00744226	0.994062	0.998414
UFSP2	875.49	0.234143	0.388904	0.602059	0.547135	0.748285
SIDT1	15.5611	3.22763	0.598141	5.39609	6.81079e-08	1.19937e-06
RIMS1	104.342	-1.55293	0.235484	-6.59464	4.26292e-11	1.19514e-09
KPNA4	2996.96	0.177906	0.203532	0.874095	0.382067	0.614327
KPNA3	531.69	-0.041093	0.242109	-0.169729	0.865223	0.938496
PAF1	1063.31	0.119702	0.100948	1.18578	0.235708	0.45732
PSPH	732.145	0.105804	0.267193	0.395982	0.692118	0.845968
FAM110D	71.8368	1.06441	0.381063	2.79326	0.00521794	0.0265854
SPEF2	145.032	-0.612684	0.328858	-1.86307	0.0624529	0.184907
FHL1	274.657	-1.68467	0.228777	-7.36382	1.78725e-13	6.66406e-12
MTUS2	47.4685	-1.48232	0.42739	-3.4683	0.000523764	0.00387093
SATB2	302.046	-0.230028	0.220055	-1.04532	0.295875	0.526418
ACIN1	3282.2	-0.178219	0.0651364	-2.73608	0.00621752	0.0307028
DPY19L1	1069.24	-0.558378	0.163215	-3.42112	0.000623636	0.00450092
TTC39A-AS1	10.4591	1.76434	0.505141	3.49277	0.000478038	0.00358378
TRIM55	88.063	5.77859	0.636494	9.07878	1.098e-19	7.37268e-18
NAP1L1	14938.5	1.11758	0.167499	6.67218	2.52036e-11	7.33118e-10
SLC52A2	919.515	0.244531	0.121307	2.0158	0.0438207	0.142965
CFAP298	421.305	0.232339	0.131303	1.76948	0.0768142	0.214872
SLC49A4	246.051	-0.213996	0.191874	-1.1153	0.264724	0.491205
LRP11	867.457	-0.0107947	0.117935	-0.0915307	0.927071	0.968332
UTP4	1424.27	-0.819009	0.268489	-3.05044	0.00228503	0.0134535
BBS1	330.627	-0.205744	0.154605	-1.33078	0.183263	0.390346
SMU1	2529.67	-0.0364978	0.137572	-0.2653	0.790779	0.903119
PARVA	727.891	-0.577518	0.128075	-4.50923	6.50646e-06	7.94924e-05
SLC45A2	3.41784	-0.308282	1.08524	-0.284068	0.776359	0.895047
RNF19A	1526.88	-0.0961183	0.167116	-0.575158	0.565184	0.761362
KANK1	1374.46	-0.207354	0.105115	-1.97264	0.0485362	0.154029
NFYC	686.72	0.0555192	0.11467	0.484163	0.62827	0.803731
FRMD4A	16.226	3.38968	0.82273	4.12004	3.78802e-05	0.000388507
FGFR1	333.097	-0.695057	0.194403	-3.57535	0.000349761	0.00274981
RAD21L1	4.75193	3.35367	1.29813	2.58346	0.00978151	0.044077
C1orf109	408.687	0.151053	0.258379	0.584617	0.558805	0.756958
BTF3L4	1445.13	-0.100978	0.179127	-0.563724	0.572942	0.765558
SLC22A4	16.7161	-0.293589	0.438098	-0.670145	0.502765	0.713083
TMEM70	602.474	0.919388	0.23124	3.9759	7.0114e-05	0.000670999
FOXL2NB	479	-0.423377	0.189518	-2.23396	0.0254857	0.0939461
HLA-DPA1	184.001	-0.140099	0.390195	-0.359048	0.719559	0.863094
CAB39L	53.9578	-0.505845	0.245187	-2.0631	0.039103	0.130882
UST	48.6653	-2.04571	0.434555	-4.7076	2.50656e-06	3.33092e-05
DYNC2LI1	253.194	-0.138158	0.25987	-0.531641	0.594975	0.781155
MTMR2	956.371	-0.102636	0.0874207	-1.17405	0.240377	0.463075
DHDDS	522.505	0.0912192	0.138125	0.660409	0.508992	0.719084
TSC22D3	728.59	0.647272	0.28594	2.26367	0.0235946	0.0887173
NRTN	36.3848	0.551066	0.415782	1.32537	0.185048	0.392277
NOTCH4	116.961	-0.468538	0.368781	-1.2705	0.203906	0.416483
ROR2	241.744	-0.0822881	0.153084	-0.537537	0.590897	0.779005
YBX1	16138.6	-0.0520858	0.100294	-0.51933	0.603531	0.787154
CAPZA2	2864.05	0.0182426	0.115665	0.157719	0.874678	0.942983
CCDC90B	619.134	-0.163332	0.211531	-0.772145	0.440029	0.664539
LGALS3BP	4481.61	0.436169	0.161336	2.70348	0.00686169	0.0333357
LDHA	44338.7	0.153765	0.0833958	1.84379	0.0652133	0.190351
ECHDC2	5.34466	0.65416	0.793056	0.824859	0.409452	0.638471
FLOT1	5217.55	-0.118376	0.114405	-1.03471	0.300805	0.53172
ANAPC13	695.096	0.292959	0.192073	1.52525	0.127197	0.306901
HDHD3	338.277	0.058581	0.15794	0.370906	0.710708	0.857397
TTC21B	1058.98	-0.851351	0.199023	-4.27766	1.8887e-05	0.000209099
ARMC5	252.443	-0.674617	0.204838	-3.29342	0.000989754	0.00667842
PCDHGA5	26.1147	-0.320891	0.37174	-0.863212	0.388021	0.619558
SURF4	4235.42	0.302375	0.0831109	3.63822	0.000274533	0.00223167
TBXA2R	83.5016	0.247846	0.293326	0.844948	0.39814	0.629421
DGCR2	875.536	0.031384	0.12111	0.259137	0.79553	0.905034
LOC100507564	25.9541	-0.243244	0.419958	-0.579209	0.562448	0.759277
USP45	911.97	-0.222797	0.0969222	-2.29872	0.021521	0.0827285
CCDC138	2320.08	1.76951	0.174003	10.1694	2.71511e-24	2.7856e-22
LINC01771	12.1667	1.11465	0.526038	2.11895	0.0340951	0.118018
XPOT	5492.39	0.0625018	0.237242	0.263452	0.792202	0.903827
FEM1A	1308.48	0.108574	0.178139	0.609486	0.542202	0.744536
ERBIN	2672.12	-0.34579	0.109967	-3.1445	0.00166371	0.0103624
TRAPPC3	856.664	-0.0471662	0.146283	-0.32243	0.747127	0.879618
ITGA2	677.625	-4.57278	0.264202	-17.3079	4.09932e-67	2.60433e-64
AUH	210.274	-0.31633	0.148694	-2.12739	0.0333878	0.116008
DGAT2	332.575	0.525875	0.323041	1.62789	0.103548	0.26643
TFDP1	1528.64	0.278695	0.109627	2.54222	0.0110152	0.0486364
ATAT1	620.811	-0.684698	0.178683	-3.83192	0.000127147	0.00114391
PANK2	891.914	-0.18772	0.0903812	-2.07698	0.0378035	0.127567
ADGRG1	323.121	0.81204	0.358714	2.26375	0.0235894	0.0887173
C17orf80	496.061	-0.0875204	0.163459	-0.535426	0.592355	0.779903
CASC1	13.456	-0.0350899	0.462004	-0.0759514	0.939458	0.974333
CYB5RL	125.894	-0.734512	0.370411	-1.98297	0.047371	0.151491
C10orf95	17.4147	-0.32925	0.403669	-0.815643	0.414704	0.642236
MEA1	2128.24	-0.0861909	0.162142	-0.531576	0.59502	0.781155
CDR2	317.163	0.320587	0.235952	1.3587	0.174242	0.37741
CDO1	250.394	-0.0531685	0.244398	-0.217549	0.82778	0.921193
CDC42	6702.05	0.0217065	0.130034	0.166929	0.867426	0.939346
YWHAH	2581.36	-0.316515	0.111673	-2.83429	0.00459276	0.0238939
MCM9	356.615	-0.120129	0.115377	-1.04119	0.297785	0.528564
WDR55	1246.96	0.280203	0.108462	2.58343	0.00978244	0.044077
CDK5RAP2	1367.14	-0.430738	0.134172	-3.21034	0.00132579	0.00854778
ARL4A	861.651	0.491289	0.178693	2.74935	0.00597141	0.0297095
NBPF8	2111.16	0.124249	0.11336	1.09605	0.273056	0.499871
BAIAP2L2	10.7164	-1.1947	0.671794	-1.77837	0.0753423	0.211795
DDX51	614.059	0.44844	0.116345	3.85441	0.00011601	0.00105462
COA8	507.824	0.0422575	0.142395	0.296762	0.766648	0.888983
TCF12	1702.4	-0.321812	0.120068	-2.68026	0.00735654	0.0352423
LOC100507634	9.27887	-0.713939	0.519051	-1.37547	0.168986	0.369856
PFKFB4	4510.35	0.15831	0.289308	0.547203	0.584239	0.774516
ATXN1	56.8714	-6.87824	1.25056	-5.50015	3.79476e-08	7.02712e-07
EXD2	645.148	0.308735	0.112516	2.74392	0.00607099	0.0301143
VPS35	5815.65	-0.00728531	0.110475	-0.0659455	0.947421	0.977688
AURKB	749.965	0.416613	0.177603	2.34576	0.0189885	0.0752154
SPX	5.47372	1.80863	1.13099	1.59915	0.109788	0.276866
STRADB	549.4	0.19904	0.209444	0.950327	0.341946	0.574712
CMC1	438.864	0.309009	0.168531	1.83354	0.0667226	0.193763
SYN1	16.0131	-0.0348551	0.54845	-0.0635519	0.949327	0.978866
WNK4	27.0259	-0.180201	0.545249	-0.330492	0.741028	0.876187
SLC22A17	306.364	-0.631106	0.17352	-3.63707	0.000275756	0.0022394
LINC01135	9.51112	-0.326679	0.998442	-0.327189	0.743525	0.877629
NUP93	2096.68	0.0881898	0.0846909	1.04131	0.29773	0.528564
CCDC13	24.7773	0.993244	0.587327	1.69113	0.0908128	0.242412
TAMM41	362.946	0.402365	0.140878	2.85613	0.00428842	0.0225768
MIR324	4.48149	-1.64103	0.957051	-1.71468	0.0864046	0.233402
MIR331	3.47761	0.458346	0.902371	0.507935	0.611499	0.792536
CDK5RAP1	512.288	0.175791	0.107522	1.63493	0.102064	0.26334
C6orf136	803.931	-0.0583039	0.132505	-0.440014	0.659927	0.825386
GABBR1	2271.39	-0.0236755	0.215671	-0.109776	0.912587	0.961053
SF3A3	2800.22	0.224483	0.0917263	2.44731	0.0143927	0.0602023
AP3B2	111.818	-0.455495	0.247126	-1.84317	0.0653045	0.190549
WDR54	1067.76	0.389317	0.30097	1.29354	0.195824	0.406684
DMXL1	1764.12	-0.410818	0.237074	-1.73287	0.0831187	0.227386
NEK11	194.041	-0.664124	0.152726	-4.34847	1.37091e-05	0.000157037
TM2D1	396.055	-0.180552	0.181471	-0.99494	0.319765	0.551288
CFD	544.499	0.246466	0.223144	1.10452	0.269369	0.496185
CTSB	2083.64	0.639568	0.079377	8.05735	7.79666e-16	3.67958e-14
TXNIP	1396.77	1.28069	0.243496	5.25961	1.44359e-07	2.42576e-06
ESYT1	6568.33	-0.0205502	0.215425	-0.0953938	0.924002	0.966542
GDPD3	23.7511	-0.140573	0.472295	-0.297639	0.765979	0.888605
LRP2BP	43.1382	0.86453	0.391392	2.20886	0.0271843	0.0986856
LAPTM4B	1650.47	0.103801	0.139415	0.744546	0.456546	0.678989
SCN3B	40.3689	-3.6996	0.915064	-4.04299	5.27737e-05	0.000520428
ZNF442	143.802	-0.951147	0.219256	-4.33807	1.43739e-05	0.000163518
PLA2G12A	791.399	0.654037	0.167312	3.90909	9.26463e-05	0.000862645
RIOX2	1275.74	0.189963	0.110742	1.71537	0.086278	0.233133
SHFL	226.134	-0.338084	0.192005	-1.7608	0.0782716	0.218187
ANKRD13C	833.407	0.157607	0.124104	1.26996	0.204099	0.416623
IL34	3.85883	-0.283263	0.956938	-0.29601	0.767222	0.889082
EEF1D	5331.69	-0.340012	0.135725	-2.50516	0.0122396	0.0529668
UBE2F	382.083	-0.0292768	0.158339	-0.1849	0.853308	0.932692
THADA	1190.03	0.139309	0.12221	1.13991	0.254323	0.478844
STAMBP	881.427	0.203942	0.178718	1.14114	0.253812	0.478168
CAVIN2	6.47765	-4.94247	1.32414	-3.7326	0.000189512	0.00161943
EP300	2099.85	-0.489576	0.240829	-2.03288	0.0420645	0.138438
ERN1	221.52	-0.0415978	0.318535	-0.130591	0.896099	0.952796
FBL	3378.59	0.0843018	0.191362	0.440537	0.659549	0.825363
HLA-DOA	12.9815	-2.94875	0.992879	-2.96989	0.00297902	0.0168403
LINC00324	37.1779	-1.47239	0.377595	-3.89938	9.64375e-05	0.000892431
MBNL1-AS1	116.551	0.473919	0.191784	2.47111	0.0134696	0.0571075
NEDD9	19.5477	2.39379	0.871893	2.74551	0.00604171	0.029989
ITGB3BP	386.026	0.218853	0.156003	1.40287	0.160655	0.357207
DLEU2L	16.2334	-0.729407	0.400588	-1.82084	0.0686315	0.197673
SLC25A37	873.566	0.257183	0.112546	2.28514	0.0223048	0.084892
KLHL24	518.175	-0.452991	0.228831	-1.97959	0.0477496	0.152264
TRAK1	904.638	0.59367	0.138135	4.29774	1.72552e-05	0.000192322
FAM83H-AS1	227.99	-0.125062	0.168843	-0.740697	0.458877	0.680651
ANKRD45	139.262	0.139001	0.307853	0.451518	0.651616	0.820255
CCNH	1072.16	0.236161	0.103646	2.27854	0.0226944	0.0860971
RPL36AL	2532.4	0.277703	0.132539	2.09525	0.0361487	0.12319
KCNJ5	2.6891	0.620554	1.92977	0.321569	0.74778	0.880073
VWF	4.13638	-0.388484	0.909775	-0.42701	0.669372	0.830844
CEP57	1154.69	-0.145985	0.130428	-1.11927	0.263023	0.488874
NAGK	308.452	0.148141	0.214043	0.692106	0.488871	0.702433
PSG4	8.17114	-5.2834	1.31326	-4.02313	5.74295e-05	0.000562312
RALGPS1	92.8774	-1.06366	0.220541	-4.82294	1.41455e-06	1.96845e-05
RPGR	145.922	-0.1078	0.194146	-0.555251	0.578723	0.769859
DUS3L	317.152	-0.00160587	0.191654	-0.00837897	0.993315	0.997967
DGKA	17.7187	-0.788785	0.418661	-1.88406	0.0595564	0.178476
MIR3671	6.934	-0.767336	1.17951	-0.650557	0.515332	0.724448
OSMR	329.33	-0.57173	0.279066	-2.04873	0.0404885	0.134268
MEGF11	24.0675	-1.36425	0.495757	-2.75185	0.00592595	0.0295457
FAM71F2	15.2508	0.222685	0.843089	0.264129	0.79168	0.90337
KCNMB3	85.7467	-0.246867	0.385372	-0.640595	0.521786	0.72893
CRYZ	954.889	-0.387852	0.197629	-1.96252	0.0497014	0.156814
CFAP99	3.2601	0.631313	1.0312	0.612211	0.540398	0.742929
UBE2D3	6200.25	0.135472	0.110958	1.22093	0.222113	0.439982
RGS12	467.549	0.00183326	0.122158	0.0150073	0.988026	0.996103
SNRPB	2774.58	0.2035	0.140811	1.44519	0.148404	0.33952
ENHO	97.6451	0.377511	0.336698	1.12121	0.262197	0.487941
OASL	42.9836	-0.238073	0.641851	-0.370917	0.710699	0.857397
TEX45	3.80634	0.863995	0.939065	0.920059	0.357542	0.590926
FSTL5	396.041	1.83784	0.397095	4.6282	3.68863e-06	4.76379e-05
ING5	813.262	-0.493522	0.105156	-4.69326	2.68891e-06	3.54755e-05
CPT1C	1202.71	-0.136022	0.128835	-1.05578	0.291068	0.520943
MFSD2A	297.689	0.920042	0.262186	3.50912	0.000449592	0.00340191
RRN3	3694.54	0.0881112	0.175984	0.500676	0.616599	0.796199
TMEM144	606.812	-0.0245219	0.296684	-0.0826534	0.934127	0.971779
RFWD3	3364.9	0.0346236	0.0843931	0.410266	0.681611	0.839012
FAM186B	10.6501	1.33384	0.604469	2.20663	0.02734	0.0990574
ITPRIP	268.387	0.251816	0.215106	1.17066	0.241736	0.464579
TMEM120A	249.705	1.37363	0.138763	9.89912	4.19946e-23	3.83241e-21
RAB40C	329.436	0.363089	0.204646	1.77423	0.0760248	0.213096
CHPF2	924.413	0.242188	0.108273	2.23684	0.025297	0.0935429
MEF2C	28.5187	1.37125	0.489195	2.80309	0.00506162	0.025949
HECTD4	1689.43	-0.344233	0.211848	-1.62491	0.104182	0.26752
EIF4E3	369.575	-0.897542	0.233691	-3.84071	0.000122677	0.00110792
PKN3	404.363	-0.0214352	0.12715	-0.168583	0.866125	0.938864
PCID2	481.876	0.102634	0.132004	0.777505	0.436861	0.661721
C19orf71	16.6003	-0.234711	0.692798	-0.338787	0.734771	0.873601
PDIA4	2872.1	0.170003	0.185237	0.917761	0.358744	0.592008
APLP2	5270.35	0.0946134	0.179974	0.525705	0.599093	0.7842
FIP1L1	1361.81	-0.19927	0.109201	-1.8248	0.0680305	0.196353
ITPR1	865.206	0.391256	0.238691	1.63918	0.101177	0.261826
SNAPC5	611.552	0.295369	0.187925	1.57174	0.11601	0.287597
UTRN	756.819	0.227182	0.207638	1.09412	0.273901	0.500719
REEP5	1612.05	0.166631	0.142426	1.16995	0.242022	0.464749
BDNF-AS	19.117	0.23655	0.492198	0.480599	0.630802	0.805398
DHX9	9948.19	0.00196692	0.127025	0.0154845	0.987646	0.996035
ADAM32	20.8582	-0.3793	0.480338	-0.789653	0.429731	0.65477
CD46	3652.97	-0.0603732	0.087365	-0.691046	0.489537	0.702962
DEPDC1-AS1	9.03812	-0.4998	0.603444	-0.828247	0.407531	0.63728
CEP104	714.909	0.257305	0.120484	2.1356	0.0327123	0.114182
ACTG1	68452.2	0.378294	0.136026	2.78104	0.00541856	0.0273879
ARNTL	64.8644	0.498092	0.375869	1.32518	0.185113	0.39229
LRRFIP1	2046.26	-0.141955	0.138121	-1.02776	0.304065	0.535054
RHOBTB1	157.723	-9.73877	1.08835	-8.94817	3.61419e-19	2.32292e-17
AFDN	1792.11	-0.190048	0.109526	-1.73517	0.0827099	0.226597
CYHR1	501.766	0.0683712	0.0843173	0.810881	0.417434	0.64453
CDAN1	590.906	-0.266536	0.11819	-2.25514	0.0241243	0.0902979
PISD	473.74	-0.206392	0.155339	-1.32866	0.183961	0.391269
HFE	443.591	-0.686278	0.15068	-4.55455	5.24982e-06	6.55454e-05
TRIP12	9031.17	-0.662069	0.149997	-4.41389	1.01528e-05	0.000119447
NOP14	1411.4	0.139772	0.100756	1.38723	0.165372	0.364508
SUPT3H	92.4994	-0.453733	0.209459	-2.16621	0.0302948	0.107384
CORO7	109.758	-0.228006	0.286736	-0.795177	0.426511	0.652083
ZNF222	161.571	-0.504739	0.203334	-2.48231	0.0130532	0.0556278
TIAL1	1045.75	-0.107177	0.189259	-0.566298	0.571192	0.764009
MTCH1	3417.78	0.0723758	0.243193	0.297607	0.766003	0.888605
CCNJ	424.367	-0.241933	0.124639	-1.94107	0.0522496	0.162659
ZRANB2-AS2	15.2895	0.286719	0.484916	0.591275	0.554336	0.75375
ASAH2B	387.985	-0.034251	0.107808	-0.317703	0.750711	0.881184
TYW3	1009.81	0.0789784	0.210689	0.374858	0.707766	0.85591
GTPBP6	728.331	-0.243344	0.12443	-1.95567	0.050504	0.158568
HNRNPH1	11506.4	-0.290831	0.125501	-2.31736	0.0204841	0.0795386
CPT1B	10.1419	-0.0275735	0.545021	-0.0505916	0.959651	0.982735
VGF	106.128	0.0653413	0.339606	0.192403	0.847426	0.930396
VEGFA	2217.24	-0.360783	0.283008	-1.27482	0.202374	0.414948
WASF1	371.575	0.136269	0.127332	1.07019	0.284536	0.513464
ACER3	612.607	-0.32723	0.136726	-2.39332	0.0166965	0.0679629
SSX2IP	1879.52	-0.0714261	0.138994	-0.513881	0.607335	0.789732
RSBN1	1140.15	-0.250287	0.154429	-1.62073	0.105076	0.26905
DLSTP1	22.4194	0.0466324	0.389459	0.119736	0.904692	0.956355
UBR7	1906.4	0.515585	0.156878	3.28653	0.00101431	0.00682183
SNORD45A	64.1354	0.0847944	0.26037	0.325669	0.744675	0.878171
SNORD45B	26.4173	0.000521893	0.33578	0.00155427	0.99876	1
ST3GAL5	157.041	2.17241	0.280972	7.73174	1.06085e-14	4.59923e-13
CFLAR	1250.25	-0.537438	0.186524	-2.88133	0.00395997	0.0212511
ARAF	778.359	0.186081	0.10678	1.74265	0.0813941	0.224293
UBE2L6	403.365	-0.0172844	0.19434	-0.0889388	0.929131	0.969503
MCF2	73.705	-0.977628	0.304021	-3.21566	0.00130145	0.00842372
CSF1	151.911	2.49156	0.286081	8.70928	3.05809e-18	1.81227e-16
OSBP2	242.872	-1.03736	0.200866	-5.16443	2.41176e-07	3.9018e-06
TCP1	9213.47	0.179084	0.12227	1.46466	0.143013	0.331782
ANO10	302.039	-0.681947	0.139843	-4.87653	1.07971e-06	1.55489e-05
MLLT3	253.762	3.8376	0.372942	10.2901	7.81172e-25	8.4336e-23
ANKDD1A	71.3971	-1.61116	0.270699	-5.95185	2.65126e-09	5.86258e-08
HINT2	313.931	0.378518	0.18576	2.03767	0.0415829	0.137154
CRB3	4.08788	-2.35073	1.26792	-1.85401	0.0637381	0.187538
MIGA1	766.995	-0.227142	0.242435	-0.936918	0.348801	0.581616
SLC44A1	2036.6	-0.128825	0.146386	-0.880035	0.37884	0.611401
PREB	1440.11	0.391174	0.150392	2.60103	0.00929454	0.042364
ARHGEF7	706.303	0.0328426	0.129158	0.254283	0.799277	0.906651
TVP23B	1009.49	-0.0563514	0.105986	-0.531686	0.594944	0.781155
EXOC3-AS1	115.247	0.420582	0.273631	1.53704	0.124282	0.301586
SLC4A7	1107.62	-0.209599	0.137017	-1.52973	0.126085	0.304918
HOXC9	113.454	-1.53672	0.214483	-7.16477	7.7915e-13	2.70378e-11
TUBD1	277.944	-0.823303	0.199355	-4.12983	3.63024e-05	0.000374543
MBD1	620.177	0.128726	0.139512	0.922687	0.35617	0.589962
KRIT1	1051.18	0.0520589	0.102316	0.508803	0.61089	0.792221
CHCHD10	1485.44	0.433949	0.155525	2.79023	0.00526713	0.0267947
FLYWCH1	810.328	-0.212623	0.129039	-1.64774	0.0994051	0.258876
IFI44	16.755	2.30906	0.447554	5.15928	2.47905e-07	4.00675e-06
KRT80	97.0729	1.6365	0.393392	4.15996	3.18299e-05	0.000332133
HDDC3	300.294	0.429663	0.271065	1.58509	0.112946	0.282246
TMEM17	30.9806	0.326907	0.411055	0.795287	0.426447	0.652083
VAPB	953.958	-0.0455599	0.188346	-0.241894	0.808862	0.911999
PRKCB	214.484	3.09454	0.410326	7.54166	4.64012e-14	1.8694e-12
ERCC4	527.765	0.342432	0.119798	2.85842	0.00425755	0.0224397
TPD52L2	3067.53	-0.116171	0.180998	-0.641837	0.520979	0.728438
TMEM225B	5.4244	-0.374548	0.672343	-0.557078	0.577474	0.768756
OPRM1	12.2578	5.50886	1.14983	4.791	1.65949e-06	2.27453e-05
RPS9	26550.7	0.0581745	0.145534	0.399731	0.689355	0.844277
CLNS1A	2289.06	0.114509	0.156362	0.732332	0.463966	0.684265
PDZD4	250.733	-0.567905	0.386366	-1.46986	0.141599	0.329613
NONO	8121.49	-0.0916845	0.127225	-0.720648	0.471126	0.689588
TNFAIP8L3	3.01784	-3.23576	1.81812	-1.77973	0.0751205	0.211459
SLC25A18	21.212	7.0416	1.22198	5.76243	8.29102e-09	1.70327e-07
AGAP2	9.13585	0.431091	0.595536	0.723871	0.469145	0.688096
C6orf47	4079.34	0.0231423	0.148381	0.155965	0.876061	0.943848
BCR	944.661	0.102693	0.147059	0.698312	0.484982	0.699746
PDCD6	1930.28	0.275926	0.105561	2.61391	0.00895137	0.0411748
POTEI	1015.48	-0.59388	0.221481	-2.68141	0.00733134	0.0351521
CDK19	671.573	-0.358861	0.242983	-1.4769	0.139703	0.326396
MORN1	199.86	-0.369827	0.216891	-1.70512	0.0881712	0.237123
SAMD13	14.0351	0.359936	0.435475	0.826538	0.408499	0.637881
ARL6IP1	3705.11	-0.397493	0.28114	-1.41386	0.157402	0.352538
FAM13A	1885.97	0.10792	0.26011	0.414902	0.678214	0.836712
CHMP3	127.868	0.0587136	0.326886	0.179615	0.857455	0.93477
DMBT1	18.3231	4.67924	1.35624	3.45016	0.000560254	0.00409826
ZNF44	153.955	-0.368654	0.190486	-1.93534	0.0529491	0.164093
UCHL5	1795.13	0.357295	0.0869079	4.11119	3.93633e-05	0.000401359
VAX2	41.3237	-0.62161	0.25518	-2.43596	0.0148522	0.0617646
TXN2	666.053	0.434354	0.103499	4.19669	2.70848e-05	0.00028845
LRRC6	34.9472	-0.931385	0.443545	-2.09987	0.0357407	0.122085
OSCAR	51.8845	-0.0285466	0.475196	-0.0600734	0.952097	0.979599
EXOC2	840.713	0.0373112	0.186465	0.200098	0.841404	0.927606
KIF13A	886.49	-0.470675	0.106865	-4.40439	1.06081e-05	0.000124361
KYAT3	1042.91	-0.0127315	0.188757	-0.0674493	0.946224	0.977112
LOC646626	7.71966	0.871164	0.991277	0.87883	0.379494	0.611858
CSRP1	25.6233	2.59018	0.498924	5.19154	2.08567e-07	3.41777e-06
ZNHIT6	744.28	-0.314734	0.21634	-1.45481	0.145722	0.335897
IL11RA	128.05	0.459426	0.175044	2.62464	0.00867416	0.0401907
COL24A1	18.0939	-2.33292	0.705978	-3.30453	0.000951365	0.0064563
SPATA33	430.693	0.293819	0.181438	1.61939	0.105364	0.269536
AP1S3	1098.46	1.45919	0.193604	7.53699	4.80945e-14	1.93291e-12
TYW5	444.685	-0.629698	0.128562	-4.89802	9.68051e-07	1.41008e-05
BET1	387.682	0.0902683	0.151331	0.596498	0.550843	0.750859
GSAP	125.851	-0.537091	0.282113	-1.90381	0.0569344	0.172939
LYG1	54.5567	-0.378289	0.375002	-1.00876	0.313088	0.54405
PRPF4B	2864.34	-0.235736	0.116471	-2.024	0.0429705	0.140747
RCBTB1	431.102	-0.106739	0.102466	-1.0417	0.297549	0.528372
TAF4	416.904	-0.190742	0.218856	-0.871542	0.383458	0.615448
PLA2G10	2.70217	1.98818	1.94446	1.02248	0.306551	0.537549
PLA2G6	128.967	0.209487	0.220997	0.947919	0.343171	0.576301
ERC1	1185.49	-0.42853	0.153321	-2.79499	0.0051902	0.0265013
SAE1	2829.06	-0.0605599	0.13512	-0.448194	0.654013	0.82202
KIAA0825	71.1157	-0.750069	0.270099	-2.77702	0.00548606	0.0276952
C1orf112	520.424	-0.230507	0.111064	-2.07543	0.0379463	0.127944
CLCA4-AS1	9.20315	1.61851	0.618589	2.61646	0.00888472	0.0409709
GSTM2	238.292	-0.013562	0.133427	-0.101644	0.91904	0.964834
DERL3	119.682	0.207702	0.26997	0.769352	0.441684	0.665956
CTU2	267.429	0.188005	0.268502	0.700201	0.483802	0.699097
RIPK1	683.34	-0.0435173	0.141491	-0.307561	0.758416	0.885166
LINC01140	13.4358	2.86016	0.594239	4.81315	1.48571e-06	2.0588e-05
ECI2	1905.89	0.289311	0.172976	1.67255	0.0944164	0.249786
PKN2-AS1	17.456	0.0962749	0.435015	0.221314	0.824848	0.919293
MUC20	179.36	0.0578302	0.360845	0.160263	0.872674	0.941977
SUPT20H	1269.19	-0.197368	0.123206	-1.60193	0.10917	0.275814
ITPK1	1376.76	0.502543	0.189761	2.64829	0.00809004	0.0380607
NRXN1	296.07	3.07339	0.182079	16.8794	6.3739e-64	3.50947e-61
CCDC14	1281.88	-0.241105	0.114473	-2.10622	0.0351854	0.120695
CEACAM1	10.5238	2.68102	0.667934	4.0139	5.97235e-05	0.000580985
PEMT	217.365	0.476952	0.184453	2.58577	0.00971627	0.0438714
TMEM218	131.528	-0.185393	0.212285	-0.873324	0.382487	0.614713
GBP3	307.731	1.45163	0.164314	8.83446	1.00579e-18	6.24575e-17
ORC5	649.786	0.0378466	0.0940507	0.402407	0.687385	0.843052
ROBO3	119.805	-0.162788	0.277017	-0.587648	0.556769	0.755128
TTC7A	266.853	1.8928	0.254365	7.44126	9.97287e-14	3.84887e-12
TRIM68	120.673	-0.189868	0.257148	-0.738361	0.460295	0.681598
TTC21A	47.2888	-1.05224	0.3307	-3.18187	0.00146325	0.00927119
LRRC8C-DT	10.4051	-1.42756	0.812642	-1.75669	0.0789705	0.219575
CES2	1237.37	0.0615196	0.0869849	0.707245	0.479414	0.696173
ACSL1	1570.36	0.913074	0.205777	4.43719	9.11389e-06	0.000108227
GEMIN8P4	32.5061	-0.121442	0.288395	-0.421096	0.673685	0.833196
ZBTB25	1074.82	0.750699	0.291057	2.57922	0.00990246	0.0445328
DECR2	565.124	-0.539107	0.224615	-2.40014	0.016389	0.0670248
VTRNA1-1	4.82978	-0.797972	0.753814	-1.05858	0.289791	0.519398
ZNF644	2458.69	-0.319192	0.164883	-1.93587	0.0528839	0.163983
TMEM14A	711.377	-0.00369397	0.259058	-0.0142593	0.988623	0.996103
MRPL42	2034.96	-0.00047999	0.169909	-0.00282498	0.997746	1
RNF121	399.077	-0.188672	0.099222	-1.90151	0.057235	0.173724
FBXW7	591.496	0.0397518	0.125184	0.317546	0.750829	0.881184
CYFIP1	4451.6	-0.0785704	0.150708	-0.521342	0.602128	0.786762
SMIM30	490.122	0.0785271	0.16189	0.485066	0.62763	0.803222
HHLA3	25.989	-0.710037	0.424866	-1.6712	0.0946819	0.250193
TJAP1	652.763	0.0459703	0.112989	0.406857	0.684113	0.84077
TDRKH	200.992	0.0191819	0.144271	0.132958	0.894227	0.952113
ZBTB14	300.324	-0.123655	0.151344	-0.817043	0.413904	0.641778
GAS2	2.92161	-0.92026	0.908089	-1.0134	0.310868	0.542229
SLC6A8	1248.17	0.431961	0.235645	1.8331	0.0667879	0.193919
ZFAT	287.223	-0.10075	0.147997	-0.680759	0.496024	0.708458
NDST2	484.083	-0.268464	0.172298	-1.55814	0.1192	0.293084
SAMD8	1381.59	-0.411246	0.108964	-3.77414	0.000160563	0.00140179
ZFP1	704.459	-0.0627598	0.119084	-0.52702	0.59818	0.783492
IKBIP	1233.2	-0.382309	0.16841	-2.27011	0.0232008	0.0875556
C9orf85	145.444	0.345675	0.184712	1.87143	0.0612858	0.182099
TMEM270	2.47602	3.71278	1.58972	2.3355	0.0195175	0.0766136
ELMOD2	691.952	0.237461	0.208082	1.14119	0.25379	0.478168
PRG4	4.42775	-0.921025	0.974337	-0.945284	0.344514	0.577442
MRPS18C	925.249	0.0828322	0.187794	0.441079	0.659156	0.825119
DLGAP4	389.534	-0.570578	0.292679	-1.9495	0.0512359	0.160308
CEP112	358.707	-0.316999	0.163618	-1.93744	0.0526919	0.163572
BCHE	414.468	12.3257	1.24907	9.86789	5.73575e-23	5.10252e-21
DIPK1A	307.066	0.138352	0.242195	0.571241	0.567836	0.762405
SNORD21	19.324	-0.428785	0.39008	-1.09922	0.27167	0.498218
SNORA66	18.4294	-0.120678	0.39523	-0.305336	0.76011	0.886
NPIPB5	1186.27	-0.329218	0.378749	-0.869224	0.384725	0.616517
ABL2	1052.64	-0.163133	0.228656	-0.713442	0.475572	0.693765
AURKAIP1	1534.68	0.336356	0.13674	2.45982	0.0139008	0.0584704
NCAPH	1000.91	-0.521143	0.127441	-4.0893	4.32675e-05	0.000435788
ZNF445	1056.72	-0.252961	0.114518	-2.20892	0.0271803	0.0986856
PROM2	12.3634	-0.855557	0.496824	-1.72205	0.0850598	0.231317
TMEM74B	92.2491	-2.38743	1.38416	-1.72482	0.0845598	0.230298
SIRPB1	13.1942	0.599503	0.576268	1.04032	0.298191	0.529
PPIF	1208.9	0.542569	0.254242	2.13407	0.0328374	0.114505
TSPAN1	417.608	1.47809	0.270463	5.46502	4.6285e-08	8.47601e-07
CCDC18-AS1	293.038	0.0162604	0.412008	0.0394662	0.968519	0.987891
ASB7	442.046	-0.157651	0.134215	-1.17461	0.240151	0.462818
GEMIN7	327.656	0.309751	0.155509	1.99186	0.0463864	0.149213
MORF4L1	3411.17	-0.24098	0.0917631	-2.62611	0.0086366	0.0400503
THEM6	305.659	0.0477033	0.188195	0.253479	0.799898	0.906658
NIPA2	1477.19	0.267215	0.110167	2.42554	0.0152858	0.0632175
MYEOV	54.4414	2.71682	0.367771	7.38728	1.49863e-13	5.66462e-12
ST3GAL6	126.418	-1.05156	0.279405	-3.76356	0.000167514	0.00145402
FGGY	126.578	-1.05437	0.36771	-2.86738	0.00413881	0.0219752
EIF4E1B	26.8569	3.29245	0.504027	6.5323	6.4767e-11	1.77416e-09
TRIP10	341.053	0.140157	0.177959	0.78758	0.430943	0.656005
EZR	4943.84	-0.370953	0.22851	-1.62335	0.104514	0.268109
CPSF3	1293.83	0.10052	0.186676	0.538471	0.590252	0.778612
FBXW11	1352.17	-0.00424296	0.118478	-0.0358123	0.971432	0.989402
AP2A2	2692.78	0.152748	0.189914	0.804301	0.421223	0.647535
ZNF160	1782.22	-0.325878	0.147558	-2.20847	0.0272117	0.0987439
PUS10	114.597	-0.450667	0.198337	-2.27223	0.0230729	0.0872324
UBE2V1	129.666	-0.32271	0.261131	-1.23582	0.216527	0.432989
CNIH3	58.2277	-0.280758	0.294007	-0.954935	0.33961	0.571753
NUDT16L1	313.718	0.256031	0.205729	1.24451	0.213313	0.429513
SLC44A3	55.7031	-0.00428308	0.400284	-0.0107001	0.991463	0.997076
CTC1	710.978	-0.321534	0.180749	-1.7789	0.0752557	0.211662
LOC729970	30.5741	0.0808013	0.320641	0.251999	0.801042	0.907393
LOC101928118	4.53239	-0.981869	1.13241	-0.867059	0.38591	0.6178
JAKMIP1	186.961	0.67098	0.450945	1.48794	0.136766	0.321626
CLASP2	1545.29	-0.317745	0.0715009	-4.44393	8.8329e-06	0.000105117
TBC1D2B	599.009	-0.00154865	0.109903	-0.014091	0.988757	0.996103
RPS6	15378.7	0.0925499	0.145839	0.634602	0.525688	0.732028
USP2	22.5157	0.913078	0.463107	1.97164	0.0486512	0.154246
PTBP2	784.32	0.0838678	0.111083	0.754999	0.450249	0.673478
ZNF224	519.619	-0.156663	0.180097	-0.869881	0.384365	0.616223
ALDH18A1	3863.18	0.371829	0.191347	1.94322	0.0519899	0.162216
SYDE1	759.802	-0.594131	0.27377	-2.17018	0.029993	0.106521
NT5C2	3561.48	0.703086	0.171969	4.08843	4.34298e-05	0.00043689
ICA1	180.016	-0.865562	0.300916	-2.87642	0.00402214	0.0215226
TEAD2	1115.38	0.266926	0.111711	2.38942	0.016875	0.0684868
ANXA7	2342.48	0.150241	0.145131	1.03521	0.300571	0.531509
TRMT13	251.087	0.0391697	0.153843	0.254609	0.799025	0.906651
LRRC39	5.89192	-0.480067	0.743987	-0.645263	0.518757	0.726887
ARFIP1	752.925	0.257429	0.0956405	2.69163	0.00711035	0.0343016
TUBGCP4	478.689	-0.0580157	0.200768	-0.288969	0.772605	0.892309
RTCA-AS1	64.117	-0.252937	0.283564	-0.89199	0.372398	0.605202
CACNB4	157.998	-1.37972	0.275202	-5.01348	5.34548e-07	8.16806e-06
MIR553	8.17806	-0.326968	0.615402	-0.531307	0.595206	0.781155
SGCA	379.949	1.57594	0.303814	5.18718	2.13504e-07	3.4952e-06
BROX	1793.94	-0.19115	0.123145	-1.55223	0.120607	0.295182
CLK3	1460.25	0.116276	0.156933	0.740927	0.458738	0.680505
HLA-DMB	195.765	-0.33124	0.42241	-0.784167	0.432942	0.657776
KTN1	5338.53	0.0099525	0.184192	0.0540333	0.956909	0.981509
TAOK1	3902.89	-0.483208	0.157314	-3.07161	0.00212908	0.0127408
CCDC92	465.733	-0.254233	0.212832	-1.19452	0.232274	0.453034
MKRN2	866.25	-0.266134	0.109911	-2.42135	0.0154628	0.063758
FAM219B	1138.96	-0.188906	0.125988	-1.49939	0.133772	0.317353
NDUFS2	2446.28	3.05321e-05	0.114705	0.000266179	0.999788	1
EXTL2	528.758	0.137836	0.244405	0.563964	0.572778	0.765558
DYNC2H1	2590.9	-0.238384	0.104276	-2.28608	0.0222495	0.0847892
EEFSEC	108.347	0.273071	0.256864	1.06309	0.28774	0.51718
LOC102606465	78.8131	0.595458	0.22438	2.6538	0.00795919	0.037595
GNAT3	318.512	-0.645228	0.367284	-1.75675	0.07896	0.219575
ELOC	1226.28	0.409507	0.142573	2.87226	0.00407544	0.0217635
SPIN4	406.664	-0.418251	0.184965	-2.26124	0.0237443	0.0891992
TTC23L	17.4706	-0.205597	0.458852	-0.448069	0.654104	0.822071
RANBP3L	31.1211	4.60095	0.600523	7.66158	1.83665e-14	7.73924e-13
ECD	797.671	-0.25486	0.0909456	-2.80233	0.00507345	0.0259936
THRB	351.349	0.865041	0.158678	5.45156	4.99291e-08	9.1231e-07
SMAD5	1871.37	-0.0807777	0.144519	-0.558941	0.576202	0.767804
SMAD3	155.334	-1.34103	0.359698	-3.7282	0.00019285	0.00164455
KIAA0040	186.577	1.02687	0.205409	4.99914	5.7586e-07	8.7588e-06
HSD3B7	1014.63	-0.154591	0.268321	-0.576141	0.56452	0.76083
ADD1	1554.94	-0.148024	0.0903928	-1.63756	0.101513	0.262436
WSCD2	33.39	1.57745	0.621912	2.53646	0.0111981	0.049251
F2	4.96561	-1.30723	1.14125	-1.14543	0.252031	0.476321
CRYBB2	24.5098	0.204054	0.384268	0.531021	0.595405	0.781155
OLFML1	41.3364	2.46693	0.502492	4.9094	9.13558e-07	1.33897e-05
STIMATE	330.262	-0.233999	0.145351	-1.60988	0.107423	0.272987
ZNF773	324.405	-0.129927	0.172104	-0.754932	0.45029	0.673478
ZNF699	511.93	-0.327314	0.180608	-1.81229	0.0699417	0.200747
TEX9	192.198	-0.324876	0.161267	-2.01452	0.0439546	0.143204
CLIC1	24715.6	0.151569	0.110381	1.37314	0.169708	0.370847
GAA	768.422	0.471984	0.299406	1.5764	0.114933	0.285612
ACTG1P4	4.77584	0.669608	0.813362	0.82326	0.41036	0.639189
AKR1C3	30.5316	1.60215	0.352595	4.54389	5.52264e-06	6.8692e-05
ALPK1	117.344	0.161449	0.381332	0.423383	0.672016	0.832413
ABT1	534.476	0.185837	0.123743	1.5018	0.13315	0.316411
PDCD6IP	3674.9	0.144322	0.14696	0.982049	0.326076	0.557923
GALNT12	208.377	0.413418	0.311311	1.32799	0.184182	0.391269
EML2	99.3427	0.970513	0.256474	3.78405	0.000154295	0.00135422
MEMO1	1165.99	0.255664	0.131684	1.9415	0.0521981	0.162568
ETFBKMT	43.9964	0.320645	0.315425	1.01655	0.309368	0.540698
SF1	1727.87	-0.187726	0.190368	-0.986121	0.324074	0.555872
TBC1D23	1012.93	0.107062	0.0993229	1.07792	0.281069	0.50946
CEP97	645.42	-0.216041	0.114355	-1.88921	0.0588635	0.177048
PDLIM5	900.264	0.681657	0.125921	5.41339	6.18425e-08	1.10196e-06
BTF3	7283.65	0.0609861	0.108776	0.560658	0.575031	0.766863
GPAT3	153.901	-0.0119239	0.34668	-0.0343945	0.972563	0.98976
CCNT2	1690.22	-0.767722	0.0883424	-8.6903	3.61491e-18	2.12495e-16
RPUSD1	645.407	0.929243	0.264015	3.51966	0.000432095	0.00328404
PPFIBP2	75.0071	-0.1557	0.378592	-0.41126	0.680882	0.838438
RPL35A	7199.66	-0.0628043	0.183779	-0.341739	0.732548	0.871819
RPL34	5172.59	0.0282648	0.173552	0.162861	0.870628	0.941118
ACTN3	2.70811	1.65514	1.35252	1.22375	0.221046	0.43868
CENPP	117.044	0.625777	0.167353	3.73927	0.000184557	0.001582
SNX10	600.832	-0.264239	0.263665	-1.00218	0.316259	0.547298
JUND	2176.51	-0.483249	0.219908	-2.19751	0.0279841	0.100772
VARS2	1846.82	-0.206287	0.221386	-0.931801	0.351439	0.584953
HDAC11	288.614	-0.0144468	0.164492	-0.0878267	0.930014	0.969938
ARIH2	1984.67	0.428003	0.0897763	4.76743	1.86587e-06	2.53041e-05
PCF11	1418.93	-0.152765	0.187424	-0.815075	0.415029	0.642558
PIK3R3	376.774	0.184126	0.331293	0.555779	0.578362	0.769503
NDUFAF6	293.309	0.0727687	0.15765	0.461583	0.64438	0.815232
H3-2	258.385	0.081536	0.228802	0.356361	0.72157	0.864628
HDGFL2	1400.79	-0.28704	0.194121	-1.47867	0.139229	0.325842
SCARNA2	4458.93	-0.519941	0.200456	-2.59379	0.00949257	0.043041
TDRD6	31.4782	-0.112795	0.788772	-0.143	0.88629	0.948525
ZNF780A	1128.62	-0.285622	0.134965	-2.11627	0.034322	0.118654
ACP6	522.492	-0.114723	0.194515	-0.58979	0.555332	0.754294
NT5E	58.2059	0.802868	0.299319	2.68231	0.00731146	0.0350874
DAB2IP	410.129	0.24967	0.224206	1.11358	0.265461	0.492076
KIAA1324	5.28207	-0.191422	1.01952	-0.187756	0.851068	0.93177
GLYCTK	160.776	0.715783	0.210291	3.40378	0.000664613	0.00473397
PPP2R5C	1680.51	0.0747247	0.0837531	0.892202	0.372285	0.605137
PFN1	15213.4	-0.168384	0.126822	-1.32771	0.184274	0.391269
KIF16B	387.84	-0.278074	0.14245	-1.95209	0.0509278	0.159595
PHTF1	526.061	-0.0759221	0.140275	-0.541239	0.588343	0.777336
IGFLR1	87.2193	-0.0624178	0.249999	-0.249673	0.802841	0.908136
RC3H1	2118.23	-0.226334	0.143536	-1.57685	0.11483	0.285398
MOV10	2226.72	-0.155472	0.188266	-0.825808	0.408913	0.638014
NSD1	3020.95	-0.323863	0.112489	-2.87908	0.00398842	0.021369
PPP1R13B	388.556	0.458508	0.171409	2.67494	0.00747433	0.035734
PGAP6	858.861	-0.173958	0.131108	-1.32682	0.184567	0.391508
PPP1R35	366.318	0.402282	0.161307	2.49389	0.0126352	0.0542501
NTAN1	709.992	-0.310443	0.19635	-1.58107	0.113861	0.283675
SLC25A26	369.74	-0.00979863	0.158988	-0.0616311	0.950857	0.979494
GSTM4	215.501	0.174651	0.171388	1.01904	0.308185	0.539258
VDAC2	4072.26	0.195904	0.138084	1.41873	0.155977	0.350248
AFAP1	667.079	0.0689136	0.103495	0.665864	0.505498	0.715985
RBM4	1106.3	-0.120841	0.11364	-1.06336	0.287618	0.517131
C11orf80	229.438	-0.227939	0.183729	-1.24062	0.214745	0.430811
ZSCAN2	190.586	-0.416915	0.21752	-1.91667	0.0552794	0.169093
MORN3	16.0061	-0.716699	0.438131	-1.63581	0.101879	0.262953
IFT80	13.881	0.510695	0.544825	0.937355	0.348576	0.581496
ABHD17B	696.511	-0.0338358	0.103133	-0.32808	0.742851	0.877147
TCTN3	872.46	0.0365259	0.144884	0.252104	0.800961	0.907393
OTUD4	1731.6	0.0840499	0.0932602	0.901241	0.36746	0.600687
FAM193A	749.908	0.134341	0.171035	0.785459	0.432184	0.656926
MED7	385.831	-0.312046	0.128375	-2.43074	0.0150679	0.0624099
ECE1	691.224	-0.192062	0.114579	-1.67623	0.0936925	0.248214
EIF2AK2	2405.31	-0.0982857	0.0899788	-1.09232	0.274693	0.501755
TADA3	1491.52	0.556329	0.174331	3.19122	0.00141674	0.00903191
RASSF1	480.094	0.160663	0.227482	0.706267	0.480022	0.696565
ARMC9	518.851	-0.492536	0.166969	-2.94987	0.00317912	0.0177288
NRCAM	7.21172	-4.8594	1.51133	-3.21531	0.00130305	0.00842745
NRAD1	2.92926	-1.39893	1.44592	-0.9675	0.333294	0.565057
PFKM	1902.94	0.175152	0.166173	1.05403	0.291869	0.521672
ACOX1	1590.88	-0.22477	0.0979239	-2.29535	0.0217131	0.0833116
LINC02586	3.23877	0.487916	1.12587	0.433369	0.664747	0.82871
TTC7B	267.231	0.147491	0.180194	0.818513	0.413064	0.6415
ITGB1BP1	2862.7	0.525574	0.138641	3.79089	0.00015011	0.0013217
RBM15-AS1	19.926	1.2193	0.471219	2.58755	0.009666	0.0436954
GOLGA2	1059.93	-0.547102	0.116638	-4.69059	2.72421e-06	3.59126e-05
LAMTOR5-AS1	16.9586	0.341074	0.486193	0.701521	0.482978	0.698482
NCAPG	1907.46	-0.115933	0.137997	-0.84011	0.400847	0.631612
IKZF1	14.1425	-4.89398	0.803373	-6.09179	1.11653e-09	2.59759e-08
MATK	637.486	0.732132	0.125373	5.83962	5.23188e-09	1.1151e-07
MAGED1	1044.26	-0.250931	0.233422	-1.07501	0.28237	0.511092
DRAM2	348.215	0.0846431	0.132914	0.636824	0.52424	0.731204
KAT7	1093.89	-0.149537	0.0856087	-1.74674	0.0806816	0.222859
DBF4B	267.364	-0.0314342	0.194674	-0.161471	0.871722	0.941426
PIK3IP1	249.965	-0.422284	0.491792	-0.858663	0.390526	0.622056
MFN1	1479.28	-0.118057	0.128892	-0.915938	0.3597	0.592866
B4GALNT3	364.338	1.58069	0.139313	11.3463	7.73836e-30	1.17268e-27
TOGARAM2	27.7745	4.185	0.976479	4.2858	1.82079e-05	0.000201851
SHMT2	1965.54	0.615196	0.214502	2.86802	0.00413048	0.0219535
PIFO	20.201	1.11753	0.556343	2.0087	0.044569	0.144663
THUMPD2	366.555	-0.0585009	0.182031	-0.321379	0.747923	0.880112
ZNF415	60.276	-5.11824	0.475286	-10.7688	4.83484e-27	6.14323e-25
PRNP	3220.67	-0.00426073	0.195318	-0.0218143	0.982596	0.993884
TEX46	4.41828	-0.384665	0.869737	-0.442278	0.658288	0.824891
SSBP2	685.021	-0.258284	0.15607	-1.65493	0.0979397	0.256341
TMEM100	3.26091	4.88314	1.55689	3.13647	0.00170995	0.0105945
TULP3	894.179	-0.324773	0.110072	-2.95056	0.00317199	0.017695
SH3PXD2B	533.408	-0.620872	0.176613	-3.51544	0.000439034	0.00332964
UPK1A	151.569	-1.51641	0.682505	-2.22183	0.026295	0.0963487
CALM1	5780.84	-0.0305482	0.110232	-0.277127	0.781683	0.897777
SF3B6	1795.7	-0.0705028	0.122893	-0.573692	0.566176	0.761677
INKA2	77.3075	-2.07321	0.292934	-7.07741	1.46878e-12	4.82331e-11
INKA2-AS1	9.06043	-1.58726	0.969751	-1.63677	0.101679	0.262673
LOC101928718	3.13715	0.149274	1.05358	0.141683	0.887331	0.94865
LEMD2	593.985	0.094478	0.100749	0.937753	0.348371	0.581311
UBE2G2	1251.48	0.156043	0.144398	1.08064	0.279855	0.507704
TDP1	542.894	0.0583923	0.171521	0.340438	0.733527	0.872625
P2RY1	299.26	-3.20496	0.197867	-16.1976	5.2466e-59	2.54892e-56
ST7L	332.347	0.0382669	0.143046	0.267514	0.789074	0.902313
PGAP2	392.478	0.167993	0.153639	1.09343	0.274205	0.500976
COP1	1272.22	-0.0208946	0.0883313	-0.236548	0.813008	0.914062
TBC1D4	318.358	0.618753	0.137103	4.51305	6.39026e-06	7.83044e-05
MST1R	7.85698	-1.13062	0.698102	-1.61956	0.105326	0.269524
SYNJ2	423.754	0.12255	0.128562	0.953242	0.340468	0.572751
APC	1675.37	0.00982141	0.140746	0.069781	0.944368	0.976436
NPM1	26477	0.0628943	0.167306	0.375924	0.706974	0.855414
ZNF451	3476.92	-0.10568	0.115381	-0.915916	0.359711	0.592866
VPS45	1106.66	-0.225029	0.163914	-1.37285	0.169799	0.370997
LINC02716	4.7881	0.956485	1.15373	0.829037	0.407083	0.637063
KNSTRN	871.859	0.267165	0.161578	1.65348	0.0982337	0.256866
C1orf159	192.759	-0.00646801	0.214987	-0.0300856	0.975999	0.99118
SAMD9L	159.358	2.0446	0.253745	8.05769	7.77469e-16	3.67958e-14
PERM1	3.99304	-1.23603	0.91349	-1.35308	0.176029	0.380234
WASHC2A	1533.86	0.0255313	0.12019	0.212424	0.831776	0.923379
ANXA11	2246.33	0.519379	0.111521	4.65721	3.20521e-06	4.17208e-05
AMN1	99.0233	0.642366	0.265048	2.42358	0.0153682	0.063513
MASP2	4.08038	-0.368194	1.1569	-0.318259	0.750289	0.881184
AP4B1-AS1	4.76996	-0.582033	0.820384	-0.709464	0.478036	0.695272
MUSK	170.009	5.9539	0.897495	6.6339	3.26928e-11	9.29467e-10
PHF6	1356.12	-0.206773	0.177276	-1.16639	0.243455	0.466194
GAS2L1	963.358	-0.106655	0.200091	-0.533035	0.594009	0.780963
CCDC66	355.089	-0.41362	0.133664	-3.09449	0.00197154	0.0119596
TAF1	1140.18	-0.24295	0.181112	-1.34143	0.17978	0.385613
HIPK1-AS1	16.1001	0.0626066	0.487694	0.128373	0.897854	0.953562
LILRB3	3.18171	2.53927	1.9963	1.27199	0.203377	0.416055
POLE	2180.23	-0.0446849	0.155619	-0.287144	0.774002	0.893179
KAT8	427.231	-0.118668	0.106765	-1.11149	0.266358	0.493075
OLFML3	4.64757	-0.341969	0.797637	-0.428727	0.668122	0.830239
VEZT	1055.76	-0.364829	0.181567	-2.00933	0.0445018	0.144559
LPAR1	24.2721	0.939057	0.634239	1.4806	0.138712	0.325049
RAB15	429.192	0.083782	0.127939	0.654858	0.512559	0.722328
LIN9	648.493	-0.19965	0.117444	-1.69995	0.0891397	0.239144
RPS6KC1	960.63	-0.167371	0.0836592	-2.00063	0.045432	0.146858
CHRNA7	370.152	0.0444636	0.270943	0.164107	0.869647	0.940533
KMO	3.53331	3.78995	1.34504	2.81772	0.00483663	0.0250051
DNAJB4	1207.05	0.566645	0.241633	2.34507	0.0190236	0.075265
TMCO1	1378.51	0.311776	0.187434	1.66339	0.0962335	0.253078
MUTYH	291.569	0.128286	0.161617	0.793768	0.42733	0.652968
BRAT1	942.719	0.293033	0.132514	2.21134	0.0270122	0.0983009
HACE1	547.612	-0.15983	0.183707	-0.87003	0.384284	0.616212
POLR2B	4390.15	0.105429	0.148528	0.709822	0.477815	0.695261
MED23	1052.04	-0.111356	0.0935311	-1.19058	0.233818	0.455081
KLHL7	514.273	-0.393004	0.107133	-3.66836	0.000244112	0.00201744
EFHC1	409.665	-0.278445	0.173902	-1.60116	0.109341	0.27612
PINLYP	2.60751	-0.0829675	1.10192	-0.0752932	0.939981	0.974433
ZNF850	476.663	-0.529691	0.291511	-1.81705	0.0692089	0.199024
MAST1	130.221	0.770799	0.282011	2.73322	0.00627185	0.0309434
PRPF4	1426.02	0.0181763	0.218584	0.0831545	0.933729	0.971548
FITM1	3.7861	-0.319058	1.04474	-0.305395	0.760065	0.886
RPRML	32.1238	0.0246312	0.412785	0.0596708	0.952418	0.979599
RAC3	1115.53	0.829524	0.136093	6.09527	1.09256e-09	2.549e-08
KIZ	156.174	-0.194672	0.222906	-0.873337	0.382479	0.614713
BAD	485.498	0.153166	0.130232	1.1761	0.239555	0.461994
ZCCHC3	982.946	-0.144887	0.117199	-1.23624	0.216369	0.432738
GREB1	29.1638	-0.0711294	0.419191	-0.169683	0.86526	0.938496
CRH	30.3573	5.76184	0.785535	7.33493	2.21841e-13	8.14306e-12
COMT	487.487	0.205071	0.118813	1.72601	0.0843464	0.229831
TMEM102	162.276	0.0853031	0.180669	0.472151	0.636819	0.809152
ATP1A1-AS1	73.3842	0.0915975	0.350256	0.261516	0.793695	0.90428
RNF34	810.579	0.204183	0.0885471	2.30592	0.0211149	0.0814898
RAB11FIP5	948.955	0.119524	0.193669	0.617157	0.537131	0.74109
NFKBIL1	1471.19	-0.0370252	0.156397	-0.236739	0.812859	0.914062
SUSD4	9.77544	0.0380023	0.606349	0.0626739	0.950026	0.979103
CHST6	47.9744	3.89612	0.641562	6.07286	1.2565e-09	2.89469e-08
CREG2	108.623	2.66929	0.349496	7.63753	2.21426e-14	9.30663e-13
IFT88	710.402	-0.263182	0.157851	-1.66728	0.0954588	0.251562
SUMF2	1935.87	0.286582	0.142552	2.01038	0.0443915	0.144347
LOC101929099	16.4156	-0.667076	0.491173	-1.35813	0.174423	0.377559
PSMB8-AS1	13.2709	4.11671	1.20479	3.41694	0.000633303	0.00455812
RNF25	514.53	-0.516687	0.126942	-4.07026	4.69607e-05	0.000468699
ZSCAN21	171.734	-0.398799	0.145705	-2.73703	0.00619976	0.0306482
GNL3	3059.98	0.372393	0.143445	2.59606	0.00942994	0.0428393
PIK3R2	791.634	0.0107894	0.179049	0.0602595	0.951949	0.979599
JRKL	478.851	-0.472535	0.17968	-2.62987	0.00854172	0.0396549
IVD	990.709	0.337376	0.111977	3.01292	0.0025875	0.0149285
WARS2-AS1	212.417	0.0432063	0.13523	0.319504	0.749345	0.880837
UNC79	159.77	0.562328	0.296364	1.89743	0.0577718	0.174839
CDK11B	856.782	-0.02195	0.113714	-0.193028	0.846937	0.930166
LINC00622	7.32594	-3.2508	1.67812	-1.93717	0.0527244	0.163642
SETD7	1900.64	0.178533	0.150916	1.18299	0.236813	0.458471
CD99	3096.52	0.763074	0.165273	4.61706	3.89211e-06	5.0031e-05
BIK	65.2722	-1.48051	0.492404	-3.00669	0.0026411	0.0151847
LIPK	3.01867	0.620543	1.91159	0.324622	0.745467	0.87858
ZNF410	1055.96	0.129534	0.131218	0.987167	0.323561	0.555223
TNRC6C-AS1	6.39497	0.236033	1.41501	0.166807	0.867522	0.939346
C1orf50	288.362	0.162318	0.142465	1.13936	0.254555	0.479118
ANKS3	231.646	-0.178904	0.131826	-1.35712	0.174743	0.377999
LOC100996724	513.827	0.949188	0.226927	4.18279	2.87952e-05	0.000303979
NOTCH2NLR	35.1407	0.168815	0.297824	0.566829	0.570831	0.763915
PEX11G	49.4921	-0.168943	0.290117	-0.582326	0.560347	0.757742
RNF111	799.697	-0.160118	0.174531	-0.917417	0.358924	0.59216
LINC00623	92.9479	4.87118	0.744772	6.5405	6.1312e-11	1.68511e-09
TRPM7	2535.29	-0.348661	0.0852657	-4.08912	4.3302e-05	0.00043587
FAM72B	240.499	0.0702435	0.193354	0.363289	0.716389	0.860981
RXRB	2194.95	0.355306	0.131205	2.70803	0.00676835	0.0329738
EMBP1	71.9424	-0.631418	0.275751	-2.28981	0.0220322	0.0841372
LSP1P5	2153.68	-0.0721182	0.166778	-0.432421	0.665435	0.829059
LOC644634	137.311	4.2538	0.604481	7.0371	1.96284e-12	6.38232e-11
FAM72C	328.237	0.257645	0.199714	1.29007	0.197026	0.40829
SRGAP2D	651.552	-0.028722	0.122545	-0.234379	0.814691	0.91433
LOC101927429	21.3188	0.0150292	0.553616	0.0271473	0.978342	0.992327
RNVU1-15	192.916	-0.0252817	0.391298	-0.0646098	0.948485	0.978465
NBPF15	1327.6	0.13997	0.0862483	1.62287	0.104617	0.268249
MIR421	12.0597	-0.288839	0.555016	-0.520416	0.602773	0.786762
FAM72D	20.8397	0.124386	0.445589	0.279149	0.780131	0.897055
LINC01145	269.445	5.24353	0.513883	10.2038	1.90755e-24	1.9817e-22
LOC100996740	46.8151	2.50504	0.682006	3.67304	0.00023968	0.00198747
RNVU1-14	392.831	0.0491451	0.367777	0.133628	0.893697	0.951807
DHRS12	46.6082	-0.033585	0.373155	-0.0900027	0.928285	0.968936
MST1L	23.452	0.338513	0.392873	0.861636	0.388888	0.620463
MARF1	1347.82	-0.167235	0.194273	-0.860827	0.389333	0.62099
LOC441155	289.392	-0.45082	0.154871	-2.91093	0.00360353	0.0197358
NBPF25P	458.739	-0.00940248	0.141267	-0.066558	0.946934	0.977407
GPR89A	2079.51	1.10099	0.11756	9.36534	7.5807e-21	5.85131e-19
ZC3H12A	143.256	0.0739656	0.211283	0.350077	0.726281	0.867943
ANKRD20A3	6.42809	-1.14341	1.06914	-1.06947	0.284859	0.513791
ZNF85	340.506	-0.219624	0.172304	-1.27463	0.202441	0.414985
WDR19	274.216	-0.122506	0.144515	-0.8477	0.396605	0.627562
RUFY3	606.792	0.256809	0.134626	1.90758	0.0564459	0.171834
DOP1A	731.971	0.486827	0.134138	3.6293	0.00028419	0.00229547
UQCRC1	3120.74	0.228625	0.131027	1.74487	0.0810076	0.223424
USP4	623.534	-0.184905	0.123619	-1.49576	0.134716	0.31894
PEX11B	407.596	-0.159184	0.161799	-0.98384	0.325194	0.556985
GNRHR2	23.4601	0.0240105	0.375783	0.0638944	0.949054	0.978789
LIX1L-AS1	3.33416	-0.605616	0.940349	-0.644033	0.519554	0.727621
PRKCE	110.356	0.00884311	0.209449	0.0422208	0.966323	0.986509
TRAM1	4212.98	0.463191	0.125477	3.69146	0.000222973	0.0018639
ZDHHC12	468.639	0.0509734	0.172188	0.296033	0.767205	0.889082
PROSER1	289.644	-0.0199928	0.326261	-0.0612785	0.951137	0.979599
GATD3A	106.524	0.585794	0.254205	2.30441	0.0211995	0.081778
SLC38A9	265.508	0.00661519	0.131758	0.0502072	0.959957	0.982988
CLSTN1	1916.78	-0.343934	0.134742	-2.55254	0.010694	0.0474722
MICB	2721	-0.0241382	0.289206	-0.0834634	0.933483	0.971476
SNX18	870.451	0.512287	0.168754	3.0357	0.00239974	0.0140166
RNVU1-6	171.908	0.313775	0.712957	0.440104	0.659862	0.825386
LINC01719	32.5279	1.1136	0.562821	1.9786	0.0478613	0.152444
NUDT4P2	5.80067	-0.442692	1.1494	-0.385152	0.700125	0.850343
HYDIN2	5.42983	-1.03335	1.21913	-0.847614	0.396653	0.627578
RNVU1-8	120.169	0.09863	0.424317	0.232444	0.816193	0.914894
DPH7	774.588	0.00611411	0.10127	0.0603743	0.951857	0.979599
PDIA3P1	543.239	0.0400022	0.155879	0.256624	0.797469	0.906143
LZTFL1	501.855	0.0939846	0.133742	0.70273	0.482224	0.698025
ATAD2B	726.957	-0.0990456	0.118126	-0.838475	0.401764	0.632635
TTN-AS1	245.308	0.0405275	0.19113	0.212041	0.832075	0.923484
RPP25L	504.427	0.200791	0.15684	1.28023	0.200464	0.412332
DCTN3	515.494	0.109326	0.117252	0.932398	0.351131	0.584558
C9orf24	18.5636	2.0428	0.885296	2.30748	0.0210282	0.0811929
SLC25A32	1134.97	0.179991	0.169166	1.06399	0.287333	0.516842
NAT10	1814.23	0.330058	0.0983558	3.35575	0.0007915	0.00549522
SERINC2	176.396	-0.561392	0.219005	-2.56338	0.0103659	0.0462892
ART5	3.64451	3.04707	1.19485	2.55017	0.010767	0.0477189
ACO1	1343.14	0.123121	0.106858	1.15219	0.249241	0.472943
SP2	55.1986	-0.270887	0.352934	-0.767528	0.442767	0.666723
TRIM46	11.1348	0.423479	0.621799	0.681054	0.495837	0.708314
TMEM167B	444.549	-0.0746121	0.117727	-0.633774	0.526228	0.73241
CA11	1439.68	0.572484	0.136912	4.18139	2.8973e-05	0.000305409
ATXN1-AS1	11.1586	-4.85311	1.32089	-3.67411	0.000238684	0.0019802
FAM120AOS	1167.98	-0.0429316	0.157425	-0.272712	0.785075	0.899734
PARP11	109.4	-0.677309	0.246087	-2.75231	0.00591763	0.029522
NUP43	1597.6	0.127183	0.117632	1.08119	0.279611	0.507373
TBC1D32	1189.97	0.498654	0.116058	4.29659	1.73449e-05	0.000193191
BCKDHB	871.574	0.738305	0.270462	2.72979	0.00633748	0.0312019
MFSD9	399.427	-0.316859	0.186639	-1.69771	0.0895622	0.239966
NDUFA10	2108.89	-0.386975	0.173125	-2.23524	0.0254016	0.0937198
KANSL3	1875.43	-0.428909	0.141136	-3.03898	0.00237381	0.0138946
NFAM1	10.8673	1.54368	1.49942	1.02952	0.303237	0.534346
SYNCRIP	6375.09	0.0333365	0.108603	0.306957	0.758876	0.885202
CHD1L	3266.16	-0.0708215	0.288548	-0.245441	0.806115	0.910674
TRIAP1	546.558	0.310059	0.259908	1.19296	0.232886	0.453794
CHMP5	1249.28	-0.281682	0.125847	-2.23829	0.0252021	0.0932964
CTDSPL2	1751.07	-0.425219	0.164575	-2.58374	0.00977358	0.0440611
CELF5	12.1059	-0.672106	0.637511	-1.05427	0.291761	0.521626
TMX1	2029.13	-0.0325378	0.128002	-0.254197	0.799344	0.906651
DCTD	2427.98	0.102192	0.115802	0.882475	0.37752	0.610045
GPR89B	1422.65	0.757652	0.129718	5.84076	5.19633e-09	1.10895e-07
PLAG1	190.807	3.00213	0.310495	9.66886	4.08914e-22	3.42865e-20
PDZK1P1	820.633	5.87577	0.229058	25.6519	4.0314e-145	1.10985e-141
RNVU1-7	46448.1	-0.0263335	0.157207	-0.167509	0.86697	0.939203
PDE4DIPP1	17.3706	6.21439	1.24668	4.98475	6.20419e-07	9.40191e-06
AKTIP	524.263	-0.573397	0.130347	-4.39899	1.08754e-05	0.000127044
TIPIN	442.27	-0.216433	0.150004	-1.44285	0.149062	0.340271
DHRS1	112.461	0.131493	0.204799	0.64206	0.520834	0.7284
MRM1	317.97	0.41032	0.176266	2.32785	0.0199202	0.0779329
SETD6	554.934	0.0855752	0.142067	0.602357	0.546937	0.748244
MIR5087	58.2368	0.173119	0.421642	0.410584	0.681378	0.838861
RNVU1-1	20.7584	0.0415616	0.357164	0.116366	0.907363	0.957935
LOC100132057	4.04149	-3.50347	1.49365	-2.34558	0.0189977	0.0752154
RNVU1-3	36.3019	0.138198	0.41716	0.331284	0.74043	0.876167
FAM171A2	52.2498	-0.23776	0.323922	-0.734004	0.462946	0.683674
SCO2	320.326	0.434985	0.192318	2.2618	0.0237099	0.0891105
EGF	41.1261	3.5661	0.46288	7.70416	1.31711e-14	5.65093e-13
MTUS1	142.907	-0.793789	0.30839	-2.57398	0.0100536	0.0451141
HDAC3	1426.58	-0.202881	0.255444	-0.794229	0.427062	0.652685
IER2	991.687	-0.0282551	0.135515	-0.208501	0.834838	0.924501
CTNND2	3.90848	-5.67109	1.38883	-4.08335	4.43906e-05	0.000446012
SLC31A2	69.0028	0.527415	0.36445	1.44715	0.147854	0.338931
COL16A1	9.74617	-0.136319	0.773889	-0.176148	0.860178	0.935749
NDC80	895.017	0.0486468	0.186372	0.26102	0.794077	0.90438
ACADM	1429.92	0.449883	0.226751	1.98404	0.0472514	0.15126
OAT	3451.38	0.708009	0.207672	3.40927	0.000651362	0.00466058
CPA3	3.82384	-5.18048	1.44097	-3.59514	0.000324214	0.00257222
EIF4E2	1320.39	-0.296199	0.106195	-2.7892	0.00528387	0.0268634
MOCS1	149.44	-1.40764	0.246839	-5.70264	1.17963e-08	2.33822e-07
POLR3D	685.562	0.431703	0.124125	3.47798	0.000505206	0.00374551
SYBU	25.4193	-4.49801	0.591754	-7.60115	2.93502e-14	1.21811e-12
ZDHHC8	456.043	0.489958	0.174408	2.80927	0.00496543	0.0255113
CLDN7	5.20403	2.09278	0.871064	2.40256	0.0162808	0.0666355
PDE2A	8.09879	-3.16456	1.4582	-2.17018	0.0299933	0.106521
NBPF9	1274.89	0.0849601	0.142213	0.597414	0.550231	0.750328
LTBP3	1053.17	0.290957	0.172339	1.68828	0.0913568	0.243586
TMEM54	172.023	-0.642057	0.161198	-3.98303	6.80428e-05	0.000653448
PPP4R2	2731.7	-0.0563634	0.0917242	-0.614487	0.538893	0.742083
WIPI2	1141.34	-0.121801	0.0956178	-1.27383	0.202725	0.415151
FAM136A	1385.57	-0.0974063	0.132424	-0.735565	0.461996	0.682847
ATXN2	521.802	-0.297991	0.229626	-1.29772	0.194383	0.404843
LINC00869	139.227	3.06148	0.37838	8.09103	5.91604e-16	2.84901e-14
TBP	472.463	0.0466256	0.125085	0.372752	0.709333	0.856563
CACNB3	317.414	-0.0297675	0.169307	-0.175819	0.860436	0.935784
DXO	1223.2	0.206439	0.12854	1.60603	0.108268	0.274374
LMLN	495.909	0.136935	0.349707	0.391571	0.695375	0.847391
TXNL4B	596.944	-0.00854927	0.254957	-0.0335322	0.97325	0.990175
ZNF239	298.241	-0.146356	0.144925	-1.00987	0.312556	0.543452
MTMR11	2188.57	-0.338615	0.140696	-2.40671	0.016097	0.0660106
PDE4D	4933.24	-0.284233	0.16113	-1.764	0.0777317	0.216997
SCAMP4	232.09	0.0310987	0.221423	0.140449	0.888305	0.949007
ARL13B	404.837	-0.343537	0.156413	-2.19635	0.0280673	0.101005
VPS13B	1760.14	-0.165132	0.179281	-0.921078	0.35701	0.590654
FDXR	534.871	-0.790584	0.161494	-4.89544	9.80865e-07	1.42481e-05
LOC105371433	4.75837	-1.34708	0.839452	-1.60472	0.108556	0.27481
XKR8	24.1455	-0.199777	0.707118	-0.282522	0.777543	0.895758
NOL8	738.549	-0.0550327	0.200164	-0.274938	0.783364	0.898753
NXT1	373.969	0.374664	0.155945	2.40254	0.0162817	0.0666355
HTRA2	505.69	0.0618142	0.306389	0.201751	0.840112	0.926861
CLCF1	135.54	-0.992126	0.328721	-3.01814	0.00254329	0.0146991
VPS4A	2272.46	0.216495	0.149993	1.44337	0.148917	0.340095
LIG1	873.439	-0.302886	0.165978	-1.82485	0.068023	0.196353
APH1A	2073.95	0.260039	0.135789	1.91502	0.0554895	0.169611
PUM2	1810.15	-0.0956014	0.201087	-0.475424	0.634485	0.807558
RAB3D	718.338	-0.0991077	0.124776	-0.794286	0.427029	0.652685
JUNB	2010.57	-0.123338	0.244189	-0.505091	0.613495	0.794058
BAZ1B	4354.32	0.794935	0.0680107	11.6884	1.46144e-31	2.39011e-29
TBC1D25	135.928	0.0297614	0.160537	0.185386	0.852926	0.932605
CYP2D7	11.8579	0.290003	0.694065	0.417832	0.67607	0.83494
RPRD2	1054.76	-0.603598	0.216629	-2.78632	0.00533106	0.0270367
OGFR	2309.63	0.0132803	0.185941	0.0714222	0.943062	0.976058
ZNF112	336.31	-0.453717	0.176564	-2.5697	0.0101788	0.045577
CDADC1	40.404	0.141612	0.271461	0.521665	0.601903	0.786762
GPX8	1437.21	-0.275236	0.254657	-1.08081	0.279781	0.507625
GUSBP15	19.6402	-0.127601	0.38558	-0.330933	0.740695	0.876167
MFAP1	1009.53	-0.0526019	0.164549	-0.319673	0.749216	0.88076
MIR4257	7.10246	-0.170666	0.650112	-0.262518	0.792922	0.903904
ADAMTSL4-AS1	46.3876	-0.360994	0.29226	-1.23518	0.216763	0.433106
RUSC1	1171.97	-0.127869	0.156702	-0.815998	0.414501	0.642102
FAM72A	336.867	0.183971	0.191382	0.961278	0.336413	0.568245
ASAH1	1795.89	0.225353	0.0999692	2.25423	0.0241819	0.0904316
LEPR	56.0081	-0.428413	0.442226	-0.968763	0.332663	0.564435
ATG7	554.619	0.056186	0.0970038	0.579214	0.562445	0.759277
ITGAM	13.0656	-2.73059	0.92838	-2.94125	0.00326895	0.0181562
NES	1938.08	4.74574	0.285691	16.6115	5.75532e-62	2.8808e-59
CHM	1102.04	-0.348896	0.137892	-2.53022	0.0113991	0.049935
BMP1	405.585	0.455351	0.153934	2.95808	0.00309557	0.0173272
DMTF1	1825.82	-0.290381	0.183859	-1.57936	0.114253	0.28435
MLLT10	1266.63	-0.170843	0.11268	-1.51618	0.129473	0.310668
TESK2	6.52734	2.1428	0.786954	2.7229	0.00647109	0.0317368
ADGRA1	5.23471	-3.11683	1.7303	-1.80132	0.0716521	0.204236
FRMD6	223.951	0.208949	0.333085	0.627315	0.530453	0.735796
RUNX1	97.9777	-4.21326	0.916801	-4.59561	4.3148e-06	5.49938e-05
LAMP2	1340.51	-0.122031	0.136221	-0.895833	0.370342	0.603195
SNRPN	39.5877	-0.120742	0.328844	-0.367172	0.713491	0.859177
CRBN	575.801	-0.243525	0.181331	-1.34299	0.179275	0.38503
ZNF146	3016.7	0.116684	0.157976	0.738623	0.460136	0.681598
PCGF2	471.872	-0.760183	0.352796	-2.15474	0.0311823	0.10994
AKAP13	1665.54	0.000305123	0.131487	0.00232056	0.998148	1
STK33	202.847	0.183932	0.153377	1.19921	0.230445	0.450739
SLC9A3R2	200.985	1.09808	0.152071	7.22084	5.16662e-13	1.82746e-11
RCAN3	552.282	-0.129292	0.133468	-0.968714	0.332688	0.564435
MAN2A2	902.705	-0.340294	0.174364	-1.95163	0.0509823	0.159705
FTH1P3	25.5023	0.542132	0.387547	1.39888	0.161849	0.359282
TPTEP1	233.296	1.01783	0.25278	4.02656	5.65986e-05	0.000554505
TERC	628.796	-0.0420267	0.219085	-0.191829	0.847876	0.930538
DDX49	810.161	0.5173	0.167264	3.09271	0.0019834	0.0120183
TMEM267	325.527	-0.256566	0.195729	-1.31082	0.189917	0.398851
NAP1L2	191.207	-0.233337	0.321936	-0.724792	0.468579	0.687572
TEAD1	2990.56	0.335787	0.146159	2.2974	0.0215957	0.0829771
CDC42SE1	2858.5	-0.349058	0.146891	-2.37632	0.0174865	0.0704491
PLCXD2	35.5895	-1.89736	0.350324	-5.41602	6.09398e-08	1.09058e-06
SLC5A2	6.76184	-2.2826	0.684935	-3.33258	0.000860445	0.00590479
ATP7A	591.628	-0.454426	0.19873	-2.28665	0.0222164	0.0847117
MARVELD2	33.6379	-0.778212	0.620548	-1.25407	0.209816	0.424619
PLSCR1	254.964	0.816498	0.23437	3.4838	0.000494351	0.0036799
HLA-G	19.0871	0.0367598	0.437975	0.0839313	0.933111	0.971326
ZNF761	32.6975	-0.173851	0.331767	-0.524016	0.600267	0.785295
ZNF765-ZNF761	17.2669	-0.132002	0.422789	-0.312218	0.754875	0.883068
DYRK3	853.427	0.746395	0.40105	1.8611	0.0627296	0.185385
ARFGAP1	1243.74	0.138349	0.111032	1.24603	0.212752	0.428879
TMF1	1569.56	-0.168831	0.0892157	-1.89239	0.0584385	0.176051
ZNF687-AS1	53.764	0.205239	0.324962	0.631578	0.527662	0.733973
ATG2A	631.236	0.0538351	0.156189	0.34468	0.730335	0.870583
DBF4	971.006	0.136152	0.177372	0.767606	0.442721	0.666723
SNRK	578.779	-0.398416	0.0900417	-4.4248	9.65321e-06	0.000113976
GBAT2	14.809	0.738641	0.519289	1.42241	0.154908	0.348796
STRIP2	127.265	-0.4719	0.327979	-1.43881	0.150205	0.342076
PCYT1B	731.811	-0.202439	0.126216	-1.60391	0.108733	0.275216
CFAP47	354.314	0.0542298	0.24501	0.221337	0.82483	0.919293
MED6	760.63	0.0115133	0.163931	0.0702326	0.944009	0.976436
SCARA3	89.3914	-0.651791	0.393134	-1.65794	0.0973301	0.25519
ANAPC5	2426.41	0.258588	0.193645	1.33537	0.181756	0.388359
CALM3	4594.71	0.374418	0.0915467	4.08991	4.31541e-05	0.000435177
NDUFAF5	412.819	0.16725	0.121658	1.37475	0.169208	0.370098
PPP6R3	3583.65	-0.00296351	0.0994481	-0.0297995	0.976227	0.99129
MIR554	6.4712	-1.46177	0.927822	-1.57548	0.115145	0.285923
UBAP1	680.275	-0.198971	0.110155	-1.80628	0.0708752	0.202792
LTK	17.1487	0.648235	0.957367	0.677102	0.498342	0.709857
DZANK1	117.73	-0.0854792	0.207592	-0.411765	0.680512	0.838273
NOXO1	3.40051	0.995235	1.35887	0.732398	0.463926	0.684265
EXOC5	3279.68	-0.0455686	0.140287	-0.324824	0.745315	0.878549
SLC39A14	2763.79	-0.278203	0.159828	-1.74064	0.0817469	0.225012
ZFYVE26	1199.43	-0.130533	0.171258	-0.762201	0.44594	0.669885
CELSR2	366.263	0.227017	0.265779	0.854155	0.393019	0.624494
KMT2A	2947.82	-0.531923	0.311456	-1.70786	0.087662	0.236109
HELLS	1723.31	-0.110151	0.187424	-0.587709	0.556728	0.755128
C6orf89	768.337	0.00551024	0.152286	0.0361835	0.971136	0.989344
TDRKH-AS1	18.7801	0.465299	0.436276	1.06652	0.286187	0.515511
TRIM16L	59.1044	0.546691	0.271348	2.01473	0.0439332	0.143162
CHST12	341.022	0.378144	0.111103	3.40356	0.000665143	0.00473473
ATP6V0B	1206.06	0.708228	0.168669	4.19891	2.68202e-05	0.000286001
SNRNP35	161.956	0.0625128	0.175151	0.356908	0.721161	0.8642
RAP1A	544.478	0.257508	0.188888	1.36328	0.172794	0.375307
HNRNPA2B1	11745.4	-0.0769474	0.153116	-0.502542	0.615286	0.795624
FAM98C	256.61	0.0371747	0.111406	0.333685	0.738617	0.875777
TTYH1	3.17486	-1.43422	1.36806	-1.04836	0.294474	0.524877
LDLRAD3	413.708	-0.167701	0.118843	-1.41112	0.15821	0.353628
PCGF6	439.401	0.0632014	0.149158	0.423722	0.671768	0.832413
CLBA1	237.59	0.365105	0.127469	2.86427	0.00417969	0.0221374
TYMSOS	154.166	0.150248	0.211914	0.709004	0.478322	0.695627
PRPF38B	1144.13	0.00252504	0.192418	0.0131227	0.98953	0.996103
EXOSC2	1492.92	0.131238	0.163294	0.803688	0.421577	0.647717
GMPPA	965.758	-0.400178	0.237215	-1.68698	0.0916064	0.243988
MED26	244.951	0.163576	0.211429	0.77367	0.439126	0.663752
HILPDA	1148.49	0.15227	0.59967	0.253923	0.799555	0.906657
PARVB	499.684	0.266671	0.152264	1.75137	0.0798824	0.22123
DDX3X	14175.3	-0.0997046	0.12507	-0.797193	0.425339	0.651328
ZNF426	6.88175	-0.694423	0.606567	-1.14484	0.252275	0.476564
LOC101928034	372.56	0.861634	0.417241	2.06508	0.0389159	0.130361
SPDL1	728.594	-0.177653	0.159734	-1.11218	0.26606	0.492798
CAMKK2	639.607	0.190043	0.169515	1.1211	0.262245	0.487976
SOGA3	21.6233	0.0111735	0.596264	0.0187392	0.985049	0.99508
HOMER1	1309.35	0.10406	0.288204	0.361063	0.718052	0.861976
TP53	1287.07	-0.150144	0.105627	-1.42145	0.155185	0.349135
ZNF7	663.919	-0.0518733	0.078857	-0.657815	0.510657	0.720635
ZNF215	477.209	-0.0187222	0.192927	-0.0970431	0.922692	0.966365
HDHD2	192.254	0.406298	0.183524	2.21387	0.0268376	0.0979461
GRIK5	14.2813	-0.562371	0.491278	-1.14471	0.252329	0.476611
CAPS2	31.1203	1.08683	0.406516	2.67353	0.00750579	0.0358326
WDR49	9.67252	0.0104798	0.841544	0.0124531	0.990064	0.996258
SLC27A3	287.524	0.669893	0.190321	3.51981	0.00043185	0.00328404
ANKS1B	227.588	0.449797	0.191794	2.34521	0.0190161	0.0752537
CHST11	29.5807	-1.07409	0.586502	-1.83135	0.0670486	0.194504
COLEC12	7.23264	-4.44198	1.32446	-3.3538	0.000797091	0.00552512
DYRK1A	1832.76	0.308953	0.0953449	3.24037	0.00119373	0.00781224
ADGRF3	13.2832	-0.391264	0.609942	-0.641477	0.521213	0.728581
[truncated: 14,519 more rows]
