# Supplementary material for: Loss of XIST lncRNA unlocks stemness and cellular plasticity in ovarian cancer
Source: Proc Natl Acad Sci U S A. 2024 Nov 15;121(47):e2418096121. doi: 10.1073/pnas.2418096121 (PMC11588085; doi:10.1073/pnas.2418096121)
Supplement: Supplementary file 3 — Dataset S02 (XLSX) [file pnas.2418096121.sd02.xlsx]

## Sheet: sgCTL hypoxia vs sgCTL Normoxia
	baseMean	log2FoldChange	lfcSE	stat	pvalue	padj
PRKCZ-AS1	12.597	0.00110422	0.534372	0.00206639	0.998351	1
TLL1	91.9432	-0.00109898	0.541293	-0.00203028	0.99838	1
SNORA68	206.158	0.000546488	0.300436	0.00181898	0.998549	1
GMIP	176.137	0.000287987	0.164518	0.0017505	0.998603	1
TSPO	1862.89	0.00023215	0.136657	0.00169878	0.998645	1
MIR6740	2.87935	0.00152516	0.991893	0.00153763	0.998773	1
EBF4	5.02332	0.00110112	0.725504	0.00151774	0.998789	1
WFDC3	5.13398	0.00117235	0.793257	0.00147789	0.998821	1
RAB5A	1131.17	9.61716e-05	0.116061	0.000828632	0.999339	1
ARMC7	124.441	0.0002895	0.372673	0.00077682	0.99938	1
KCNJ5	2.6891	0	1.92977	0	1	1
BCHE	414.468	0	1.71673	0	1	1
TMEM100	3.26091	0	1.92618	0	1	1
ESR1	12.5396	0	1.74593	0	1	1
LINC02450	5.81116	0	1.7426	0	1	1
RXYLT1-AS1	7.74438	0	1.71688	0	1	1
MAB21L1	20.1229	0	1.6917	0	1	1
SLITRK3	790.326	0	1.66906	0	1	1
TSPEAR	5.48186	0	1.77477	0	1	1
LINC01792	3.79817	0	1.82693	0	1	1
LINC01322	8.17598	0	1.71892	0	1	1
LINC00887	2.80306	0	2.09803	0	1	1
ACP7	3.12541	0	1.84794	0	1	1
HLA-DPB2	3.97252	0	3.6106	0	1	1
LOC101928516	2.78151	0	1.81191	0	1	1
GIMAP7	5.26729	0	1.85592	0	1	1
EDAR	2.901	0	1.84791	0	1	1
IL22RA1	3.15259	0	1.93968	0	1	1
DAPL1	2.57517	0	1.88538	0	1	1
LETM2	16.9193	0.000969123	0.43312	0.00223754	0.998215	0.99997
ARHGDIB	5.91585	0.00190932	0.769519	0.00248119	0.99802	0.999863
PPP2R2A	604.091	0.000695247	0.284023	0.00244786	0.998047	0.999863
SOD2-OT1	5.41356	-0.00200954	0.751697	-0.00267334	0.997867	0.999804
MIR9851	7.20536	0.00177774	0.643375	0.00276315	0.997795	0.999793
MAML2	17.6646	-0.00167069	0.537969	-0.00310555	0.997522	0.99958
AGBL5	531.368	0.000529923	0.155204	0.00341436	0.997276	0.999393
RNF208	14.5597	-0.00175337	0.495693	-0.00353722	0.997178	0.999356
CEP89	310.598	0.000499585	0.129144	0.00386842	0.996913	0.999152
NOL6	1394.44	0.00119286	0.269453	0.00442697	0.996468	0.998862
NOL4L	249.334	-0.001118	0.25759	-0.00434022	0.996537	0.998862
B4GALT1	692.159	-0.000912689	0.211966	-0.00430582	0.996564	0.998862
LOC114841040	4.82106	-0.00361921	0.778673	-0.00464792	0.996292	0.998808
ZMYM3	1596.01	-0.00106634	0.231783	-0.00460058	0.996329	0.998808
SLC25A52	13.0558	-0.00272303	0.497595	-0.00547238	0.995634	0.998232
UBR4	9287.75	-0.00167713	0.274056	-0.00611966	0.995117	0.997833
PIK3CA	646.046	-0.000710742	0.116883	-0.00608082	0.995148	0.997833
LOC107984974	11.4909	-0.00309696	0.512113	-0.00604742	0.995175	0.997833
SH3TC1	3.5693	-0.0111552	1.77047	-0.00630072	0.994973	0.997812
NXPH3	303.817	-0.00267949	0.400414	-0.0066918	0.994661	0.997778
MYOC	639.251	-0.0111955	1.68921	-0.00662763	0.994712	0.997778
LOC101928590	29.1795	-0.0111688	1.70007	-0.00656963	0.994758	0.997778
CSDC2	12.2984	-0.0111628	1.70879	-0.00653256	0.994788	0.997778
ANGPT2	16.4144	-0.0111594	1.70831	-0.0065324	0.994788	0.997778
SARDH	35.7721	-0.0111701	1.71027	-0.00653117	0.994789	0.997778
RASAL1	7.98698	-0.0111577	1.72301	-0.0064757	0.994833	0.997778
CAVIN3	11.1311	-0.0111587	1.73426	-0.00643426	0.994866	0.997778
RHOXF1-AS1	7.47075	-0.011158	1.73835	-0.00641874	0.994879	0.997778
NCOA5	778.525	0.000855454	0.118628	0.00721121	0.994246	0.997689
LOC100996325	9.88347	0.00505244	0.654033	0.00772505	0.993836	0.997358
WWC3	459.028	-0.00108057	0.14032	-0.00770076	0.993856	0.997358
HNRNPCL1	3.19564	0.00755847	0.958444	0.00788619	0.993708	0.997331
SDSL	271.345	0.00159163	0.196193	0.00811254	0.993527	0.997239
ZNF557	910.514	-0.00163284	0.202177	-0.00807627	0.993556	0.997239
LOC101928659	42.2386	0.00225552	0.272912	0.00826464	0.993406	0.997209
OPRM1	12.2578	-0.0128817	1.52258	-0.00846045	0.99325	0.997113
AVL9	1416.14	0.00100758	0.112683	0.00894174	0.992866	0.996842
NDUFB5	1226.52	-0.00156526	0.176371	-0.00887483	0.992919	0.996842
DIRC3	2.80874	-0.0118048	1.23209	-0.00958114	0.992355	0.996397
BNIP2	1489.45	0.00101379	0.10389	0.00975834	0.992214	0.996316
SNX7	674.306	0.00119223	0.121038	0.00985002	0.992141	0.996303
CCDC137	835.5	-0.00252499	0.251751	-0.0100297	0.991998	0.996219
LOC644936	11.2334	0.0055753	0.549347	0.010149	0.991902	0.996201
MLXIPL	75.027	-0.00372226	0.367502	-0.0101285	0.991919	0.996201
CDH15	11.7804	0.00675336	0.64418	0.0104837	0.991635	0.996037
SNORA70B	6.51612	-0.00706778	0.659481	-0.0107172	0.991449	0.995914
FANCB	233.592	-0.00202558	0.189075	-0.0107132	0.991452	0.995914
MIR6817	3.10678	-0.0126061	1.1308	-0.011148	0.991105	0.995687
LOC401261	104.971	-0.00313606	0.270888	-0.011577	0.990763	0.995452
COQ10A	197.262	0.00252507	0.218498	0.0115565	0.990779	0.995452
FAM78A	126.005	-0.00214188	0.185994	-0.0115159	0.990812	0.995452
ZNF804A	24.8953	0.0129908	1.09685	0.0118437	0.99055	0.995399
SLC2A11	553.94	0.00251336	0.212834	0.011809	0.990578	0.995399
ABCC6P1	118.085	0.00462793	0.383153	0.0120785	0.990363	0.995304
ENY2	1074.17	0.00212299	0.171773	0.0123593	0.990139	0.995139
DCHS1	5.95817	-0.0102167	0.81676	-0.0125088	0.99002	0.99508
TAPBP	5430.64	-0.00178641	0.139419	-0.0128133	0.989777	0.994896
MAST2	796.088	0.00209963	0.15579	0.0134773	0.989247	0.994446
CD109	11.6171	-0.007652	0.568897	-0.0134506	0.989268	0.994446
LOC105374727	12.2778	0.00682729	0.49416	0.0138159	0.988977	0.994274
C1orf105	3.08149	-0.0132981	0.927196	-0.0143423	0.988557	0.993912
CORO2B	14.386	-0.00769858	0.531822	-0.0144759	0.98845	0.993866
ATG10	263.245	-0.00453316	0.308228	-0.0147072	0.988266	0.99374
POT1-AS1	4.00539	-0.0141456	0.953209	-0.01484	0.98816	0.993694
TYW3	1009.81	0.00347352	0.211162	0.0164496	0.986876	0.992464
SNORA101B	10.2887	0.0104054	0.629463	0.0165307	0.986811	0.992459
ZNF568	26.1478	-0.00504169	0.302457	-0.0166691	0.986701	0.992408
ATAT1	620.811	0.00308655	0.177951	0.0173449	0.986161	0.991926
RNU5B-1	120.668	0.00543388	0.311127	0.0174651	0.986066	0.99189
FNIP1	1090.56	0.0040521	0.22941	0.0176632	0.985908	0.991792
STAG3L2	367.689	-0.00268924	0.151459	-0.0177556	0.985834	0.991778
ARNT	1988.46	-0.00186616	0.104593	-0.0178421	0.985765	0.991769
GALNT13	47.8709	0.0115995	0.639441	0.0181401	0.985527	0.99159
LOC644656	76.3403	0.00408301	0.220136	0.0185477	0.985202	0.991432
ATL1	88.5275	0.00719288	0.389658	0.0184595	0.985272	0.991432
RNF103-CHMP3	6.12054	0.0145951	0.792653	0.018413	0.985309	0.991432
AP4M1	585.671	0.00275494	0.147348	0.0186968	0.985083	0.991408
MEMO1	1165.99	0.00247699	0.132688	0.0186678	0.985106	0.991408
PARD3-AS1	3.58887	0.0179817	0.944496	0.0190384	0.98481	0.991231
LINC01391	21.1074	0.00839158	0.424061	0.0197886	0.984212	0.990703
ACOT2	879.303	0.00267916	0.135508	0.0197712	0.984226	0.990703
SMNDC1	529.808	-0.00384671	0.191872	-0.0200482	0.984005	0.990602
COMMD4P1	7.37186	0.0153363	0.757164	0.0202549	0.98384	0.990528
CSAD	264.413	-0.00677356	0.335072	-0.0202153	0.983872	0.990528
FAM102A	442.066	-0.00530654	0.2595	-0.0204491	0.983685	0.990461
MDC1	2014.11	-0.00398339	0.193633	-0.0205718	0.983587	0.990423
MIR301A	11.4149	0.0122606	0.590917	0.0207483	0.983446	0.990341
A2M	34.3427	-0.0264805	1.23279	-0.0214801	0.982863	0.989814
NELFE	4553.94	-0.00239892	0.109447	-0.0219186	0.982513	0.989522
MAP1B	1195.97	-0.00727572	0.328139	-0.0221727	0.98231	0.989378
LOC101927809	16.5563	-0.0114853	0.514787	-0.0223108	0.9822	0.989327
ADAR	8814.84	0.00139391	0.0608558	0.0229051	0.981726	0.98891
MTSS1	19.6125	0.0110953	0.47532	0.0233428	0.981377	0.988648
MIR141	6.91841	0.0201338	0.863881	0.0233062	0.981406	0.988648
SNORA54	199.098	0.00757986	0.322619	0.0234948	0.981256	0.988617
NAF1	181.753	0.00550442	0.232324	0.0236928	0.981098	0.988518
NFKB1	1125.59	-0.00293967	0.123025	-0.023895	0.980936	0.988416
ZNF764	228.858	-0.0039539	0.164078	-0.0240977	0.980775	0.988314
TRAFD1	1847.31	-0.00578183	0.235634	-0.0245374	0.980424	0.988065
SNORA74C-2	7.63079	0.0158128	0.645909	0.0244814	0.980469	0.988065
ASNSD1	1862.33	0.00528046	0.212963	0.0247953	0.980218	0.987972
EEF1B2	6723.65	0.00312492	0.126271	0.0247478	0.980256	0.987972
NPEPPSP1	592.771	0.00467336	0.187156	0.0249704	0.980079	0.987913
IQSEC1	449.957	-0.00650031	0.257425	-0.0252513	0.979855	0.987756
MAT2A	6050.58	-0.00307873	0.121973	-0.0252412	0.979863	0.987756
TALAM1	201.497	-0.0086555	0.338938	-0.0255371	0.979627	0.987639
CHPT1	758.478	-0.00236836	0.0910118	-0.0260225	0.979239	0.987393
DHRS12	46.6082	-0.00981368	0.377743	-0.0259798	0.979273	0.987393
DHRS4L1	2.73037	0.0330035	1.27341	0.0259174	0.979323	0.987393
LOC344967	3.47307	0.0260507	0.978252	0.0266299	0.978755	0.987225
TRMT5	564.523	0.00507165	0.190712	0.0265932	0.978784	0.987225
DUS3L	317.152	-0.00512634	0.193011	-0.0265598	0.978811	0.987225
PLCD1	106.357	-0.00723894	0.272794	-0.0265363	0.97883	0.987225
SUDS3	850.439	0.00405482	0.153615	0.026396	0.978941	0.987225
ARL17B	2.94929	-0.0359512	1.36292	-0.026378	0.978956	0.987225
DLG5	2528.84	0.00466738	0.177119	0.0263517	0.978977	0.987225
EIF4G1	9162.27	-0.00291239	0.108135	-0.0269329	0.978513	0.987198
PINLYP	2.60751	-0.0304017	1.1298	-0.0269089	0.978532	0.987198
CSRP1	25.6233	0.0153173	0.564773	0.0271211	0.978363	0.987148
PYM1	280.497	-0.00444848	0.163379	-0.0272281	0.978278	0.987122
DUSP28	159.616	0.00510229	0.186754	0.027321	0.978204	0.987108
TMEM63C	117.757	-0.00884137	0.3204	-0.0275948	0.977985	0.986948
RARA-AS1	72.2514	0.0115071	0.404423	0.0284531	0.977301	0.986317
WDR3	2616.97	0.00588373	0.203026	0.0289803	0.97688	0.985953
AUTS2	6.8852	-0.0211298	0.718749	-0.029398	0.976547	0.985677
MIR454	3.25243	-0.0261046	0.887974	-0.0293979	0.976547	0.985677
PIR-FIGF	2.81312	-0.036431	1.23069	-0.0296021	0.976384	0.985648
CGB8	4.04332	0.0281594	0.951838	0.0295843	0.976399	0.985648
EIF4B	13353.1	-0.0061745	0.204126	-0.0302484	0.975869	0.985233
ART5	3.64451	-0.0467058	1.53773	-0.0303733	0.975769	0.985193
FAM47E	15.581	-0.0132656	0.426843	-0.0310783	0.975207	0.984686
CPEB3	130.13	-0.00832369	0.266585	-0.0312234	0.975091	0.984672
ACE	11.3774	-0.0246355	0.790372	-0.0311695	0.975134	0.984672
SNORD116-25	2.73426	0.0316349	1.00154	0.0315864	0.974802	0.984479
SNORA38B	45.8609	-0.00827324	0.26215	-0.0315591	0.974824	0.984479
ADAMTS15	48.3256	-0.0103934	0.318391	-0.0326436	0.973959	0.983726
SNX13	1570.93	0.00346337	0.105257	0.0329038	0.973751	0.983576
PPM1F	752.813	-0.00394531	0.118894	-0.0331835	0.973528	0.983411
PXK	324.121	0.00482838	0.144155	0.0334943	0.97328	0.98332
ANKRD28	2071.07	-0.00808513	0.242109	-0.0333947	0.97336	0.98332
MIR1245A	15.6638	-0.0170576	0.511145	-0.0333713	0.973378	0.98332
AKR1C1	101.436	-0.00855894	0.252038	-0.0339589	0.97291	0.983027
CCDC9B	3.95838	-0.038414	1.12015	-0.0342935	0.972643	0.982818
LOC100132215	13.5619	0.0166188	0.482437	0.0344476	0.97252	0.982754
ECHDC2	5.34466	-0.030475	0.881483	-0.0345724	0.972421	0.982713
LOC105372483	8.1571	-0.0238257	0.686857	-0.034688	0.972329	0.98268
GALNT5	3.18507	-0.0364677	1.04469	-0.0349078	0.972153	0.982563
PBLD	83.7777	-0.00812709	0.231246	-0.0351448	0.971964	0.982432
MIR5010	6.17573	0.0244487	0.691424	0.03536	0.971793	0.982319
SOCS4	1343.78	-0.0043442	0.122266	-0.0355307	0.971657	0.982292
MAP4K4	3083.47	-0.00284028	0.0800189	-0.0354951	0.971685	0.982292
MYO1G	2.59167	-0.0358619	1.0111	-0.0354681	0.971706	0.982292
PRCP	1602.61	-0.00329026	0.0920199	-0.035756	0.971477	0.982263
ARMC6	698.945	-0.00642624	0.179869	-0.0357273	0.9715	0.982263
LOC101928626	3.49185	0.037496	1.04306	0.035948	0.971324	0.982205
CCDC197	6.92003	0.0578735	1.5975	0.0362275	0.971101	0.982081
PIK3C2A	2744.22	-0.00593371	0.164019	-0.0361769	0.971141	0.982081
CGAS	3.39798	-0.031299	0.855569	-0.0365827	0.970818	0.981874
LOC100130370	22.2011	-0.0262951	0.71411	-0.0368222	0.970627	0.981772
VWF	4.13638	-0.0333862	0.907648	-0.0367832	0.970658	0.981772
EZR-AS1	4.24256	0.0330505	0.883459	0.0374103	0.970158	0.981387
SPDYE18	5.55439	-0.0333015	0.875186	-0.0380508	0.969647	0.981279
HDAC2-AS2	34.8169	0.0180857	0.476502	0.0379552	0.969723	0.981279
MIRLET7F1	11.455	-0.0186607	0.493036	-0.0378485	0.969808	0.981279
SYN2	178.665	-0.00823401	0.218522	-0.0376804	0.969943	0.981279
GOLGA4	3480.64	0.00309416	0.0821694	0.0376559	0.969962	0.981279
FAM157A	1263.61	0.00978758	0.260104	0.0376295	0.969983	0.981279
LOC105376975	5.43916	-0.0275938	0.733509	-0.0376189	0.969992	0.981279
UNKL	702.297	0.0101084	0.263349	0.0383841	0.969381	0.981082
AMDHD2	608.616	-0.00600125	0.155317	-0.0386387	0.969178	0.980937
DCBLD2	766.262	0.00433204	0.111395	0.038889	0.968979	0.980795
POU2F2	5.22308	0.031669	0.812543	0.0389752	0.96891	0.980786
SRRM2-AS1	41.1676	0.0180168	0.460106	0.0391579	0.968764	0.980698
LOC100506207	29.1248	0.0162119	0.410141	0.0395276	0.96847	0.98046
TDRD12	3.43395	0.0440406	1.10885	0.0397174	0.968318	0.980367
CROCCP3	274.243	0.0126562	0.317393	0.0398756	0.968192	0.980303
CFAP58-DT	5.00907	-0.0418302	1.04915	-0.0398704	0.968196	0.980303
LINC01372	10.3932	0.0213386	0.52898	0.0403391	0.967823	0.980045
PRPF40B	211.333	-0.00939155	0.231065	-0.0406445	0.967579	0.979859
KRT80	97.0729	-0.0171231	0.416394	-0.0411223	0.967198	0.979533
ZNF891	174.731	0.00670219	0.161775	0.0414291	0.966954	0.979433
RPL17	388.67	0.00997341	0.241248	0.0413409	0.967024	0.979433
NOB1	1662.78	0.0069713	0.168711	0.041321	0.96704	0.979433
PLAUR	105.697	-0.014695	0.347731	-0.0422595	0.966292	0.978855
PRKD2	323.279	0.00839274	0.19676	0.0426547	0.965977	0.978596
TAS2R31	162.841	0.0116765	0.272862	0.0427928	0.965867	0.978544
FBXL6	316.094	-0.00689975	0.160725	-0.042929	0.965758	0.978503
TEX46	4.41828	-0.0372893	0.86884	-0.0429185	0.965766	0.978503
LHX1	983.041	-0.00934363	0.216064	-0.0432448	0.965506	0.978359
UQCRBP1	51.2251	0.0122811	0.278952	0.0440259	0.964884	0.977968
DOHH	377.684	0.0121861	0.277261	0.0439519	0.964943	0.977968
PTPN12	445.961	0.014229	0.32456	0.0438408	0.965031	0.977968
ZNF236-DT	15.2259	0.026098	0.595795	0.0438037	0.965061	0.977968
ZNF875	607.567	0.00587287	0.131628	0.0446173	0.964412	0.977551
METTL6	428.05	-0.00640699	0.142924	-0.0448279	0.964244	0.97744
KCNMB3	85.7467	0.0179231	0.386033	0.0464288	0.962968	0.976207
MRFAP1L1	1188.72	-0.00672763	0.144021	-0.0467127	0.962742	0.976037
UHRF1BP1	1443.05	0.00947627	0.202209	0.0468638	0.962622	0.975975
RMDN3	741.762	-0.00516771	0.109882	-0.0470296	0.96249	0.975901
KIAA0556	362.584	-0.0068255	0.144784	-0.0471428	0.962399	0.97587
CALB2	6.28481	0.0314782	0.667739	0.0471415	0.9624	0.97587
NMRK1	211.351	0.00857663	0.181159	0.047343	0.96224	0.975827
BCLAF3	160.086	-0.0101347	0.212273	-0.0477438	0.96192	0.975563
UBE2L5	4.20822	-0.039164	0.818474	-0.04785	0.961836	0.975538
PIBF1	221.502	-0.008836	0.183538	-0.0481427	0.961603	0.975361
DLX5	97.9204	-0.0155216	0.320617	-0.0484116	0.961388	0.975203
SENP3-EIF4A1	8.24531	-0.0285862	0.587915	-0.0486231	0.96122	0.975092
PTCD1	17.6131	0.0217874	0.445586	0.0488961	0.961002	0.974931
ENSA	3534.82	0.00521891	0.105896	0.0492835	0.960693	0.974678
GPR162	145.671	-0.0131466	0.262539	-0.0500747	0.960063	0.974098
CDC42BPG	252.114	0.0120196	0.239628	0.0501595	0.959995	0.974089
MIR4449	3.828	-0.047552	0.941116	-0.0505273	0.959702	0.973852
GOLPH3L	522.28	-0.0075793	0.148601	-0.0510043	0.959322	0.973526
RAET1K	19.0219	-0.0239134	0.466009	-0.0513153	0.959074	0.973334
SNORA87	14.002	-0.0238807	0.458957	-0.0520326	0.958503	0.972814
SNORD110	37.2974	0.0191243	0.366797	0.0521387	0.958418	0.972788
RAB3IL1	22.6809	-0.0297356	0.549685	-0.0540957	0.956859	0.971314
ATP6V1H	717.47	-0.00607458	0.112364	-0.0540615	0.956886	0.971314
MTCH2	3212.53	0.0129	0.238734	0.0540349	0.956907	0.971314
LEO1	1102.37	0.00612479	0.112262	0.0545581	0.956491	0.97107
SNORA30	9.09882	-0.0295977	0.541568	-0.0546518	0.956416	0.971054
MIR4519	9.50868	-0.0408004	0.738375	-0.0552571	0.955934	0.970626
BMS1P1	194.214	0.012145	0.219799	0.0552551	0.955935	0.970626
SLC22A15	124.215	-0.0111927	0.201906	-0.0554352	0.955792	0.970599
MCAT	325.752	-0.011787	0.212017	-0.0555947	0.955665	0.97053
PATJ	2080.27	-0.0154083	0.276576	-0.055711	0.955572	0.970523
COX7A2	4072.78	-0.00836782	0.150292	-0.055677	0.955599	0.970523
CXCL14	4.11023	0.0474831	0.837655	0.0566858	0.954796	0.969826
VAMP3	1030.21	0.00427789	0.0753677	0.0567603	0.954736	0.969825
SNORA50C	38.4066	-0.0193705	0.340728	-0.0568503	0.954664	0.969812
INTS1	1736.85	-0.0215288	0.376188	-0.057229	0.954363	0.969565
CIDEA	3.82201	0.0979886	1.70851	0.0573533	0.954264	0.969524
TFB1M	650.088	-0.0301909	0.524915	-0.0575159	0.954134	0.969453
CCDC162P	7.06372	0.0370697	0.64042	0.0578834	0.953842	0.969215
SLC25A26	369.74	-0.00935436	0.160674	-0.0582194	0.953574	0.969099
EML2-AS1	16.9401	-0.0445493	0.766292	-0.0581361	0.95364	0.969099
RPL37	10771.7	-0.00856517	0.147422	-0.0580997	0.953669	0.969099
ABLIM2	36.8114	0.0192137	0.327129	0.0587343	0.953164	0.968764
TBX6	5.23806	-0.0527411	0.885027	-0.0595927	0.95248	0.968129
TAP2	3709.46	-0.0177872	0.296777	-0.0599346	0.952208	0.968022
ZNF815P	36.1634	0.018777	0.313847	0.0598287	0.952292	0.968022
COX17	398.379	-0.00945578	0.158128	-0.0597981	0.952316	0.968022
FLJ30679	10.4884	-0.0299663	0.496788	-0.0603201	0.951901	0.967927
ING2	534.537	-0.0144677	0.240197	-0.0602326	0.95197	0.967927
EPS8L1	468.022	0.0213224	0.354158	0.060206	0.951992	0.967927
PSORS1C1	10.4211	0.079501	1.32162	0.0601541	0.952033	0.967927
AFF1	828.543	-0.0114083	0.189707	-0.0601363	0.952047	0.967927
PSTK	150.565	-0.0161358	0.266241	-0.0606058	0.951673	0.967845
TNKS2-AS1	8.68747	-0.0349331	0.575372	-0.0607139	0.951587	0.967817
STKLD1	10.3455	0.0358819	0.586715	0.0611573	0.951234	0.967517
ARRDC1	849.027	0.0135908	0.221781	0.0612801	0.951136	0.967477
SNORA79	15.4334	0.0297133	0.482846	0.0615378	0.950931	0.967328
ZFYVE26	1199.43	0.0105771	0.17159	0.0616418	0.950848	0.967304
MIR1296	10.3779	-0.0339012	0.54352	-0.0623735	0.950265	0.96677
ST3GAL1	121.019	0.0179335	0.286798	0.06253	0.950141	0.966703
LINC00665	76.9121	-0.0252505	0.402926	-0.0626678	0.950031	0.966651
LOC105370203	4.39878	0.0527251	0.832326	0.0633467	0.94949	0.966161
SPRYD4	519.002	-0.01028	0.161799	-0.0635354	0.94934	0.966067
TAF15	1817.85	-0.0109859	0.171518	-0.0640507	0.94893	0.965709
SLC45A2	3.41784	-0.0704866	1.09423	-0.0644169	0.948638	0.965472
RFX3	282.34	-0.0138875	0.215005	-0.0645914	0.948499	0.96539
SYNC	73.7096	0.0228032	0.351747	0.0648284	0.948311	0.965257
PARVA	727.891	-0.00827761	0.127375	-0.0649863	0.948185	0.965189
DNAJB12	665.334	0.00996078	0.15257	0.0652868	0.947946	0.965005
WDR11-AS1	4.71717	-0.0601646	0.918436	-0.0655076	0.94777	0.96494
HSPD1	24654	0.00935675	0.142983	0.0654396	0.947824	0.96494
ZNF440	385.988	-0.0187367	0.282153	-0.0664063	0.947054	0.964358
SHANK1	6.76162	-0.0589283	0.887432	-0.0664032	0.947057	0.964358
CYBRD1	290.714	0.0158243	0.23845	0.0663633	0.947089	0.964358
ANKFY1	1631.26	0.00948828	0.143102	0.0663044	0.947135	0.964358
RN7SL832P	23.3211	-0.0257688	0.386296	-0.0667075	0.946815	0.964304
ZMPSTE24	1713.52	-0.00856795	0.128522	-0.0666652	0.946848	0.964304
SNORA70I	6.51987	0.0435855	0.64848	0.0672118	0.946413	0.963979
LRRC56	232.439	-0.0138383	0.205315	-0.0674	0.946263	0.963886
UBXN4	3633.87	0.0153806	0.227307	0.0676642	0.946053	0.963731
LINC00910	8.54242	0.0442194	0.651182	0.0679063	0.94586	0.963594
PAQR3	378.81	-0.0142106	0.208491	-0.0681594	0.945659	0.96352
H1FX-AS1	28.6493	-0.0304348	0.446607	-0.0681466	0.945669	0.96352
LOC101929950	208.462	0.0240259	0.35281	0.0680988	0.945707	0.96352
HCG20	7.40376	-0.0925274	1.35926	-0.0680718	0.945728	0.96352
SLC35F2	1686.69	0.0147857	0.215748	0.0685325	0.945362	0.963517
SNORD3A	288709	-0.0177091	0.258948	-0.0683889	0.945476	0.963517
CNKSR3	332.224	0.02016	0.29479	0.0683875	0.945477	0.963517
TYRO3P	12.6272	0.0441016	0.64506	0.0683682	0.945493	0.963517
DMAC1	1220.96	-0.0110129	0.16038	-0.0686675	0.945254	0.963512
PCDHGB6	22.7779	0.0284431	0.412611	0.0689344	0.945042	0.963374
FIBP	2126.91	0.00970364	0.140815	0.0689107	0.945061	0.963374
TGIF2	242.823	-0.0160332	0.231299	-0.069318	0.944736	0.963217
CPT1B	10.1419	0.0387559	0.559642	0.0692512	0.94479	0.963217
SNORA112	5.13134	-0.0540636	0.775298	-0.0697327	0.944406	0.962945
LRRC75A	95.8344	-0.0126749	0.181033	-0.0700146	0.944182	0.962775
NOL9	2483.54	-0.0104776	0.149171	-0.0702387	0.944004	0.962653
SCN8A	63.1331	-0.0245034	0.348449	-0.0703214	0.943938	0.962645
GLUD2	26.1807	-0.026383	0.374076	-0.0705284	0.943773	0.962537
MUSTN1	3.18717	-0.0686248	0.969789	-0.0707626	0.943587	0.962486
NIPBL	1780	-0.0146977	0.20793	-0.0706859	0.943648	0.962486
ELK4	3169.45	-0.0101162	0.14316	-0.0706635	0.943666	0.962486
ELMO1	15.9956	-0.0312459	0.438889	-0.0711931	0.943244	0.962273
TMC8	4.07827	-0.0946247	1.33	-0.0711462	0.943281	0.962273
PCDHGA7	29.097	0.0286249	0.401295	0.0713311	0.943134	0.962242
MIR4492	3.29583	-0.0852241	1.1882	-0.0717257	0.94282	0.962014
MIR3162	2.83383	0.0707433	0.986334	0.0717235	0.942822	0.962014
BRAF	955.499	-0.0120167	0.167632	-0.0716852	0.942852	0.962014
LINC02593	89.3524	-0.0238532	0.331472	-0.0719616	0.942632	0.961967
ENO1-AS1	16.8141	0.0302513	0.419408	0.0721285	0.9425	0.961891
C1QTNF8	82.7726	-0.0268875	0.371066	-0.0724601	0.942236	0.961681
CAT	1046.08	0.00976506	0.13434	0.0726892	0.942053	0.961555
PGRMC1	6214.39	-0.014463	0.19821	-0.0729683	0.941831	0.961387
DYNC1I2	1964.6	-0.0146197	0.199199	-0.0733921	0.941494	0.961103
C1RL-AS1	141.766	-0.0167479	0.22766	-0.0735651	0.941356	0.961021
PARGP1-AGAP4	34.0956	0.0252981	0.341379	0.0741057	0.940926	0.960642
LOC389834	404.342	0.00917304	0.123589	0.0742224	0.940833	0.96061
SNORD66	3.47935	-0.0685175	0.923191	-0.0742181	0.940837	0.96061
AIDA	1294.44	0.015497	0.206539	0.0750317	0.940189	0.96011
NR2F1-AS1	340.753	0.0126519	0.16874	0.0749787	0.940232	0.96011
SNORD3D	51808.7	-0.0166244	0.219867	-0.0756109	0.939729	0.959798
PPT1	3631.58	-0.0144418	0.191137	-0.0755575	0.939771	0.959798
MIR320E	3.15906	0.072765	0.963662	0.0755088	0.93981	0.959798
GMCL1	516.644	-0.0125684	0.165603	-0.0758945	0.939503	0.959663
PCAT1	2.76432	-0.100828	1.32566	-0.0760583	0.939373	0.959589
MAP2K7	461.759	-0.0100253	0.131132	-0.0764521	0.939059	0.959329
MGAT4FP	5.63663	0.0557146	0.72606	0.0767356	0.938834	0.959277
ZAR1L	2.89642	-0.0727404	0.948759	-0.076669	0.938887	0.959277
RGS22	20.0621	-0.065562	0.855601	-0.0766268	0.93892	0.959277
LOC105379194	22.699	0.0331892	0.433342	0.0765889	0.938951	0.959277
FICD	119.8	-0.0152459	0.198047	-0.0769812	0.938639	0.959195
LOC101927365	75.549	0.0206058	0.266189	0.0774106	0.938297	0.958905
DCUN1D4	1274.53	-0.0136229	0.175173	-0.0777683	0.938012	0.958678
IPW	243.139	-0.0182873	0.235168	-0.0777629	0.938017	0.958678
LINC00260	14.513	0.0474461	0.603221	0.0786546	0.937307	0.958072
SLC23A2	701.405	-0.0104222	0.131009	-0.079553	0.936593	0.957401
SHPRH	1044.42	-0.0099955	0.12507	-0.0799191	0.936302	0.95732
KCTD15	377.128	-0.0194876	0.244343	-0.0797553	0.936432	0.95732
MIR636	4.84389	0.0603141	0.756316	0.0797473	0.936438	0.95732
CFAP298-TCP10L	44.0362	-0.0299352	0.375478	-0.0797255	0.936456	0.95732
TRMT112	2317.09	0.0120365	0.150317	0.0800742	0.936178	0.957308
TIMM10B	754.249	0.00852347	0.106501	0.0800318	0.936212	0.957308
SLC22A18AS	3.93018	0.0761729	0.949536	0.0802213	0.936061	0.957272
ENTPD3-AS1	30.3847	0.0354397	0.440603	0.0804345	0.935892	0.957158
KBTBD7	662.105	0.0158549	0.196536	0.080672	0.935703	0.957081
C1orf189	5.13849	-0.0628146	0.779319	-0.0806019	0.935759	0.957081
DNAJC24	283.493	0.0108263	0.133828	0.0808971	0.935524	0.95696
MMP15	174.831	-0.0320526	0.393913	-0.0813697	0.935148	0.956658
ACTG1P4	4.77584	-0.0737597	0.906804	-0.0813404	0.935171	0.956658
SNORA77B	63.1092	-0.0297283	0.364656	-0.0815242	0.935025	0.956627
TOP2B	5630.08	-0.0209442	0.255667	-0.0819199	0.93471	0.956364
ST3GAL5	157.041	0.0251216	0.305555	0.0822163	0.934475	0.956182
WWP1	598.34	-0.0232798	0.28111	-0.0828139	0.934	0.955814
HAND2-AS1	18.7623	0.0489144	0.591168	0.082742	0.934057	0.955814
LOC107986876	5.14701	0.0602043	0.72467	0.0830783	0.933789	0.955704
FKSG29	3.93601	-0.0717382	0.864075	-0.0830231	0.933833	0.955704
ULK3	840.819	-0.0134023	0.160478	-0.0835145	0.933442	0.955501
TMEM126B	419.015	0.0213076	0.255236	0.0834818	0.933468	0.955501
KANSL2	858.179	0.0175539	0.210435	0.0834174	0.93352	0.955501
ZNF587B	730.247	0.0176611	0.209932	0.0841278	0.932955	0.955121
MIR5581	10.1807	0.0493465	0.586741	0.0841027	0.932975	0.955121
MYO1F	12.615	0.0418702	0.496046	0.0844078	0.932732	0.954991
ATF7	263.814	-0.0265978	0.314313	-0.0846218	0.932562	0.954876
CASKIN1	148.068	0.0345679	0.407648	0.0847983	0.932422	0.954792
FAM227A	201.108	0.0135257	0.159251	0.0849333	0.932314	0.954741
ABHD11-AS1	18.2064	0.0496898	0.581046	0.0855179	0.93185	0.954324
FIBIN	13.057	-0.0507438	0.592051	-0.0857084	0.931698	0.954228
SCAMP3	1797.54	-0.0142426	0.16567	-0.0859699	0.93149	0.954095
SNORD19	20.9891	-0.0290387	0.337879	-0.0859441	0.931511	0.954095
ASGR1	17.6344	0.0409562	0.475502	0.0861325	0.931361	0.95406
LAMC3	348.411	-0.0155679	0.180285	-0.0863517	0.931187	0.953941
GNA12	566.102	-0.0111402	0.12834	-0.0868022	0.930829	0.953633
DUXAP10	2.98159	0.0895052	1.02801	0.0870664	0.930619	0.953477
SCN4A	5.75113	-0.1173	1.34234	-0.0873846	0.930366	0.953277
SLC39A1	2488.58	-0.0153553	0.174763	-0.0878633	0.929985	0.953069
PAX1	16.1848	-0.0541684	0.616642	-0.0878442	0.930001	0.953069
COX14	388.729	-0.0152114	0.173242	-0.0878044	0.930032	0.953069
GBA	2962.19	-0.0185364	0.211214	-0.0877609	0.930067	0.953069
KIAA1549	293.967	-0.0197486	0.22515	-0.0877131	0.930105	0.953069
CRABP2	66.1486	0.0630678	0.712255	0.0885467	0.929442	0.952685
TCF20	4895.49	0.00564978	0.0637423	0.0886347	0.929372	0.952673
RGS19	135.763	-0.0157112	0.176799	-0.0888646	0.92919	0.952545
TTC39B	838.171	-0.0251342	0.281992	-0.0891312	0.928978	0.952387
TGFB1	427.202	0.0183666	0.205803	0.0892438	0.928888	0.952354
MORC2-AS1	2.91229	0.0903062	1.00831	0.089562	0.928635	0.952208
MANBAL	361.715	-0.0121606	0.135878	-0.0894959	0.928688	0.952208
TTC3	4052.48	0.0201096	0.223977	0.0897845	0.928458	0.952091
MELTF	394.648	-0.0177875	0.197807	-0.0899235	0.928348	0.952036
EFCAB7	137.428	-0.0244209	0.271209	-0.0900446	0.928252	0.951997
PDE6D	279.009	-0.0121457	0.134692	-0.0901736	0.928149	0.951951
LOC100128317	279.921	-0.0293389	0.324087	-0.0905277	0.927868	0.951721
FTH1	4036.02	0.0148672	0.164083	0.0906076	0.927804	0.951715
ALDH3B1	182.593	-0.0330886	0.363332	-0.0910701	0.927437	0.951398
ANO6	1859.49	-0.0225313	0.245377	-0.091823	0.926839	0.950843
RILPL1	352.978	0.0214543	0.232962	0.0920933	0.926624	0.950682
CLIP4	237.841	-0.0237178	0.257241	-0.0922005	0.926539	0.950653
TM7SF3	988.15	0.0131906	0.142793	0.092376	0.926399	0.9506
C2orf50	8.99695	-0.053147	0.575568	-0.0923382	0.926429	0.9506
YAE1	305.412	-0.0190201	0.205339	-0.0926277	0.926199	0.950592
FRG1HP	250.869	-0.0264714	0.286161	-0.0925053	0.926297	0.950592
SLC4A8	218.287	0.0238999	0.258397	0.092493	0.926306	0.950592
LRRC1	238.14	-0.017342	0.185961	-0.093256	0.9257	0.950147
ASXL2	1122.39	0.0183485	0.193585	0.0947829	0.924487	0.949041
GPR158	7.04109	-0.065286	0.689289	-0.094715	0.924541	0.949041
MUCL3	4.06777	-0.178336	1.88347	-0.0946849	0.924565	0.949041
PPP4R1-AS1	5.47415	-0.0709917	0.746769	-0.0950651	0.924263	0.948908
PRKRA	1171.63	-0.0219468	0.2296	-0.0955874	0.923848	0.948541
SPATA20	855.092	0.0151316	0.157542	0.0960484	0.923482	0.948224
GNS	1866.04	-0.0093483	0.0971978	-0.0961781	0.923379	0.948177
SLC33A1	761.103	0.0108328	0.112368	0.0964046	0.923199	0.948051
SMIM12	637.055	0.011073	0.114605	0.0966194	0.923029	0.947935
RRNAD1	208.043	-0.0241284	0.248678	-0.0970264	0.922705	0.947662
PSMA3-AS1	543.879	0.0144569	0.148838	0.0971314	0.922622	0.947635
MIR640	3.25035	0.113702	1.16633	0.0974866	0.92234	0.947405
TTC34	6.61406	0.0987514	1.01213	0.097568	0.922275	0.947397
TOP1	1533.89	-0.0288417	0.293749	-0.0981846	0.921786	0.946953
ATP5MD	2338.75	-0.0164549	0.167259	-0.09838	0.921631	0.946852
RNF180	92.9528	0.0268662	0.272301	0.0986636	0.921405	0.94668
CFAP99	3.2601	-0.112148	1.13516	-0.0987947	0.921301	0.946645
UBE2W	948.245	0.0107549	0.108879	0.0987789	0.921314	0.946645
HOXC-AS1	5.2408	0.0773675	0.781059	0.0990546	0.921095	0.946584
TAX1BP3	40.9176	-0.0346664	0.350176	-0.0989972	0.921141	0.946584
ZNF670-ZNF695	4.01077	-0.0811854	0.818401	-0.0992	0.920979	0.946553
HCG17	44.3252	0.0392848	0.396096	0.0991802	0.920995	0.946553
TUBB8B	91.6714	-0.0219983	0.221274	-0.0994164	0.920808	0.946478
LOC102724488	4.10048	-0.104349	1.04769	-0.0995993	0.920662	0.946427
ATP1B1	1539.06	-0.0322735	0.324192	-0.0995507	0.920701	0.946427
NDUFB3	783.961	-0.0120341	0.12017	-0.100142	0.920231	0.946083
AAMP	3433.37	-0.015761	0.157426	-0.100117	0.920252	0.946083
MAT2B	1262.36	-0.013155	0.130851	-0.100535	0.91992	0.94586
HEBP1	393.022	0.0271735	0.269867	0.100692	0.919795	0.94579
LOC101929066	14.5291	-0.0453877	0.449565	-0.100959	0.919583	0.945631
RNVU1-1	20.7584	-0.0374166	0.370326	-0.101037	0.919521	0.945626
TLCD4	1631.68	0.022963	0.227066	0.10113	0.919448	0.94561
AP2B1	4324.25	-0.0218724	0.214294	-0.102067	0.918703	0.944903
EIF2D	1091.81	-0.0175904	0.172153	-0.102178	0.918615	0.944871
ARID3C	13.188	-0.0487937	0.474385	-0.102857	0.918077	0.944376
CNOT6	865.907	-0.0246615	0.238727	-0.103304	0.917721	0.944124
ZNF607	378.798	0.0153628	0.148811	0.103237	0.917775	0.944124
RPS10P7	2.984	-0.144674	1.39094	-0.104011	0.91716	0.94361
SNORD127	5.96904	-0.0659789	0.633047	-0.104224	0.916991	0.943495
AGAP6	20.9045	-0.0392591	0.375891	-0.104443	0.916818	0.943375
LRP5L	271.308	0.0209557	0.200004	0.104777	0.916553	0.943161
DLX2-DT	5.38917	0.0875401	0.832258	0.105184	0.91623	0.942887
HTT	2047.59	0.0247641	0.235074	0.105346	0.916102	0.942814
PHAX	1340.4	-0.0182954	0.173144	-0.105665	0.915848	0.942612
NR2C2AP	481.152	-0.0143856	0.136011	-0.105768	0.915766	0.942586
PCDHGB2	43.4069	-0.0380728	0.35932	-0.105958	0.915616	0.94249
TMEM199	461.846	0.0163825	0.153583	0.106669	0.915051	0.941968
SLC45A4	186.242	-0.0234075	0.218772	-0.106995	0.914793	0.941761
ST7-OT3	5.36789	0.0873739	0.810929	0.107745	0.914198	0.94121
LOC105370708	4.36597	0.100996	0.937388	0.107741	0.914201	0.94121
COQ8B	604.685	0.0152205	0.140945	0.107989	0.914004	0.941152
FSD2	2.76398	-0.197441	1.8289	-0.107956	0.91403	0.941152
DNAJC19	631.733	0.0152747	0.141076	0.108273	0.913779	0.94101
USP12	1026.98	0.015818	0.145902	0.108415	0.913666	0.940953
ANKRD20A8P	12.9713	0.0502948	0.460299	0.109266	0.912992	0.940317
ZNF347	290.776	-0.047094	0.430413	-0.109416	0.912873	0.940253
ZNRF2	162.256	-0.0179997	0.164298	-0.109555	0.912762	0.940198
STK32C	281.44	-0.0189865	0.173307	-0.109554	0.912763	0.940198
SON	4483.21	0.0513736	0.467967	0.10978	0.912584	0.940131
CRYBG2	74.906	-0.0318329	0.289749	-0.109864	0.912517	0.940121
FXYD5	647.538	-0.0180494	0.164065	-0.110013	0.912399	0.940095
PLEKHM3	239.531	0.0254834	0.231735	0.109968	0.912435	0.940095
CCNK	270.529	0.0464788	0.421323	0.110316	0.912159	0.939967
TTBK2	423.1	-0.0227253	0.206093	-0.110267	0.912197	0.939967
PLSCR1	254.964	0.0263973	0.239013	0.110443	0.912058	0.939941
HOXB-AS1	112.291	-0.0244733	0.220843	-0.110817	0.911761	0.939694
CCDC69	210.654	0.0417184	0.375832	0.111003	0.911614	0.939601
SNORD8	14.9401	-0.0518691	0.465704	-0.111378	0.911317	0.939394
PCDHGA5	26.1147	0.041295	0.370934	0.111327	0.911357	0.939394
TBCB	1475.81	-0.0128913	0.114597	-0.112492	0.910433	0.93856
MAPK1	3167.25	0.00919674	0.0812032	0.113256	0.909828	0.938035
LINC01337	4.08929	-0.10962	0.968328	-0.113205	0.909868	0.938035
PCYT2	386.186	0.0303939	0.267883	0.11346	0.909666	0.937944
RPL3	15300.1	-0.0257605	0.226547	-0.113709	0.909469	0.937799
TMEM30A	3739.79	0.0086026	0.0752873	0.114264	0.909029	0.937404
ZNF610	22.6293	-0.0414227	0.361005	-0.114743	0.908649	0.937071
PAQR8	117.686	0.0281171	0.244022	0.115223	0.908268	0.93705
DPH2	644.661	0.0257452	0.223502	0.11519	0.908294	0.93705
ANKRD27	1536.23	0.00926399	0.0804753	0.115116	0.908353	0.93705
IL17RC	267.935	-0.0289084	0.251351	-0.115012	0.908435	0.93705
CCDC81	5.17132	0.0844154	0.734181	0.114979	0.908462	0.93705
OR2J3	7.07322	-0.183904	1.60078	-0.114884	0.908537	0.93705
CDADC1	40.404	-0.0322516	0.28084	-0.11484	0.908572	0.93705
FIZ1	144.554	-0.0196593	0.170221	-0.115493	0.908055	0.936926
ZNF331	569.044	-0.0158821	0.13703	-0.115902	0.90773	0.936703
CNTD1	6.23568	-0.0975785	0.842059	-0.115881	0.907747	0.936703
PANX2	131.741	0.0428929	0.370289	0.115836	0.907782	0.936703
PSMD9	796.945	0.0224765	0.193546	0.11613	0.907549	0.936638
ZNF616	200.008	0.0317777	0.27328	0.116282	0.907429	0.936596
FRMD4A	16.226	-0.117592	1.01151	-0.116254	0.907451	0.936596
MFSD14A	1079.92	-0.0141841	0.12163	-0.116617	0.907164	0.936416
TAS2R19	172.192	0.0283316	0.242003	0.117071	0.906804	0.936103
MIR561	4.17649	0.103015	0.878222	0.1173	0.906623	0.936062
ZNF365	51.4139	0.0538524	0.459102	0.117299	0.906623	0.936062
AHNAK	42409.1	0.0224824	0.191834	0.117197	0.906704	0.936062
SNORD38A	12.4026	-0.0559763	0.477645	-0.117192	0.906708	0.936062
PSG4	8.17114	-0.101845	0.866725	-0.117505	0.906459	0.936048
CCR3	5.82846	-0.125261	1.0661	-0.117495	0.906468	0.936048
CARD8-AS1	17.0982	0.0519056	0.439736	0.118038	0.906038	0.935721
BMS1P4-AGAP5	24.9881	-0.0412444	0.347232	-0.11878	0.905449	0.935202
JMJD4	668.77	-0.0251393	0.21171	-0.118744	0.905478	0.935202
LOC105373383	19.3591	0.0494465	0.415485	0.119009	0.905268	0.935102
SLC20A2	695.118	-0.0130132	0.109276	-0.119085	0.905208	0.935098
GPBP1	2014.86	0.0126098	0.105749	0.119243	0.905083	0.935028
LOC729609	3.09964	-0.119172	0.997427	-0.119479	0.904896	0.934893
ZNF117	16.9197	0.0640741	0.534308	0.11992	0.904547	0.934591
LOC100506100	47.3464	0.0497245	0.414237	0.120039	0.904452	0.934552
SNURF	3.75725	-0.114062	0.945462	-0.120641	0.903975	0.934117
TNC	12.2313	0.0978346	0.808942	0.120941	0.903737	0.93393
EXTL2	528.758	0.0297776	0.245249	0.121418	0.90336	0.933704
GSS	1308.63	-0.0179755	0.148188	-0.121302	0.903452	0.933704
ARHGEF10L	214.927	-0.0300284	0.247564	-0.121296	0.903457	0.933704
PTEN	2007.43	0.021993	0.181328	0.121289	0.903462	0.933704
MIR10A	9.04195	0.0867521	0.712946	0.121681	0.903151	0.933696
DUXAP8	923.918	-0.0185747	0.152697	-0.121645	0.90318	0.933696
LINC02731	6.68917	0.0823725	0.677477	0.121587	0.903226	0.933696
TMEM70	602.474	0.0283478	0.233155	0.121584	0.903229	0.933696
DUSP19	168.576	-0.0292252	0.239696	-0.121926	0.902958	0.93365
LOC100190986	2628.16	-0.0435606	0.356763	-0.122099	0.90282	0.933566
CMTM2	3.34332	0.132299	1.08181	0.122294	0.902666	0.933465
ITSN2	1117.94	-0.00985619	0.080537	-0.122381	0.902597	0.933452
DNAJC30	205.38	-0.0267807	0.218371	-0.122638	0.902393	0.9333
MIR6884	3.46768	0.0952318	0.773555	0.123109	0.902021	0.93307
ZNF212	172.279	0.0278282	0.22626	0.122992	0.902114	0.93307
GATM	94.2251	0.0392754	0.319336	0.122991	0.902115	0.93307
CLPP	625.119	-0.0181987	0.147603	-0.123295	0.901874	0.932996
MIR6075	4.96001	-0.0900316	0.728887	-0.123519	0.901696	0.932871
LOC730101	256.372	-0.0252865	0.203426	-0.124303	0.901075	0.932287
AFF1-AS1	54.6545	0.0358852	0.288189	0.12452	0.900904	0.932168
LOC105373031	10.1972	0.0675055	0.537791	0.125524	0.900109	0.931404
DCLK1	3.75569	-0.154288	1.22356	-0.126097	0.899655	0.930992
PPARG	86.4573	0.0322237	0.254297	0.126717	0.899164	0.930543
TRIM9	33.0027	-0.0581318	0.454399	-0.127931	0.898203	0.929607
POGLUT2	79.2817	-0.0373431	0.291249	-0.128217	0.897977	0.929431
GJC3	5.79565	0.125041	0.974613	0.128298	0.897913	0.929423
SRGAP3	99.576	-0.039555	0.308022	-0.128416	0.89782	0.929418
ZNF575	3.55306	0.141055	1.09878	0.128375	0.897852	0.929418
ZFAND2B	381.575	-0.0211197	0.164156	-0.128656	0.89763	0.929304
NOMO2	5687.93	0.0195003	0.151275	0.128906	0.897432	0.929158
MIR3176	7.95769	-0.0784091	0.60747	-0.129075	0.897298	0.929124
GOLGA8IP	6.65042	-0.125378	0.971783	-0.129018	0.897343	0.929124
POLL	391.883	0.030257	0.233434	0.129617	0.896869	0.92875
LINC02449	5.66744	0.0973475	0.749055	0.12996	0.896598	0.928564
EMD	825.377	0.044637	0.343586	0.129915	0.896634	0.928564
SNORA69	11.3391	-0.086564	0.664472	-0.130275	0.896349	0.928461
COPS5	1106.49	0.0151137	0.116063	0.13022	0.896392	0.928461
LOC100287837	16.8323	-0.0656382	0.5042	-0.130183	0.896422	0.928461
STXBP5	1390.65	0.0275484	0.21054	0.130846	0.895897	0.928092
ATG7	554.619	-0.0129615	0.098991	-0.130936	0.895826	0.928077
CPNE3	3458.84	0.0152465	0.115307	0.132225	0.894806	0.927131
LILRA5	3.08438	0.30558	2.31218	0.132161	0.894857	0.927131
RFK	754.991	-0.0219403	0.165718	-0.132396	0.894671	0.927109
UBAC2-AS1	25.1994	0.0475663	0.359454	0.132329	0.894724	0.927109
LOC100126784	3.24859	-0.138402	1.03949	-0.133144	0.894079	0.926558
ZNF165	106.009	0.0708382	0.530806	0.133454	0.893834	0.926362
MVD	447.03	0.0240607	0.18011	0.133589	0.893728	0.92631
ADAP2	94.1066	-0.0265229	0.198427	-0.133666	0.893667	0.926304
ATP5MGL	9.01	-0.0746034	0.557389	-0.133844	0.893526	0.926216
TMSB15A	143.829	0.0488229	0.364562	0.133922	0.893464	0.926211
DGKB	47.068	-0.0542013	0.404096	-0.13413	0.8933	0.926099
SLC30A1	658.439	0.0443996	0.330581	0.134308	0.893159	0.926011
OTULIN	1014.84	0.0117226	0.087226	0.134394	0.893091	0.926
GRB14	5.77582	-0.0796309	0.592527	-0.134392	0.893093	0.926
ERLIN1	993.721	-0.0172322	0.128073	-0.134551	0.892967	0.925986
LOC114483834	5.56555	-0.0896045	0.665468	-0.134649	0.89289	0.925964
IQGAP1	5851.07	0.0247516	0.183592	0.134818	0.892755	0.925883
BORCS8	179.586	0.0273439	0.202554	0.134995	0.892616	0.925796
SNORD121A	6.22064	0.0920625	0.679187	0.135548	0.892179	0.925401
PDP2	759.682	-0.0325046	0.239002	-0.136002	0.89182	0.925087
PTENP1-AS	32.5913	-0.0500141	0.366936	-0.136302	0.891582	0.924899
MLST8	889.544	-0.0187555	0.137285	-0.136617	0.891334	0.924698
TRMT6	752.969	-0.0205933	0.150242	-0.137067	0.890978	0.924387
ASXL1	1429.16	0.0148017	0.107748	0.137373	0.890736	0.924194
GCC2-AS1	29.8291	0.0523024	0.376534	0.138905	0.889525	0.922996
TMEM178B	89.1698	0.04577	0.328863	0.139177	0.889311	0.922831
TTC23	256.668	-0.0239507	0.171744	-0.139456	0.88909	0.92266
FBXO30	1290.69	0.014513	0.103611	0.140072	0.888603	0.922214
SNORD119	12.294	-0.0758744	0.540415	-0.1404	0.888344	0.922002
MLEC	4288.79	0.010972	0.0780542	0.140569	0.88821	0.921944
NGRN	1857.02	0.0178356	0.126906	0.140542	0.888232	0.921944
C12orf60	25.8466	-0.048811	0.345244	-0.141381	0.887569	0.921371
RAD23B	5995.17	-0.0165201	0.116677	-0.141589	0.887405	0.921259
DAPK1	18.3557	-0.0588101	0.414754	-0.141795	0.887242	0.921148
LEPROT	1057.49	0.0209222	0.14747	0.141874	0.88718	0.921141
FAM201A	66.9967	-0.0539178	0.37808	-0.14261	0.886598	0.920633
ACSL3	3333.46	0.018349	0.128708	0.142563	0.886635	0.920633
MRPL20-AS1	412.419	-0.0204672	0.142713	-0.143416	0.885962	0.92005
MIR6739	4.78651	-0.108608	0.756481	-0.143569	0.885841	0.920009
NLRP7	21.6616	-0.0702586	0.489484	-0.143536	0.885867	0.920009
NUTM2A	37.9802	0.0436439	0.302842	0.144114	0.88541	0.919651
SPNS1	287.617	-0.0343534	0.238024	-0.144327	0.885242	0.919534
LENG8	4874.03	0.0446031	0.308495	0.144583	0.88504	0.919382
ZNF56	37.2899	-0.0383223	0.264459	-0.144908	0.884783	0.919227
EPHA5-AS1	207.382	-0.0346987	0.239561	-0.144843	0.884835	0.919227
EFNB3	164.186	0.0346154	0.237436	0.145788	0.884089	0.918567
CRH	30.3573	0.144317	0.98668	0.146265	0.883712	0.918453
LINC00574	31.6941	0.0670481	0.458733	0.146159	0.883796	0.918453
WDPCP	184.173	-0.0412322	0.282319	-0.146048	0.883883	0.918453
SPAG5-AS1	5.92507	-0.0953396	0.652963	-0.146011	0.883913	0.918453
C11orf71	267.16	0.0294028	0.201392	0.145998	0.883923	0.918453
PKP3	1506.92	-0.0342885	0.234252	-0.146374	0.883626	0.918433
SNORD116-1	13.1395	-0.0795457	0.54225	-0.146696	0.883372	0.918227
APLP2	5270.35	-0.0264992	0.180145	-0.1471	0.883053	0.917953
RRN3	3694.54	0.0259318	0.176124	0.147236	0.882946	0.917899
WDR11	1441.05	0.0231742	0.157152	0.147463	0.882766	0.917811
SNORD56	12.2219	0.0675409	0.458069	0.147447	0.882779	0.917811
HARS2	1368.44	-0.023136	0.156945	-0.147414	0.882805	0.917811
CCDC102B	891.037	-0.0323958	0.218381	-0.148346	0.88207	0.91722
AQP7P3	16.0376	0.0921598	0.61912	0.148856	0.881667	0.916858
PCOLCE2	433.582	-0.032409	0.217115	-0.149271	0.88134	0.916655
MLIP	15.3229	0.123094	0.824885	0.149226	0.881375	0.916655
SLC30A5	1255.71	0.014561	0.097611	0.149174	0.881416	0.916655
SMIM38	46.5896	-0.0474862	0.317553	-0.149538	0.881129	0.916641
PTGES	193.984	-0.0230191	0.153954	-0.14952	0.881144	0.916641
DACT3	38.9534	0.0456977	0.305696	0.149488	0.881169	0.916641
RASSF5	305.715	0.0455884	0.305059	0.149441	0.881206	0.916641
IL9R	8.42382	0.130201	0.871474	0.149403	0.881236	0.916641
RPS15A	9810.76	-0.0234633	0.156463	-0.149961	0.880795	0.916471
RPL23A	12139.5	-0.0197922	0.131825	-0.15014	0.880654	0.916381
CC2D2B	8.10037	-0.0833309	0.554375	-0.150315	0.880516	0.916305
CLDN23	126.153	0.05177	0.344434	0.150304	0.880525	0.916305
EPHA10	211.875	0.0255107	0.169517	0.15049	0.880378	0.916267
DOCK7	2338.66	0.0459591	0.304488	0.150939	0.880024	0.915957
AHCYL2	174.608	0.0283255	0.186929	0.151531	0.879557	0.915809
LOC102724159	2.91877	0.144419	0.954336	0.15133	0.879716	0.915809
AXDND1	9.39828	-0.0847402	0.560112	-0.151292	0.879746	0.915809
LOC105371849	8.31551	-0.0964271	0.637518	-0.151254	0.879775	0.915809
C14orf28	59.4658	0.0406083	0.268484	0.15125	0.879778	0.915809
STK17B	613.928	-0.0425857	0.281672	-0.151189	0.879827	0.915809
POLR1C	860	0.0397805	0.262269	0.151678	0.879441	0.915754
ANKRD13C	833.407	0.0190171	0.125254	0.151827	0.879323	0.915691
AHRR	79.4979	0.0414028	0.272702	0.151824	0.879325	0.915691
CDK16	3255.27	-0.0138884	0.0911015	-0.15245	0.878832	0.915293
ZFP37	271.91	0.0268046	0.175739	0.152525	0.878773	0.915289
MIR4664	28.9593	0.068826	0.449845	0.152999	0.878399	0.914957
BASP1	34.5668	0.0456264	0.29727	0.153485	0.878016	0.914673
CD99	3096.52	-0.0254547	0.16592	-0.153415	0.878071	0.914673
AP4B1-AS1	4.76996	0.122024	0.792755	0.153924	0.877669	0.91437
SLC35F1	5.9546	0.135748	0.879195	0.154401	0.877294	0.914046
PARGP1	108.71	0.0300379	0.194559	0.15439	0.877302	0.914046
ZNF878	9.92465	0.117009	0.756067	0.154759	0.877011	0.913857
VCPKMT	352.509	-0.0234497	0.151358	-0.154929	0.876878	0.913776
GTF2IP23	19.9685	0.082645	0.530622	0.155751	0.876229	0.913158
DDR2	5622.7	-0.0355105	0.227719	-0.15594	0.876081	0.913061
FRG1EP	24.2145	-0.056138	0.358776	-0.156471	0.875662	0.912682
TIPARP-AS1	15.876	-0.0846012	0.53891	-0.156986	0.875256	0.912367
LOC401127	3.18955	-0.156085	0.99433	-0.156975	0.875265	0.912367
LOC101927429	21.3188	-0.0885412	0.56423	-0.156924	0.875305	0.912367
PPP1R7	711.696	-0.0168801	0.107072	-0.157651	0.874732	0.911943
C5orf49	23.7629	0.0630249	0.397997	0.158355	0.874177	0.911455
NUFIP2	4307.91	0.0321626	0.203156	0.158315	0.874209	0.911455
CUL4A	1796.33	0.018508	0.116775	0.158493	0.874068	0.911424
RCHY1	1019.51	0.0139846	0.0881763	0.158598	0.873986	0.911395
SPSB2	439.174	0.0439728	0.276821	0.158849	0.873788	0.911246
USF3	588.185	0.0389972	0.245295	0.158981	0.873684	0.911195
SEC13	1570.97	0.0138344	0.0867808	0.159418	0.873339	0.910893
ZCWPW1	92.5561	0.0462727	0.289915	0.159608	0.87319	0.910795
SNORA63D	7.26387	0.114279	0.712232	0.160452	0.872525	0.910159
MKLN1	3497.55	-0.0188852	0.11754	-0.160671	0.872353	0.910062
GPR89B	1422.65	-0.021097	0.13133	-0.16064	0.872377	0.910062
DMRT2	5.92525	0.112103	0.696252	0.161009	0.872086	0.910014
FRG1BP	80.406	-0.0414956	0.25785	-0.160929	0.872149	0.910014
LOC101927814	6.34688	-0.106867	0.6644	-0.160848	0.872213	0.910014
OBSCN-AS1	55.2782	0.0543551	0.337948	0.160839	0.87222	0.910014
HEXA	1139.35	-0.0443052	0.27487	-0.161186	0.871947	0.909958
DDC	4.26469	0.1277	0.789399	0.161768	0.871488	0.909537
CAMK2D	8.4141	0.162264	1.00231	0.16189	0.871392	0.909495
TMEM243	266.782	-0.039094	0.241288	-0.162022	0.871289	0.909444
CSNK2A2	770.647	0.0278646	0.171698	0.162289	0.871078	0.909282
RPAP3	966.615	-0.0261813	0.161176	-0.16244	0.87096	0.909215
SNORD92	7.17868	-0.110225	0.677326	-0.162735	0.870727	0.909085
SLC5A6	1163.09	0.0300788	0.18488	0.162694	0.870759	0.909085
ZDHHC7	1311.71	-0.0168395	0.103521	-0.162668	0.87078	0.909085
GATC	923.098	0.0358535	0.218867	0.163814	0.869877	0.908315
CCNI	2588.96	-0.0462545	0.281651	-0.164226	0.869553	0.90807
UTF1	3.22439	-0.162479	0.989621	-0.164183	0.869587	0.90807
SNORA44	4.3771	-0.125676	0.763579	-0.164588	0.869268	0.907851
RPL35	7480	-0.0205668	0.124487	-0.165213	0.868777	0.907395
DYRK2	1099.85	-0.0226721	0.136845	-0.165677	0.868411	0.907071
PPM1A	1261.43	-0.0233136	0.140583	-0.165835	0.868287	0.906998
FAM133CP	10.0667	0.0812158	0.489311	0.16598	0.868173	0.906949
TRIP12	9031.17	-0.0248856	0.149945	-0.165964	0.868185	0.906949
EPHX3	2.65063	0.187652	1.12905	0.166204	0.867996	0.906867
KANK3	12.9793	0.102501	0.614924	0.166688	0.867615	0.906526
HNRNPUL2	550.629	-0.0367805	0.219403	-0.167639	0.866868	0.905802
SETSIP	18.4664	-0.0709742	0.42271	-0.167903	0.86666	0.905658
ZHX1-C8orf76	19.5202	0.0625919	0.372829	0.167884	0.866675	0.905658
OSCAR	51.8845	0.0804629	0.477933	0.168356	0.866303	0.905384
KMT2A	2947.82	0.052523	0.311394	0.168671	0.866056	0.905183
SNORD43	67.2158	-0.0424748	0.251267	-0.169042	0.865763	0.904934
KYAT1	155.847	-0.0398912	0.235815	-0.169163	0.865668	0.904913
FAIM	295.625	0.0327866	0.193845	0.169138	0.865688	0.904913
PIP4P1	340.554	0.0494303	0.291813	0.16939	0.86549	0.90482
ADAM19	68.9583	-0.0915202	0.538762	-0.169871	0.865111	0.904482
HAUS3	619.904	-0.017344	0.10182	-0.170339	0.864743	0.90417
CSE1L-AS1	6.93447	0.116764	0.685559	0.17032	0.864759	0.90417
CTF1	3.03614	-0.164919	0.965058	-0.170891	0.86431	0.903864
NFASC	111.495	-0.051856	0.303549	-0.170832	0.864356	0.903864
SINHCAF	3279.03	0.0243977	0.142547	0.171156	0.864101	0.903791
DCTN4	1597.36	-0.0199094	0.116344	-0.171125	0.864126	0.903791
SPRY4-IT1	69.4837	0.0542547	0.317168	0.17106	0.864177	0.903791
ZNF418	31.2896	-0.0814583	0.474735	-0.171587	0.863762	0.903529
GCN1	6460.49	-0.0203866	0.118639	-0.171837	0.863566	0.903381
SPIN4	406.664	0.0317506	0.184677	0.171926	0.863496	0.903365
TP53I11	112.718	-0.0362411	0.210354	-0.172286	0.863213	0.903126
PTPN2	972.194	-0.0222221	0.128332	-0.173161	0.862525	0.902463
RBM27	2780.51	0.0170615	0.0982258	0.173697	0.862104	0.902152
ADAMTSL4-AS1	46.3876	0.0505388	0.291	0.173673	0.862122	0.902152
FGFR4	161.37	0.0325845	0.187683	0.173615	0.862168	0.902152
ZCCHC17	475.645	-0.0212793	0.122571	-0.173609	0.862173	0.902152
ACTR3-AS1	7.26948	-0.124357	0.714827	-0.173968	0.861891	0.902109
APOC1P1	3.36317	0.145412	0.835993	0.17394	0.861913	0.902109
NPIPA8	110.345	0.0715796	0.409738	0.174696	0.861319	0.901601
BIRC6	6600.98	-0.0254578	0.145276	-0.175238	0.860893	0.901271
RABGGTA	327.053	0.0271376	0.154895	0.1752	0.860922	0.901271
LOC101927855	4.91851	0.194774	1.11194	0.175167	0.860949	0.901271
EDEM2	24.1762	0.0663562	0.375835	0.176557	0.859857	0.900299
HHIPL1	3.76855	0.198361	1.12031	0.177058	0.859462	0.899971
PPIP5K1P1-CATSPER2	564.713	-0.0524587	0.296336	-0.177024	0.859489	0.899971
SLC7A11	665.02	0.0459228	0.258721	0.177499	0.859116	0.899694
AK7	26.3568	-0.0789262	0.444476	-0.177571	0.85906	0.899692
CLPTM1L	2850.11	-0.0240239	0.135028	-0.177918	0.858788	0.899464
ZBED1	1549.58	-0.035493	0.19939	-0.178008	0.858716	0.899447
PLEKHH3	742.342	0.0273808	0.153558	0.17831	0.85848	0.899256
SNORD14E	58.5564	0.0485655	0.271978	0.178564	0.85828	0.899114
ARHGAP5-AS1	127.986	0.0690538	0.386745	0.178551	0.85829	0.899114
DCAF1	1055.75	-0.0190676	0.106662	-0.178767	0.858121	0.899051
LOC100507551	14.4297	0.0900182	0.503031	0.178951	0.857976	0.898956
STPG3-AS1	38.4461	-0.0838429	0.467795	-0.17923	0.857757	0.898827
ZNF691	138.791	-0.0503779	0.281161	-0.179178	0.857798	0.898827
CCDC91	407.263	0.0279404	0.155699	0.179451	0.857584	0.898716
ATG16L2	204.136	-0.0821519	0.457155	-0.179702	0.857386	0.898569
C6orf163	63.5877	0.0408087	0.227094	0.179699	0.857389	0.898569
SYBU	25.4193	-0.0590036	0.327713	-0.180047	0.857116	0.898493
ULK4	351.58	0.0254348	0.141341	0.179954	0.857189	0.898493
INTS4	786.227	-0.0205261	0.114078	-0.17993	0.857208	0.898493
DKK2	38.8937	-0.110551	0.613011	-0.180341	0.856885	0.898326
WDR19	274.216	0.0264077	0.145859	0.18105	0.856329	0.897912
EEF1G	17828.3	0.0195485	0.108027	0.180959	0.856399	0.897912
YWHAEP7	45.456	0.101723	0.562272	0.180913	0.856436	0.897912
RIC1	1700.11	0.0196491	0.108457	0.181169	0.856235	0.897873
TBC1D8-AS1	17.6915	0.0818533	0.451161	0.181428	0.856032	0.897716
MIR3192	4.48666	-0.159125	0.874932	-0.181871	0.855684	0.897409
SCN11A	4.09014	0.133853	0.735174	0.18207	0.855528	0.897302
IFIT2	67.3506	-0.0850583	0.466988	-0.182142	0.855471	0.897299
ZBBX	10.9954	0.148088	0.811498	0.182487	0.8552	0.897072
GTF3C4	1945.37	0.0406138	0.22228	0.182714	0.855022	0.896943
RSPH14	6.87795	0.15518	0.848278	0.182936	0.854849	0.896817
LENG1	622.764	-0.0343634	0.186577	-0.184178	0.853874	0.895852
TCTE3	250.47	-0.0451764	0.245028	-0.184373	0.853721	0.895748
CNTF	3.10674	0.178813	0.969015	0.184531	0.853597	0.895675
LMTK3	17.0645	0.134854	0.730434	0.184621	0.853526	0.895657
ZBTB18	816.458	-0.0268246	0.145224	-0.184711	0.853455	0.89564
ZNF75A	369.282	0.0316184	0.170925	0.184984	0.853242	0.895473
RHBDD1	354.957	0.0504073	0.271924	0.185373	0.852937	0.895209
NDUFB2-AS1	5.30455	-0.140753	0.756338	-0.186098	0.852368	0.89467
NAV3	3.7334	-0.143804	0.771332	-0.186436	0.852103	0.894448
EIF3D	3757.25	-0.0277168	0.148602	-0.186517	0.85204	0.894438
BTN2A3P	74.2126	0.0403852	0.216341	0.186674	0.851916	0.894371
LOC101927478	4.12927	0.151743	0.812902	0.186668	0.851921	0.894371
MIR593	4.31971	-0.152971	0.818236	-0.186953	0.851698	0.894292
SPATA45	5.07822	-0.141533	0.757258	-0.186902	0.851738	0.894292
ERCC4	527.765	-0.0229337	0.122614	-0.18704	0.851629	0.894292
MIR193BHG	36.7491	0.0540393	0.288202	0.187505	0.851265	0.893974
CD2BP2	1819.31	0.023835	0.127123	0.187495	0.851272	0.893974
SNORD11B	23.8615	-0.0769028	0.409763	-0.187676	0.85113	0.893939
MICA	1665.49	-0.0419235	0.223025	-0.187977	0.850895	0.893753
VASP	2325.03	0.0183953	0.0978623	0.187971	0.850899	0.893753
ZNF287	431.612	0.0323701	0.172003	0.188195	0.850724	0.893682
CDK10	925.415	0.0444028	0.235517	0.188533	0.850459	0.89346
LOC101929829	12.1427	0.105268	0.557468	0.188833	0.850224	0.893285
MKRN3	356.824	-0.0217471	0.115176	-0.188816	0.850237	0.893285
SMIM30	490.122	-0.0309796	0.163419	-0.189571	0.849645	0.892776
RHBDD2	601.691	-0.0301329	0.158439	-0.190187	0.849163	0.892326
C8orf33	822.544	-0.0414337	0.217672	-0.190349	0.849035	0.892303
SLIT2-IT1	198.166	-0.0413462	0.217287	-0.190284	0.849087	0.892303
MIR200C	4.4006	0.185069	0.969345	0.190922	0.848587	0.891891
PIAS1	668.236	0.0269785	0.140995	0.191343	0.848257	0.891601
PDAP1	2467.39	0.0286556	0.149222	0.192033	0.847716	0.891163
TRIP4	279.09	-0.0379723	0.197826	-0.191948	0.847783	0.891163
MIR3177	2.80512	0.215346	1.12192	0.191944	0.847786	0.891163
RBM6	1168.01	-0.0285504	0.148568	-0.19217	0.847609	0.891147
ZFX-AS1	4.18048	0.148393	0.769525	0.192838	0.847086	0.890654
ZFP69B	248.083	-0.0344678	0.178551	-0.193041	0.846927	0.890543
CMAHP	5.40343	0.281892	1.45839	0.193289	0.846732	0.890395
SEC63	918.821	-0.061744	0.318578	-0.193811	0.846324	0.890022
DPY19L1P2	15.8553	0.0846367	0.435892	0.194169	0.846044	0.889784
OPA3	446.276	0.0426263	0.218252	0.195307	0.845152	0.888903
LINC00271	22.5849	0.0705273	0.359946	0.195939	0.844658	0.88844
LOC283335	134.172	0.0399227	0.203042	0.196623	0.844122	0.887933
RHCE	8.48275	0.139353	0.707375	0.197	0.843828	0.88768
COX16	119.316	-0.0495864	0.251518	-0.197149	0.843711	0.887624
SNORA58	15.0532	-0.0866736	0.439663	-0.197136	0.843721	0.887624
MIR4477B	27.1427	-0.0955682	0.484351	-0.197312	0.843584	0.8876
ZNF106	1853.72	-0.0245465	0.124411	-0.197302	0.843591	0.8876
ANK2	210.834	0.155057	0.785006	0.197523	0.843418	0.887531
IFIT1	279.828	-0.0770076	0.389057	-0.197934	0.843097	0.88725
CLK2P1	4.35443	0.173038	0.873072	0.198195	0.842892	0.887091
CWC25	827.472	-0.0257464	0.129623	-0.198625	0.842556	0.886834
LOC101928100	23.2372	0.106021	0.533906	0.198576	0.842594	0.886834
ZSCAN18	618.288	-0.0273903	0.137526	-0.199164	0.842134	0.8865
ZFP36L2	238.117	-0.0747378	0.375343	-0.199119	0.84217	0.8865
DCT	3.12899	0.172358	0.864816	0.1993	0.842028	0.886476
KHK	190.183	-0.0521547	0.261708	-0.199286	0.842039	0.886476
SLC12A6	455.271	-0.0278357	0.139306	-0.199818	0.841623	0.886203
MFSD2B	5.32307	0.153095	0.766415	0.199755	0.841672	0.886203
UQCC3	300.351	-0.0394766	0.197463	-0.199919	0.841544	0.886181
C16orf95	30.7411	-0.0842459	0.420613	-0.200293	0.841251	0.885929
TPCN2	323.186	-0.0432821	0.215898	-0.200475	0.841109	0.885835
YBX3P1	7.08252	0.13061	0.650946	0.200647	0.840975	0.88575
GDF5	4.69341	-0.162605	0.809838	-0.200787	0.840865	0.885744
SDHC	1983.06	0.0247044	0.123077	0.200723	0.840915	0.885744
MRGBP	1810.79	-0.0231513	0.115257	-0.200866	0.840803	0.885739
DCP2	1651.56	0.0225751	0.112246	0.201121	0.840604	0.885585
SPRYD7	151.633	-0.0495353	0.24558	-0.201707	0.840146	0.885159
ZNF350-AS1	4.82151	-0.14399	0.713314	-0.20186	0.840026	0.885089
DNAH14	961.12	-0.0257328	0.127269	-0.202192	0.839767	0.884889
SEC23A-AS1	8.68503	-0.140142	0.693182	-0.202172	0.839782	0.884889
ZNF737	137.524	0.0927096	0.458098	0.202379	0.83962	0.884881
TMEM131	1627.02	0.0444861	0.219881	0.202319	0.839667	0.884881
STK11	781.67	-0.0221833	0.10937	-0.202827	0.83927	0.884736
LGI4	3.10826	-0.18124	0.894045	-0.202719	0.839355	0.884736
MYOM2	52.1724	0.0840838	0.414904	0.202658	0.839402	0.884736
ATP12A	3.69086	0.230569	1.13787	0.202632	0.839423	0.884736
ANKS1B	227.588	0.0402221	0.197794	0.203353	0.838859	0.884368
DIP2B	1382.14	-0.031665	0.155607	-0.203493	0.83875	0.884357
MRPL14	834.262	0.0371631	0.182679	0.203434	0.838796	0.884357
LPCAT2	135.097	-0.0536357	0.263226	-0.203763	0.838539	0.8842
LINC01061	33.1021	-0.0905116	0.443972	-0.203868	0.838457	0.884169
HYAL1	6.77318	0.125945	0.616002	0.204455	0.837998	0.883742
PEX19	1574.72	-0.0326095	0.159173	-0.204868	0.837675	0.883458
UBTD2	678.739	-0.0174167	0.0849806	-0.204949	0.837612	0.883448
FAM86B1	234.45	-0.0438107	0.213692	-0.205018	0.837558	0.883447
ANKRD20A3	6.42809	-0.214881	1.04775	-0.205088	0.837503	0.883446
PRAM1	2.96327	0.242428	1.18136	0.205212	0.837407	0.883401
RIOX2	1275.74	0.0229361	0.111646	0.205435	0.837232	0.883273
FBLN1	82.6903	0.0824448	0.40086	0.205669	0.837049	0.883136
C11orf87	3.80213	-0.233373	1.13401	-0.205794	0.836951	0.883089
RAB40B	236.071	-0.0445835	0.216213	-0.206201	0.836634	0.88281
SNTG2-AS1	5.89054	-0.126003	0.610663	-0.206338	0.836527	0.882754
MPRIP	1568.04	0.0287515	0.139284	0.206424	0.836459	0.882739
TBCC	509.057	-0.0298822	0.144641	-0.206596	0.836326	0.882727
HMCES	757.692	-0.0295762	0.143183	-0.206562	0.836352	0.882727
HM13-AS1	7.16365	0.159269	0.771245	0.206508	0.836394	0.882727
SERPINB6	2155.1	0.0605039	0.292597	0.206782	0.83618	0.88267
MIR6819	3.49951	-0.223157	1.07708	-0.207186	0.835865	0.882394
MTRNR2L2	9.75791	-0.180673	0.871704	-0.207264	0.835803	0.882385
PSG9	10.6533	-0.153635	0.738995	-0.207897	0.835309	0.88192
LMCD1	113.048	-0.0559943	0.268406	-0.208618	0.834746	0.881382
LOC283922	789.814	0.0310638	0.148749	0.208833	0.834578	0.881261
TMEM171	45.6991	0.0752249	0.359318	0.209355	0.834171	0.880887
UXT	694.846	-0.026822	0.1278	-0.209875	0.833765	0.880515
LRRC73	60.416	0.0505195	0.240586	0.209985	0.83368	0.880481
SIGMAR1	1838.83	0.0314769	0.149686	0.210286	0.833445	0.880289
NEO1	3238.83	-0.027454	0.130509	-0.21036	0.833387	0.880284
AMPH	54.7693	0.127038	0.603521	0.210495	0.833281	0.880229
LOC100289656	9.05407	-0.136364	0.646934	-0.210786	0.833054	0.880046
TRAK2	1027.88	-0.0270883	0.128239	-0.211234	0.832705	0.879777
RACGAP1P	2.67245	-0.23034	1.09073	-0.21118	0.832747	0.879777
MIR644A	6.26421	-0.139376	0.659048	-0.211481	0.832512	0.879642
SCARNA15	21.1965	-0.0834392	0.393796	-0.211884	0.832197	0.879365
FOXN4	156.106	-0.0534576	0.252013	-0.212123	0.832011	0.879225
DLEC1	7.65043	-0.152784	0.719549	-0.212333	0.831847	0.879129
TRIQK	350.254	-0.0336436	0.158467	-0.212307	0.831867	0.879129
TIMM23B-AGAP6	12.5793	0.10389	0.48827	0.212773	0.831504	0.878858
LINC00377	8.7008	-0.134803	0.633147	-0.212909	0.831398	0.878802
RBIS	1193.86	0.0307514	0.144352	0.21303	0.831303	0.878777
LOC100630923	3.8905	0.236688	1.11117	0.213007	0.831321	0.878777
POLR2C	2603.33	-0.0380374	0.178352	-0.213271	0.831115	0.878671
ZNF415	60.276	0.0672373	0.315031	0.21343	0.830991	0.878597
CCNJ	424.367	-0.0267594	0.125204	-0.213726	0.830761	0.878457
PPL	3.67415	0.232748	1.0893	0.213668	0.830806	0.878457
LINC00997	94.0663	-0.0506861	0.236646	-0.214185	0.830403	0.878143
TUBA8	15.7854	-0.13145	0.612756	-0.214523	0.83014	0.877921
ZNF232	320.367	0.0498495	0.232054	0.214819	0.829908	0.877829
SNORA80C	3.87958	-0.175909	0.818964	-0.214795	0.829927	0.877829
CPTP	387.317	0.0470166	0.218977	0.214711	0.829993	0.877829
GRAMD1A	628.932	0.0463347	0.21581	0.214702	0.83	0.877829
SOX15	6.75834	0.124715	0.579548	0.215194	0.829616	0.877728
DPH6	517.841	-0.0441774	0.205324	-0.215159	0.829643	0.877728
LOC102724593	9.31069	0.153263	0.712529	0.215097	0.829691	0.877728
NDST2	484.083	0.0372131	0.172476	0.215759	0.829176	0.877359
KCNAB3	40.2709	0.0730014	0.338362	0.21575	0.829183	0.877359
SFXN1	3333.12	-0.0225179	0.104196	-0.216111	0.828902	0.877221
TMEM51	88.4585	0.0595665	0.275703	0.216053	0.828947	0.877221
AMIGO2	179.768	-0.0808478	0.373947	-0.216201	0.828831	0.877211
KIF3B	1439.61	0.0471954	0.218157	0.216337	0.828725	0.877157
LOC105377621	6.0857	0.131714	0.608845	0.216334	0.828727	0.877157
ZIC3	10.3719	0.155826	0.719183	0.216671	0.828465	0.877
LTBP1	71.821	-0.0474968	0.219222	-0.216661	0.828472	0.877
MBL1P	15.575	-0.113167	0.521761	-0.216894	0.828291	0.876921
LOC101930085	162.554	0.0380758	0.175398	0.217082	0.828144	0.876821
LOC653160	34.5491	0.0668868	0.307753	0.217339	0.827944	0.876665
AP1AR	666.75	-0.0445663	0.204855	-0.217551	0.827779	0.876547
BIN3-IT1	18.8908	0.0875202	0.401396	0.218039	0.827398	0.876239
BBIP1	394.722	-0.0479327	0.219883	-0.217992	0.827435	0.876239
TMEM186	184.959	0.0391775	0.179345	0.218448	0.82708	0.875975
SPRY1	4266.1	-0.0284066	0.129942	-0.21861	0.826954	0.875898
EVA1B	248.359	-0.0540354	0.246849	-0.218901	0.826727	0.875755
MTSS2	952.816	0.0785821	0.359015	0.218883	0.826741	0.875755
PCBP2	2120.96	-0.1072	0.489829	-0.218851	0.826766	0.875755
LINC02478	4.46482	0.194431	0.887435	0.219093	0.826578	0.875724
HRAT5	6.22327	0.132163	0.602618	0.219315	0.826405	0.875649
PEX12	106.402	-0.0783843	0.357508	-0.219252	0.826454	0.875649
APBB2	344.113	0.0350426	0.15943	0.219799	0.826027	0.875365
CYP2T1P	41.6917	-0.0745186	0.339135	-0.219731	0.82608	0.875365
DHDDS-AS1	19.8931	-0.0864036	0.392767	-0.219987	0.825881	0.875267
FAM3C	1170.99	-0.0289539	0.13149	-0.220199	0.825716	0.875148
MORN2	177.191	-0.0425645	0.192824	-0.220743	0.825293	0.874796
ANP32AP1	17.7687	0.095953	0.434781	0.220693	0.825332	0.874796
LINC00630	38.5294	0.0660185	0.298846	0.220911	0.825161	0.874784
TAF9	2620.98	0.0374982	0.169795	0.220844	0.825214	0.874784
TMLHE	441.691	0.0364171	0.164527	0.221344	0.824824	0.874483
EPHB1	7.75506	-0.124625	0.562384	-0.221602	0.824624	0.874327
LOC101928737	5.33608	-0.173791	0.781238	-0.222455	0.823959	0.873678
MST1	28.6569	-0.118947	0.534369	-0.222593	0.823852	0.873644
LOC105373562	7.91839	-0.15219	0.683804	-0.222565	0.823874	0.873644
CHERP	507.601	-0.0587774	0.263602	-0.222978	0.823553	0.87347
PRPF18	507.632	-0.0258486	0.115959	-0.222912	0.823604	0.87347
LSM1	634.688	0.0380803	0.170528	0.223308	0.823296	0.873255
RASA4DP	34.4282	-0.0752343	0.336274	-0.223729	0.822968	0.873223
FLJ13224	7.7322	0.123546	0.552241	0.223718	0.822976	0.873223
ZNF24	1039.61	0.0205348	0.0918552	0.223556	0.823103	0.873223
LOC101929243	29.6698	0.0925861	0.414152	0.223556	0.823103	0.873223
SNORD116-27	21.8773	0.0966864	0.432642	0.223479	0.823163	0.873223
GALM	165.302	-0.0673303	0.301327	-0.223446	0.823188	0.873223
NR6A1	226.464	-0.0531891	0.238073	-0.223415	0.823213	0.873223
ELOA	1774.61	0.0233607	0.104109	0.224387	0.822456	0.872813
LOC105375545	3.70987	0.225011	1.00017	0.224974	0.822	0.872385
WDR7	293.116	-0.0372301	0.165329	-0.225188	0.821833	0.872263
SLC26A2	701.463	0.0617587	0.272818	0.226373	0.820911	0.871341
MMP25-AS1	22.7561	-0.14842	0.654984	-0.226601	0.820734	0.871209
ZNF567	501.724	0.0266617	0.117304	0.227288	0.8202	0.870698
HSD17B6	6.81003	-0.138028	0.605466	-0.22797	0.81967	0.870245
KIAA1211L	4.75955	-0.190367	0.835291	-0.227905	0.81972	0.870245
MRPS36	652.621	-0.0558346	0.244481	-0.22838	0.819351	0.869982
KIF9	129.752	-0.041258	0.180672	-0.228358	0.819368	0.869982
LOC101593348	17.6677	0.113783	0.497941	0.228508	0.819251	0.869971
KIRREL1-IT1	62.0507	-0.0773817	0.33822	-0.228791	0.819032	0.869793
GATD1	1448.2	0.0254292	0.111052	0.228985	0.818881	0.869689
LINC01089	82.1033	-0.0694763	0.303023	-0.229277	0.818653	0.869508
OSBPL7	12.6068	-0.162769	0.709939	-0.229272	0.818658	0.869508
RCAN3AS	3.6246	-0.258517	1.12687	-0.229411	0.818549	0.869505
NPIPB11	272.238	0.0926538	0.403581	0.229579	0.818419	0.869458
RBM45	270.513	-0.0334268	0.145628	-0.229536	0.818453	0.869458
ANP32A-IT1	73.3579	-0.100172	0.436022	-0.22974	0.818294	0.869401
FAM9C	8.7624	-0.162707	0.70752	-0.229968	0.818116	0.869276
POLH	640.446	0.0489474	0.212853	0.229959	0.818124	0.869276
IBTK	2197.2	-0.0330491	0.14356	-0.230211	0.817928	0.86918
HEATR4	3.8065	0.210389	0.912122	0.230659	0.81758	0.868866
AZIN1-AS1	26.781	-0.0975196	0.422297	-0.230927	0.817372	0.868761
LINC00652	2.51168	0.298298	1.29189	0.230901	0.817392	0.868761
MIR98	7.73638	0.134877	0.584254	0.230853	0.817429	0.868761
ZC3H11B	278.681	-0.0279438	0.120663	-0.231585	0.81686	0.868324
TSPAN14	343.523	0.0364156	0.157158	0.231713	0.816761	0.868275
TARID	3.0754	0.242403	1.04469	0.232034	0.816512	0.868132
LOC390705	25.2595	0.11641	0.501722	0.23202	0.816522	0.868132
TPM4	13230.4	-0.0474715	0.204659	-0.231954	0.816574	0.868132
PTMAP11	26.2553	-0.0742628	0.319817	-0.232204	0.81638	0.868093
ZNF672	488.829	0.0450346	0.193798	0.232379	0.816244	0.868005
LINC01237	8.37204	0.383994	1.64945	0.232801	0.815916	0.867712
MIR148B	3.75876	0.214167	0.919514	0.232913	0.815829	0.867675
GRIK3	4.09723	0.191656	0.822456	0.233028	0.815739	0.867645
C6orf62	1674.87	0.0434418	0.186432	0.233017	0.815748	0.867645
SLC26A6	840.206	0.0453511	0.194418	0.233266	0.815555	0.867551
AMZ2	1150.61	-0.0315366	0.134944	-0.2337	0.815218	0.867248
CTBP1-DT	438.56	0.0240547	0.102867	0.233843	0.815107	0.867187
NCBP3	1452.55	-0.0220079	0.0940736	-0.233943	0.815029	0.86716
TUBBP5	489.917	0.0294215	0.125563	0.234316	0.814739	0.866907
PRIMA1	37.5734	-0.102336	0.435634	-0.234912	0.814277	0.866471
C12orf43	348.856	0.0517772	0.220069	0.235278	0.813993	0.866225
TTC4	60.535	-0.0681922	0.289683	-0.235402	0.813896	0.866178
DGUOK	743.791	-0.0330506	0.14026	-0.235638	0.813714	0.866039
NDST1-AS1	3.13096	-0.279374	1.18514	-0.235731	0.813641	0.866018
CXADRP2	4.43315	0.244874	1.03624	0.236311	0.813191	0.865594
ATP8B1	30.6325	0.0783721	0.330596	0.237063	0.812608	0.865297
NINL	487.912	0.0737327	0.311063	0.237035	0.81263	0.865297
RPL31	9285.48	0.0424513	0.179263	0.23681	0.812804	0.865297
CCDC120	133.768	-0.0610624	0.257859	-0.236805	0.812808	0.865297
IQSEC2	320.174	-0.0711684	0.300553	-0.236791	0.812819	0.865297
LOC100133050	10.9517	-0.193877	0.818907	-0.236751	0.81285	0.865297
SNORD13	191.767	0.0644906	0.272413	0.236739	0.81286	0.865297
TLCD5	356.667	-0.03312	0.139552	-0.23733	0.812401	0.865199
NAXE	2539.51	-0.023738	0.0995476	-0.238458	0.811526	0.86435
AGAP9	7.74504	0.166504	0.698351	0.238425	0.811551	0.86435
LOC100505549	32.1555	0.0666052	0.278642	0.239035	0.811078	0.864005
WLS	241.877	-0.0758791	0.317463	-0.239018	0.811092	0.864005
MIR3654	709.041	-0.030484	0.12756	-0.238978	0.811123	0.864005
LINC02572	4.60307	0.174967	0.730529	0.239507	0.810713	0.863735
CNIH3	58.2277	-0.0711012	0.29625	-0.240004	0.810327	0.86338
WRAP53	406.778	0.0366356	0.152587	0.240097	0.810255	0.863359
RPLP2	8350.31	0.0314883	0.130966	0.240432	0.809996	0.863138
MIR339	6.23213	-0.171426	0.712067	-0.240744	0.809753	0.862936
NEURL4	1014.6	-0.029328	0.121712	-0.240961	0.809585	0.862812
CCDC146	19.5073	0.0993921	0.412124	0.24117	0.809423	0.862695
ORAI2	553.854	0.0568115	0.2354	0.24134	0.809291	0.86261
C2orf68	1021.63	0.0475811	0.196828	0.241739	0.808982	0.862337
NBPF19	13736.1	0.0397466	0.16413	0.242165	0.808652	0.862041
TMEM254	179.744	-0.0628065	0.258546	-0.242922	0.808066	0.861471
MED27	397.642	-0.0554204	0.228039	-0.24303	0.807982	0.861437
ZFP14	274.532	0.0517766	0.212876	0.243224	0.807832	0.861333
GLCCI1-DT	2.89489	-0.260528	1.07016	-0.243448	0.807658	0.861203
CEACAM1	10.5238	0.187318	0.76691	0.244251	0.807037	0.860596
FXR1	4013.11	0.0163733	0.0670087	0.244346	0.806963	0.860573
ACACB	658.866	-0.0425923	0.174141	-0.244586	0.806777	0.86043
MAPKAPK5-AS1	233.16	0.0420569	0.171821	0.244771	0.806634	0.860333
LOC440311	6.25404	-0.163218	0.666007	-0.245069	0.806403	0.860142
DLG4	491.58	0.0502773	0.204827	0.245463	0.806098	0.859873
TNFSF4	6.70714	0.219921	0.895317	0.245635	0.805965	0.859801
KCNK15-AS1	4.09626	0.275464	1.12152	0.245617	0.805979	0.859801
TAF6	909.815	-0.0279569	0.113728	-0.245823	0.805819	0.859742
NKX2-3	5.64384	-0.162671	0.661182	-0.246031	0.805658	0.859673
HYDIN2	5.42983	0.2906	1.18143	0.245973	0.805703	0.859673
NBL1	4.13803	0.230931	0.938045	0.246183	0.80554	0.859611
H19	1439.69	-0.164168	0.666461	-0.246328	0.805428	0.859547
PPT2-EGFL8	49.4973	0.112646	0.456772	0.246613	0.805207	0.859374
IKBKB	474.717	-0.029758	0.120671	-0.246605	0.805214	0.859374
LOC91548	12.5666	-0.129706	0.524987	-0.247066	0.804857	0.859104
KLLN	59.2101	-0.0951523	0.384953	-0.247179	0.804769	0.859066
RPL34-AS1	7.29975	0.157872	0.638356	0.24731	0.804668	0.859013
DISC1	8.84136	0.151008	0.610267	0.247446	0.804563	0.858956
SHC2	7.66421	0.180836	0.730465	0.247562	0.804473	0.858916
TMEM18	603.757	0.0349971	0.141111	0.248011	0.804126	0.858635
KIAA1191	1305.11	0.056435	0.227589	0.247969	0.804159	0.858635
C5orf66	12.8603	-0.13522	0.544797	-0.248203	0.803978	0.858553
UQCR10	1441.74	-0.0387288	0.155933	-0.248369	0.803849	0.858472
WIPI1	143.692	0.0684634	0.275175	0.2488	0.803516	0.858191
UBR5-AS1	15.7977	0.14832	0.5962	0.248775	0.803535	0.858191
PTPRU	183.657	-0.0678878	0.27266	-0.248983	0.803374	0.858131
LZTS1	62.7172	0.114436	0.458675	0.249493	0.80298	0.857798
HCG25	213.883	-0.0922779	0.369922	-0.249452	0.803011	0.857798
SNORD50A	17.1109	0.11505	0.460911	0.249614	0.802886	0.857776
HACE1	547.612	-0.0460814	0.184381	-0.249924	0.802646	0.857575
MYT1	12.1686	-0.199839	0.798221	-0.250356	0.802312	0.857274
FEM1A	1308.48	0.0447248	0.178546	0.250495	0.802205	0.857214
RPL38	6895.97	0.0432651	0.172542	0.250751	0.802007	0.857058
TRMO	178.819	0.0436594	0.173948	0.250992	0.80182	0.856914
MYH9	18047.6	-0.0805944	0.319827	-0.251994	0.801046	0.856142
TRAPPC3	856.664	-0.0370387	0.146922	-0.252097	0.800966	0.856112
FAM185BP	67.4776	0.0557136	0.220595	0.25256	0.800608	0.855832
TFRC	7477.7	-0.0449009	0.177823	-0.252503	0.800652	0.855832
MIR8076	2.83676	-0.286672	1.13442	-0.252704	0.800497	0.855777
POF1B	8.317	-0.219816	0.86947	-0.252816	0.80041	0.855739
SLC25A46	879.593	0.0317036	0.12513	0.253364	0.799987	0.855342
LINC00240	6.85375	-0.18056	0.712174	-0.253534	0.799856	0.855258
AMD1	3289.37	0.0730417	0.287944	0.253666	0.799754	0.855204
TRIO	1599.85	-0.0406891	0.160202	-0.253986	0.799506	0.8551
ATP6V1FNB	30.4124	0.129778	0.511091	0.253924	0.799554	0.8551
CRLF3	708.89	0.035515	0.139901	0.253858	0.799605	0.8551
PDE3A	7.67824	0.149155	0.586417	0.25435	0.799225	0.85486
SEC23B	1666.5	-0.0508404	0.199596	-0.254717	0.798942	0.854612
SLC39A5	2.99166	0.270245	1.05899	0.255192	0.798575	0.854275
CHRNB1	62.0508	0.0750687	0.29406	0.255283	0.798504	0.854258
PIP4K2A	591.234	0.0273583	0.10717	0.255279	0.798507	0.854258
MLF1	375.241	0.0534023	0.209055	0.255446	0.798379	0.854231
SLC9B2	373.773	0.0352975	0.137841	0.256074	0.797894	0.853768
SLC24A4	25.889	-0.128453	0.501367	-0.256206	0.797792	0.853714
PRCC	808.975	-0.0514119	0.20035	-0.256611	0.797479	0.853502
SLC25A48	5.99702	-0.18278	0.712442	-0.256554	0.797523	0.853502
RAB10	2451.77	0.0268583	0.104699	0.256529	0.797542	0.853502
SNORD116-12	3.75368	-0.230492	0.897738	-0.256748	0.797374	0.853487
SLC35B1	881.273	-0.0377223	0.146805	-0.256955	0.797213	0.853371
DIP2A	641.577	0.0389324	0.151441	0.257079	0.797118	0.853324
MIR1249	2.93354	0.284297	1.10555	0.257154	0.79706	0.853318
RPL13AP3	3.11232	0.271485	1.05413	0.257543	0.79676	0.853249
SNORD163	2.74577	-0.251403	0.976413	-0.257476	0.796811	0.853249
CNTROB	1001.05	0.0397472	0.154439	0.257366	0.796897	0.853249
DARS1	2594.93	0.0484386	0.18823	0.257337	0.796918	0.853249
MYRF	30.3895	0.102525	0.398457	0.257304	0.796944	0.853249
PACSIN2	1001.04	-0.0410887	0.159291	-0.257948	0.796447	0.852993
NUDT7	97.2629	0.0738117	0.285732	0.258325	0.796156	0.852737
LINC02028	9.10741	0.231817	0.896618	0.258546	0.795986	0.85261
RIMS4	233.875	0.0663653	0.256494	0.25874	0.795836	0.852504
ZNF329	453.792	-0.0395897	0.152726	-0.25922	0.795465	0.852186
LOC407835	4.51809	0.191727	0.739698	0.259196	0.795484	0.852186
LIMD2	30.2093	-0.0923704	0.356378	-0.259192	0.795487	0.852186
NRL	26.2613	0.0954252	0.36605	0.260689	0.794332	0.851115
DMXL1	1764.12	-0.0618436	0.237086	-0.260848	0.794209	0.851059
JPX	176.27	-0.0648497	0.248635	-0.260823	0.794229	0.851059
CPA3	3.82384	-0.228832	0.876875	-0.260963	0.794121	0.851054
KBTBD2	941.491	-0.0312666	0.119751	-0.261096	0.794019	0.850999
NHLRC4	39.8405	-0.130332	0.498562	-0.261416	0.793772	0.85079
HCG26	5.19127	0.499213	1.90512	0.262038	0.793292	0.850331
MIR491	5.59383	-0.229018	0.873191	-0.262277	0.793108	0.850189
ATP5PF	1322.4	0.0325827	0.124164	0.262416	0.793001	0.850181
OSGEP	358.982	-0.0413666	0.157675	-0.262353	0.793049	0.850181
KMT2D	1506.49	0.137146	0.521747	0.26286	0.792659	0.849872
POMT1	947.566	0.0262059	0.0996094	0.263087	0.792484	0.84976
GDAP1	464.196	-0.0651461	0.247645	-0.263063	0.792502	0.84976
MED30	253.929	0.0352676	0.133927	0.263334	0.792293	0.849679
RAE1	1103.34	0.0535214	0.203276	0.263294	0.792324	0.849679
TIGD2	303.076	0.0504537	0.191459	0.263522	0.792148	0.849601
RHOT1	795.814	-0.0551755	0.20921	-0.263733	0.791986	0.849482
RABGGTB	1309.16	0.0566718	0.214758	0.263886	0.791868	0.849438
THUMPD1	1539.92	-0.0365426	0.138496	-0.263853	0.791894	0.849438
ARID1B	399.429	0.0419918	0.158953	0.264177	0.791643	0.84928
SNORD15A	30.3016	-0.0916707	0.346619	-0.264471	0.791417	0.849092
PDE12	1363.9	-0.0397808	0.150198	-0.264855	0.791121	0.84883
WIPF3	36.5256	-0.100989	0.380878	-0.265149	0.790895	0.848642
PPIL2	869.924	0.0435077	0.164038	0.26523	0.790832	0.848631
ZNRD2	611.359	0.0428886	0.161615	0.265375	0.790721	0.848566
NR2C2	918.617	0.0436434	0.164403	0.265466	0.790651	0.848546
TTI1	708.087	0.0372657	0.140219	0.265769	0.790417	0.848351
GOLIM4	954.664	-0.0428426	0.161092	-0.265952	0.790276	0.848254
ZNF213	68.8832	0.0767667	0.288205	0.266361	0.789961	0.847971
NAP1L2	191.207	-0.0862265	0.322722	-0.267185	0.789327	0.847345
AP3D1	2632.03	-0.0297095	0.111042	-0.267553	0.789043	0.847096
ATP8B4	7.09311	0.172715	0.645357	0.267627	0.788986	0.84709
LOC100132686	4.03509	-0.261856	0.977737	-0.267818	0.788839	0.846987
ARHGDIG	18.0804	-0.157263	0.586692	-0.268051	0.78866	0.84685
CBLL1	578.288	0.0331415	0.123384	0.268604	0.788234	0.846447
PARM1	19.8597	-0.118264	0.439852	-0.268872	0.788028	0.846281
RASA4	71.0994	-0.0689595	0.256403	-0.26895	0.787968	0.846272
USP6	8.10234	0.165849	0.61579	0.269327	0.787678	0.846015
SMARCA5-AS1	3.4863	-0.272193	1.004	-0.271109	0.786307	0.844597
SNORD15B	190.047	0.0574737	0.211765	0.271404	0.78608	0.844409
ZNF692	607.632	0.0536636	0.197559	0.271633	0.785904	0.844275
HTD2	3.63552	-0.222658	0.81944	-0.27172	0.785838	0.844258
NBPF15	1327.6	0.0237477	0.0873144	0.271979	0.785638	0.844099
LGR4	1030.16	0.0541471	0.199033	0.27205	0.785583	0.844094
HAVCR2	3.1859	0.22207	0.815787	0.272216	0.785456	0.844013
BMS1P21	9.38007	-0.152432	0.559643	-0.272373	0.785335	0.843937
PURA	772.13	0.0384506	0.14113	0.272448	0.785277	0.843931
THOC3	1222.7	0.0380312	0.139438	0.272747	0.785048	0.843739
LLPH	1054.27	-0.0530256	0.194249	-0.272978	0.78487	0.843614
MIR6801	5.20817	0.204363	0.74868	0.272965	0.78488	0.843614
ERLEC1	744.501	-0.0379784	0.138955	-0.273314	0.784612	0.843435
KCTD10	932.273	0.0309213	0.112949	0.273763	0.784267	0.843119
WDR25	92.2611	0.0800713	0.291558	0.274633	0.783598	0.842455
SNORD19C	33.4235	0.112182	0.407994	0.274961	0.783346	0.842239
PTPN4	1169.25	0.0343253	0.124381	0.275968	0.782572	0.841462
ASMTL-AS1	270.36	0.0889963	0.321967	0.276414	0.78223	0.841148
IDH3G	623.979	-0.0512702	0.184987	-0.277156	0.78166	0.84059
JPT1	3860.29	-0.0410878	0.148168	-0.277305	0.781546	0.840522
TEX9	192.198	0.0447264	0.161054	0.27771	0.781235	0.840254
PRELID1	2447.39	-0.0437546	0.157563	-0.277696	0.781246	0.840254
CNGA4	3.67052	0.299471	1.0777	0.277879	0.781105	0.840212
ITGB2	3.85618	0.366551	1.31661	0.278405	0.780702	0.839834
PRPF19	1281.97	-0.0617757	0.221892	-0.278404	0.780702	0.839834
PSMD10	719.896	0.0505341	0.181248	0.278811	0.78039	0.839628
ESYT2	1128.2	0.0433995	0.155674	0.278785	0.78041	0.839628
PIH1D1	1159.86	0.0564431	0.20231	0.278993	0.78025	0.839565
FAM83H-AS1	227.99	-0.047748	0.170998	-0.279231	0.780068	0.839424
BLOC1S4	337.985	-0.0431938	0.154535	-0.279509	0.779855	0.839278
BCAP29	35.333	0.0911153	0.326024	0.279474	0.779881	0.839278
P2RY2	64.7425	-0.0913785	0.326587	-0.279798	0.779632	0.83912
MRPS33	535.138	-0.0412212	0.147168	-0.280096	0.779404	0.83894
HSD17B11	480.948	-0.102594	0.366298	-0.280082	0.779414	0.83894
SLC12A9-AS1	7.57752	-0.153827	0.548651	-0.280373	0.779191	0.838917
PCDHA7	5.82038	0.200013	0.713666	0.280262	0.779277	0.838917
MIR6768	4.42142	0.266341	0.950397	0.280242	0.779292	0.838917
GPATCH8	677.868	-0.0579929	0.20666	-0.280619	0.779002	0.838769
APOBEC3B-AS1	3.48153	0.348774	1.2407	0.281111	0.778626	0.838492
FAM166A	5.36985	0.279157	0.993335	0.28103	0.778687	0.838492
AOPEP	311.406	0.0472358	0.168086	0.281022	0.778694	0.838492
SGSH	246.243	-0.054787	0.194732	-0.281346	0.778445	0.838407
DNAAF4	9.51305	-0.153405	0.545299	-0.281323	0.778463	0.838407
NBDY	714.052	-0.0347415	0.1234	-0.281536	0.778299	0.83834
DANT2	107.96	-0.0735173	0.260963	-0.281715	0.778162	0.838247
KHSRP	3030.63	0.0520594	0.184528	0.282122	0.77785	0.837966
CENPT	793.928	0.0383814	0.135951	0.282319	0.777699	0.837858
GPR52	22.1428	0.132471	0.469075	0.282409	0.77763	0.837838
GTF2H2C	3.09585	0.389742	1.37878	0.282672	0.777428	0.837675
ATP6V1G2-DDX39B	30.5192	-0.162861	0.575511	-0.282985	0.777188	0.837471
TBL1X	462.706	0.0678441	0.239622	0.283129	0.777078	0.837436
ICAM3	149.671	-0.0569252	0.201083	-0.283093	0.777105	0.837436
RNA5S9	3.00907	-0.325062	1.14562	-0.283743	0.776608	0.837009
RAB8A	1446.91	-0.0358602	0.12635	-0.283817	0.776551	0.837003
CEBPZOS	832.523	0.0504239	0.177585	0.283943	0.776454	0.836953
TBC1D4	318.358	0.0407044	0.143318	0.284014	0.776399	0.836949
CAPN5	105.534	-0.0681585	0.239819	-0.284208	0.776251	0.836843
ZNF787	599.151	-0.0441777	0.155267	-0.284527	0.776006	0.836634
NPIPB13	99.1153	0.112487	0.395128	0.284686	0.775884	0.836557
AGTPBP1	1350.79	0.0806427	0.282329	0.285633	0.775159	0.83583
DEPTOR	121.351	0.120106	0.420324	0.285747	0.775072	0.83579
OR1F2P	3.41248	-0.317229	1.10966	-0.285878	0.774971	0.835736
ATP5IF1	2675.41	-0.0557791	0.194894	-0.286203	0.774723	0.835556
SNORA10B	17.57	0.125058	0.437017	0.286163	0.774753	0.835556
PPP1R14A	6.15784	0.310233	1.08271	0.286535	0.774469	0.835358
CD63	3746.26	0.0331762	0.11565	0.286867	0.774214	0.835149
MRPL10	669.632	0.02808	0.0978896	0.286854	0.774224	0.835149
PDCD2	1528.07	0.0383374	0.133554	0.287057	0.774069	0.835096
MIR3164	4.1958	-0.246159	0.857548	-0.28705	0.774074	0.835096
TTC6	12.849	-0.170254	0.59223	-0.28748	0.773745	0.83494
RASSF8	1011.3	-0.0427746	0.14882	-0.287425	0.773787	0.83494
BLOC1S2	1027.65	0.0451279	0.157037	0.287371	0.773828	0.83494
YIPF6	997.308	0.039839	0.138381	0.287893	0.773429	0.834672
MIR1285-1	6.26189	-0.241671	0.836674	-0.288847	0.772698	0.833939
LOC155060	234.558	-0.0893477	0.309129	-0.28903	0.772558	0.833932
TMED3	915.397	-0.0684042	0.236754	-0.288925	0.772639	0.833932
EBLN2	104.966	-0.0588177	0.203577	-0.288922	0.772641	0.833932
STIM1	354.574	0.0412095	0.142391	0.289411	0.772267	0.833691
AGAP10P	43.146	-0.0860281	0.296794	-0.289857	0.771925	0.833377
NRG4	127.198	-0.15524	0.534593	-0.290389	0.771519	0.833028
RPS18P9	31.2567	-0.104347	0.359345	-0.290382	0.771524	0.833028
ADAMTS19-AS1	3.72508	-0.344431	1.18628	-0.290346	0.771552	0.833028
VAV1	3.82879	-0.346495	1.19204	-0.290674	0.771301	0.83292
POLG2	307.476	-0.0532849	0.183238	-0.290797	0.771207	0.832873
SIAH1	855.507	0.0756989	0.259557	0.291647	0.770557	0.832225
ZSWIM7	193.481	-0.0711285	0.24361	-0.291976	0.770305	0.832008
COA6	380.056	0.055561	0.190226	0.292078	0.770227	0.831978
TMC6	188.446	-0.0654472	0.22383	-0.292397	0.769983	0.831769
MIR3129	14.3351	-0.161762	0.552797	-0.292625	0.769809	0.831635
PCDHGC5	11.5085	-0.203837	0.695441	-0.293104	0.769442	0.83132
MIR221	15.023	-0.128167	0.437303	-0.293085	0.769457	0.83132
SPDYE16	3.86602	0.297067	1.01363	0.293073	0.769466	0.83132
KTN1	5338.53	-0.054086	0.184318	-0.293438	0.769188	0.831227
TENM1	87.8251	-0.17435	0.594275	-0.293383	0.769229	0.831227
LOC91450	4.41196	0.232768	0.792554	0.293694	0.768992	0.831078
TOLLIP-AS1	19.3075	0.128123	0.436	0.29386	0.768865	0.830996
STX2	545.766	-0.0652863	0.221818	-0.294323	0.768511	0.830668
IER2	991.687	0.0401283	0.136067	0.294915	0.768059	0.830248
CERNA3	4.00435	-0.285882	0.969429	-0.294897	0.768072	0.830248
GBP4	4.11665	0.306103	1.03726	0.295106	0.767913	0.830184
ATP2B4	2681.49	0.0623078	0.210967	0.295344	0.767731	0.830042
PUM2	1810.15	-0.0595283	0.201318	-0.295693	0.767465	0.829808
COL11A1	13.1589	0.252017	0.851419	0.295996	0.767233	0.829747
HERC2P10	3.67414	-0.311979	1.05419	-0.295942	0.767274	0.829747
ZNF213-AS1	108.953	-0.0591756	0.200004	-0.295872	0.767328	0.829747
GBX2	62.2385	-0.100252	0.338879	-0.295833	0.767357	0.829747
VAMP2	170.122	0.114443	0.386483	0.296114	0.767143	0.829732
SNORD71	12.8194	0.132698	0.447874	0.296285	0.767013	0.829646
POTEM	7.65145	0.230599	0.77706	0.296759	0.766651	0.829308
SLC7A6OS	665.49	0.0395072	0.132833	0.297421	0.766145	0.828819
KBTBD11	1088.1	-0.0640104	0.215222	-0.297416	0.766149	0.828819
FMNL3	382.8	0.0589061	0.197915	0.297633	0.765983	0.828749
METTL1	292.987	0.0613963	0.205917	0.298161	0.76558	0.828367
RASA4B	67.9801	0.0706726	0.236891	0.298334	0.765448	0.828284
MIR4440	3.3352	0.302684	1.0146	0.298327	0.765453	0.828284
NLRX1	236.646	-0.0712934	0.238871	-0.298459	0.765353	0.828284
DAZAP2	2047.1	-0.02916	0.0976704	-0.298556	0.765279	0.828258
POLR3F	376.891	-0.0362183	0.121259	-0.298686	0.765179	0.828205
DM1-AS	9.05624	0.2173	0.726432	0.299133	0.764838	0.827943
PPM1F-AS1	32.4254	-0.14036	0.469323	-0.299069	0.764887	0.827943
EPS15	1383.55	0.044823	0.149694	0.299431	0.764612	0.827753
N4BP2L2	2470.9	-0.0339897	0.113423	-0.299672	0.764427	0.827608
SHC3	5.41094	0.45051	1.50227	0.299886	0.764264	0.827485
KIF27	235.56	0.078792	0.262405	0.300269	0.763972	0.827378
SNORD98	15.1744	0.129363	0.431039	0.300119	0.764086	0.827378
SLC25A43	466.204	0.0500517	0.166786	0.300095	0.764105	0.827378
LGI2	6.38168	0.178702	0.595512	0.300081	0.764115	0.827378
VTA1	1231.46	0.0377361	0.125541	0.300589	0.763728	0.827358
NTS	23.6342	0.161077	0.536056	0.300485	0.763807	0.827358
SF3B6	1795.7	-0.0370367	0.123269	-0.300454	0.763831	0.827358
LINC00412	4.4775	-0.244185	0.81287	-0.300399	0.763873	0.827358
KIF1B	1621.54	-0.0532311	0.17722	-0.300368	0.763896	0.827358
ZNF200	410.586	0.0579428	0.192517	0.300975	0.763433	0.827128
ITGAV	19518.9	0.0666566	0.221025	0.301579	0.762973	0.826707
CFL1P1	5.74316	-0.21688	0.719216	-0.301551	0.762994	0.826707
PPM1B	716.958	0.043759	0.144944	0.301902	0.762727	0.826565
LOC101927699	14.3519	0.157315	0.521163	0.301853	0.762764	0.826565
MMADHC	2965.69	0.0362192	0.11986	0.302179	0.762516	0.826405
LOC107984813	38.5404	0.100665	0.332736	0.302538	0.762242	0.826196
ADPRM	111.631	-0.0690098	0.228134	-0.302497	0.762273	0.826196
NOL7	1412.07	-0.0461091	0.152326	-0.302701	0.762118	0.826136
TMEM141	841.672	0.0482559	0.159323	0.302882	0.76198	0.826041
FUT8-AS1	14.7705	-0.14508	0.478822	-0.302993	0.761896	0.826004
SF3B1	13716.7	0.0233162	0.076882	0.303272	0.761682	0.825843
SLC38A5	2.73511	-0.32221	1.06251	-0.303253	0.761697	0.825843
CAMTA1-DT	16.459	0.123638	0.407116	0.303691	0.761363	0.825589
LOC730234	4.98057	-0.268191	0.881594	-0.304212	0.760967	0.825267
FAM98A	1039.36	-0.056202	0.184786	-0.304146	0.761017	0.825267
PAQR9	5.40984	0.260486	0.855399	0.30452	0.760732	0.825067
CALML6	9.77241	0.217765	0.714587	0.304742	0.760562	0.824937
MRPL21	783.801	-0.0360628	0.118277	-0.304901	0.760441	0.82486
ZCCHC18	20.366	-0.140926	0.461462	-0.30539	0.760069	0.82451
SETD1A	479.871	-0.0653979	0.213918	-0.305715	0.759821	0.824396
PELI3	373.649	-0.0518657	0.169687	-0.305655	0.759867	0.824396
LOC101929709	79.9856	-0.0779331	0.255022	-0.305594	0.759914	0.824396
CTIF	95.1761	-0.0784176	0.256435	-0.3058	0.759757	0.824389
LOC652276	246.639	0.0622893	0.203603	0.305934	0.759655	0.824382
VMO1	10.0915	-0.165338	0.540545	-0.305873	0.759701	0.824382
SRP68	851.753	0.0724323	0.236697	0.306013	0.759595	0.824375
METTL14-DT	2.87663	-0.333168	1.08816	-0.306174	0.759472	0.824372
SPPL3	366.263	-0.0704798	0.230263	-0.306085	0.75954	0.824372
LOC101927278	6.83689	0.225545	0.736878	0.306082	0.759542	0.824372
PHF10	600.732	-0.0816007	0.266176	-0.306566	0.759173	0.824139
SGCA	379.949	-0.0960552	0.313332	-0.30656	0.759178	0.824139
NUCB1	844.04	-0.0507504	0.165451	-0.306741	0.759041	0.824099
BRPF1	619.023	0.0628073	0.204594	0.306985	0.758855	0.823951
LOC728715	28.5215	0.113502	0.369292	0.30735	0.758577	0.823703
TMEM169	29.1164	-0.116517	0.378993	-0.307439	0.75851	0.823684
LINC02875	134.164	0.0644486	0.209556	0.307549	0.758426	0.823647
FAM90A7P	3.85646	-0.359435	1.16774	-0.307803	0.758232	0.823492
BCL7C	1133.94	-0.0688143	0.223339	-0.308116	0.757994	0.823287
ITGA2	677.625	0.0706697	0.229148	0.308402	0.757776	0.823105
LHX9	318.206	0.181626	0.588583	0.308582	0.75764	0.82301
SNRNP25	779.587	-0.074392	0.240914	-0.308791	0.757481	0.822967
IDH1	2474.34	-0.0537862	0.174218	-0.308729	0.757528	0.822967
SNORA80E	22.6867	-0.12488	0.404537	-0.308699	0.75755	0.822967
PIR	119.508	-0.0970761	0.313966	-0.309193	0.757175	0.822722
PCDHGC4	14.2904	-0.159366	0.514753	-0.309596	0.756868	0.822442
QSOX2	1229.98	-0.0534401	0.172519	-0.309763	0.756741	0.822387
BRWD1-AS1	7.7039	-0.185781	0.599818	-0.309729	0.756767	0.822387
MIR1915	8.28329	0.22815	0.73618	0.309911	0.756629	0.822344
MAP2	302.742	-0.248291	0.800213	-0.310281	0.756347	0.822093
ACTN4	4158.16	-0.0400971	0.129186	-0.310384	0.756269	0.822062
C1QL4	114.202	0.106577	0.343109	0.310622	0.756088	0.821919
ZNF185	21.435	0.118024	0.379694	0.310841	0.755921	0.821792
ARHGEF1	185.107	0.0531844	0.170907	0.31119	0.755656	0.821558
GNB2	1990.84	0.0558536	0.179323	0.31147	0.755443	0.821381
ATP11A	273.942	0.0891614	0.286172	0.311566	0.75537	0.821355
CARNMT1	1222.57	-0.0342264	0.109723	-0.311934	0.755091	0.821105
MTDH	4291.63	-0.0329443	0.105558	-0.312097	0.754967	0.821025
WDR31	120.452	0.111849	0.357178	0.313147	0.754169	0.820211
ADAT3	107.912	0.0678773	0.216707	0.313221	0.754112	0.820203
ZNF354C	1031.24	-0.0535399	0.17072	-0.313611	0.753816	0.819935
LINC00863	154.516	0.0446947	0.142468	0.313718	0.753735	0.819901
HS3ST3B1	61.5022	-0.0859785	0.273837	-0.313977	0.753538	0.819741
ELOVL3	49.9838	0.171318	0.545061	0.314309	0.753286	0.819573
NUDT16L1	313.718	0.06528	0.207735	0.314246	0.753334	0.819573
LOC112267934	34.9433	-0.130232	0.414184	-0.314431	0.753194	0.819528
CCDC149	62.8735	0.0762639	0.242414	0.314602	0.753064	0.819441
TPTE2P6	13.865	-0.187854	0.596723	-0.314809	0.752907	0.819324
MRPL40	825.3	0.0423667	0.134493	0.315011	0.752753	0.819211
KCNQ2	1409.6	0.0348822	0.110653	0.31524	0.752579	0.819075
RNU6ATAC	74.2801	0.117988	0.374106	0.315386	0.752469	0.819009
CLDN1	3.80113	-0.247619	0.784333	-0.315707	0.752225	0.818798
LOC101927050	8.9243	-0.198845	0.628535	-0.316362	0.751728	0.818415
LYRM1	593.471	0.0495393	0.156643	0.316256	0.751808	0.818415
MEAF6	1109.24	0.0382359	0.12091	0.316236	0.751824	0.818415
FKBP14	1094.38	-0.0607681	0.191781	-0.316862	0.751348	0.818059
RASSF3	441.513	-0.0526758	0.166108	-0.317119	0.751154	0.817901
SULT1A2	3.04334	-0.298673	0.941547	-0.317215	0.751081	0.817875
SNORA79B	275.054	-0.0965333	0.304079	-0.317461	0.750894	0.817726
LINC01431	6.46099	-0.225149	0.70882	-0.317639	0.750759	0.817632
SNORD116-13	68.3753	-0.0967122	0.304153	-0.317972	0.750506	0.817567
ASCC1	535.298	-0.0487496	0.153372	-0.317852	0.750598	0.817567
NHEJ1	519.648	0.0299957	0.0943797	0.317819	0.750622	0.817567
PAK2	2071.57	-0.0508993	0.160169	-0.317786	0.750648	0.817567
LSG1	1024.18	0.0838493	0.263857	0.317784	0.750649	0.817567
SNORD128	4.87471	0.229275	0.719206	0.318788	0.749887	0.817006
TPTE2P3	35.34	0.216446	0.678342	0.319081	0.749665	0.816819
SNORD21	19.324	0.122565	0.383646	0.319475	0.749366	0.8167
SLC4A1AP	706.109	-0.0519227	0.162565	-0.319397	0.749425	0.8167
LMX1B	152.244	0.0786647	0.246348	0.319324	0.749481	0.8167
ELP1	1591.99	-0.0241202	0.0755435	-0.31929	0.749507	0.8167
PAK1	626.087	0.0377402	0.118078	0.319621	0.749256	0.816642
ERGIC3	2444.74	-0.0452192	0.141366	-0.319873	0.749065	0.816488
SCAMP4	232.09	-0.0715774	0.223555	-0.320178	0.748833	0.816315
LMNA	2785.85	-0.070052	0.218812	-0.320147	0.748857	0.816315
MIR6832	16.2983	0.146932	0.458575	0.32041	0.748657	0.816205
SNORA2A	19.8021	0.144669	0.451241	0.320602	0.748512	0.8161
MGC12916	22.1477	-0.136375	0.425117	-0.320794	0.748367	0.816
DDRGK1	838.709	0.0456117	0.142186	0.320789	0.74837	0.816
MIR181A2HG	18.1547	0.130007	0.405059	0.320959	0.748242	0.815967
FOXJ3	1071.63	0.0421933	0.131363	0.321197	0.748061	0.815824
KIAA0319L	695.656	-0.0928326	0.288656	-0.321603	0.747754	0.815681
PGAM5	2455.93	-0.0702069	0.218412	-0.321443	0.747875	0.815681
ANTXR1	385.475	-0.0524333	0.163119	-0.321442	0.747876	0.815681
SNORD16	31.5264	-0.101016	0.314265	-0.321435	0.74788	0.815681
ACADS	279.254	-0.106392	0.330067	-0.322334	0.7472	0.815154
ARF4-AS1	24.5582	0.130281	0.403678	0.322736	0.746895	0.814901
MTHFD2L	693.743	-0.0326298	0.101109	-0.32272	0.746907	0.814901
SF3A1	1727.95	-0.0595932	0.184668	-0.322705	0.746919	0.814901
EIF2S2	4692.38	0.0696863	0.215798	0.322923	0.746753	0.814882
ACVR2B	177.361	0.0773116	0.239008	0.323468	0.746341	0.814486
NOTCH3	556.13	0.109272	0.337305	0.323955	0.745972	0.814379
ST20-MTHFS	11.3448	-0.164035	0.506509	-0.323855	0.746048	0.814379
BLOC1S5	3.77336	-0.318594	0.983861	-0.323821	0.746074	0.814379
DENND6B	110.547	0.0888561	0.274514	0.323685	0.746176	0.814379
CCDC7	167.436	-0.0690504	0.213335	-0.323671	0.746187	0.814379
SNORD167	16.3843	0.200097	0.618228	0.323662	0.746194	0.814379
ADGRG1	323.121	-0.11773	0.363288	-0.324067	0.745887	0.814368
SNORA105C	9.86019	0.186427	0.574382	0.32457	0.745507	0.814006
SPATA17	37.3904	0.0948914	0.292283	0.324655	0.745442	0.813989
ARL2BP	2142.03	0.0320762	0.0986915	0.325015	0.74517	0.813745
LIMD1-AS1	24.5544	-0.152663	0.469419	-0.325217	0.745017	0.813632
LINC00167	11.6973	-0.159835	0.49114	-0.325437	0.74485	0.813504
FOXL2NB	479	0.0616669	0.189147	0.326026	0.744405	0.81312
SNORA9	38.4048	-0.103282	0.316847	-0.325967	0.744449	0.81312
WDR81	1448.46	-0.0522592	0.160001	-0.326618	0.743957	0.812849
PPIP5K1	953.473	-0.0832681	0.25505	-0.326477	0.744064	0.812849
PIH1D2	32.3843	0.113316	0.347144	0.326425	0.744103	0.812849
CCDC89	112.219	0.117748	0.360719	0.326425	0.744103	0.812849
SLC46A3	61.6272	-0.0909438	0.278068	-0.327056	0.743625	0.812595
UTP14A	744.649	0.0655087	0.200337	0.326992	0.743674	0.812595
ZFYVE16	2124.93	-0.0523651	0.160061	-0.327157	0.743549	0.812566
PHC2	790.037	-0.0759282	0.231489	-0.327999	0.742912	0.811924
FAM160B1	1187.33	-0.0330505	0.100741	-0.328075	0.742855	0.811915
UBE2S	2557.49	0.0708801	0.215899	0.328303	0.742683	0.811781
UPF3B	357.222	0.0857596	0.261011	0.328567	0.742483	0.811616
TMX1	2029.13	0.0421664	0.128287	0.328687	0.742392	0.811577
TFCP2L1	38.2317	-0.159231	0.484459	-0.328679	0.742398	0.811577
DIPK1A	307.066	0.0802671	0.243999	0.328965	0.742182	0.811467
NR1D1	57.8718	-0.0910818	0.276892	-0.328943	0.742199	0.811467
SCARNA11	3.99255	-0.320145	0.972643	-0.32915	0.742043	0.811403
BTBD1	2139.24	-0.0433438	0.131191	-0.330388	0.741107	0.810579
BRSK2	199.622	0.132639	0.401551	0.330316	0.741161	0.810579
SERPINF1	2961.03	-0.073935	0.22388	-0.330244	0.741215	0.810579
PTRH2	621.698	0.0557523	0.16883	0.330226	0.741229	0.810579
PDE1C	3.86011	0.286654	0.868093	0.330212	0.74124	0.810579
FGFBP3	55.4818	-0.084486	0.254917	-0.331426	0.740323	0.809844
MINK1	1388.38	0.0496521	0.149487	0.332151	0.739776	0.809299
RNF14	881.834	-0.0325998	0.0981217	-0.332238	0.73971	0.809281
HDAC4-AS1	31.3107	0.0992612	0.298544	0.332484	0.739524	0.809218
TACC1	870.269	0.0726508	0.218561	0.332405	0.739584	0.809218
ARHGAP32	278.017	-0.0765496	0.230308	-0.332379	0.739603	0.809218
CHRNB2	4.48252	0.339022	1.01937	0.332579	0.739452	0.809214
MIR1282	3.50532	-0.329491	0.989924	-0.332845	0.739251	0.809047
PARP10	911.161	-0.0594263	0.178457	-0.333002	0.739133	0.808972
LYSMD1	121.92	-0.0768558	0.230396	-0.333581	0.738696	0.808804
NUBP1	512.603	0.0405699	0.12165	0.333496	0.73876	0.808804
FAM182B	6.17845	-0.311382	0.933851	-0.333438	0.738804	0.808804
MTCL1	320.896	0.0658853	0.197624	0.333387	0.738843	0.808804
ZC3H15	4286.65	-0.0402059	0.120635	-0.333287	0.738918	0.808804
DMAC2	435.308	-0.0335754	0.100746	-0.333269	0.738931	0.808804
HRK	8.22461	0.217844	0.652452	0.333885	0.738466	0.808661
BRMS1	1130.12	0.0703454	0.210721	0.333831	0.738507	0.808661
LINC01301	2.83025	-0.353433	1.05779	-0.334125	0.738286	0.808526
LOC100289561	11.194	0.223523	0.66795	0.33464	0.737897	0.808163
AZIN1	4167.08	-0.0518216	0.154863	-0.33463	0.737905	0.808163
FZD9	16.4772	-0.318181	0.949925	-0.334954	0.73766	0.808002
SUMF1	557.909	0.0424303	0.126629	0.335077	0.737567	0.807954
KLHL41	5.98245	0.241182	0.719482	0.335216	0.737462	0.807892
HAPLN3	286.783	0.0920141	0.274194	0.33558	0.737187	0.807645
ST13	6657.74	0.0269198	0.0801841	0.335725	0.737078	0.807612
ATG9B	5.87466	0.291412	0.868111	0.335685	0.737108	0.807612
ZFHX3	2461.53	0.121559	0.361945	0.33585	0.736984	0.807582
KIF6	7.19252	-0.224353	0.6678	-0.335958	0.736902	0.807547
MAP2K3	552.187	0.124602	0.370739	0.33609	0.736803	0.807491
DDX24	6356.15	-0.030612	0.0910007	-0.336394	0.736574	0.807294
UXS1	949.92	-0.0382522	0.113683	-0.336482	0.736507	0.807275
MMGT1	621.246	0.0377686	0.112163	0.33673	0.73632	0.807223
PSMG3-AS1	83.525	0.086656	0.257394	0.336667	0.736368	0.807223
RNF34	810.579	-0.0304501	0.0904612	-0.33661	0.736411	0.807223
LOC645967	9.00227	0.177713	0.527478	0.33691	0.736185	0.807136
LOC100128108	15.6916	-0.162339	0.481747	-0.336979	0.736133	0.807132
LOC105370687	28.0262	-0.116573	0.345681	-0.337228	0.735945	0.806979
SEPTIN1	6.87765	-0.252306	0.747884	-0.33736	0.735845	0.806924
LINC00265	74.0043	0.0871526	0.258103	0.337667	0.735614	0.806724
RPRD1A	1142.99	-0.0296069	0.0876398	-0.337825	0.735495	0.806647
RPL27A	14036	-0.0514684	0.152215	-0.33813	0.735265	0.806497
YARS1	2151.29	0.0809097	0.239327	0.338071	0.735309	0.806497
SLC35E3	567.083	-0.0496982	0.146614	-0.338972	0.734631	0.805897
EI24	1421.56	0.0517748	0.152744	0.338964	0.734637	0.805897
TRANK1	84.2474	0.126815	0.374168	0.338926	0.734665	0.805897
MAP3K12	1050.73	0.0507129	0.149507	0.339201	0.734459	0.805831
LINC02867	6.51053	-0.302054	0.890192	-0.339314	0.734373	0.805791
UBE2L6	403.365	0.0662673	0.195178	0.339523	0.734216	0.805672
HUS1	507.51	0.047265	0.138594	0.341033	0.733078	0.804477
RFTN1	37.5568	0.131498	0.385089	0.341475	0.732746	0.804166
UBE3A	3878.16	-0.0267705	0.0782277	-0.342212	0.732191	0.80361
WWTR1-AS1	34.0154	0.0962358	0.281148	0.342296	0.732128	0.803594
ABCA13	17.208	-0.224289	0.652857	-0.34355	0.731185	0.802625
CDK4	2588.57	-0.0677185	0.197123	-0.343535	0.731196	0.802625
CDS2	1235.44	0.0499564	0.145311	0.343788	0.731006	0.802522
ZNF284	140.171	0.0975845	0.283738	0.343924	0.730903	0.802463
SUN1	3689.6	0.0832389	0.241957	0.344024	0.730828	0.802443
GLUD1P2	7.35615	0.252753	0.73472	0.344013	0.730836	0.802443
RBM47	25.994	0.201141	0.583978	0.344433	0.730521	0.802203
MIR648	4.56875	0.316932	0.918316	0.345122	0.730002	0.801698
CAPN6	180.604	-0.161703	0.468557	-0.345109	0.730012	0.801698
CACNG8	72.6298	-0.0993258	0.287576	-0.345389	0.729802	0.801574
SNORA50A	44.8442	0.0949022	0.274655	0.345532	0.729694	0.801509
PAPOLB	12.5439	0.152338	0.440549	0.345792	0.729499	0.801348
GPATCH1	257.751	-0.059449	0.171821	-0.345994	0.729347	0.801234
RAB4A	1007.62	-0.0361293	0.104288	-0.346438	0.729014	0.800921
SLC46A1	545.133	0.115898	0.334263	0.346726	0.728797	0.800736
LOC105372672	11.4969	0.246469	0.709964	0.347157	0.728473	0.800434
FAAH	18.3453	-0.153559	0.441516	-0.3478	0.727991	0.799991
SLC38A3	18.6988	-0.156845	0.451018	-0.347758	0.728022	0.799991
ENTPD7	624.2	-0.0647331	0.185939	-0.348142	0.727734	0.799784
MTRNR2L8	9.88493	0.276702	0.794808	0.348137	0.727737	0.799784
PRSS8	42.96	-0.210257	0.603616	-0.34833	0.727592	0.799732
GTF2IP12	57.1617	0.103412	0.296638	0.348614	0.727379	0.79955
NOMO3	14.6371	0.167115	0.479097	0.348812	0.72723	0.79944
PCDHA5	24.3721	-0.134985	0.38591	-0.349784	0.726501	0.798692
RALA	640.79	0.0379067	0.108335	0.349904	0.726411	0.798646
LINC02601	17.2417	-0.167033	0.477258	-0.349985	0.72635	0.798632
MARCHF6	2383.2	-0.0520789	0.14844	-0.350842	0.725707	0.797978
LOC100506476	10.1306	0.238605	0.6795	0.351148	0.725477	0.797782
MIR7854	3.94992	-0.287294	0.818167	-0.351143	0.725481	0.797782
KHDC1	4.76977	-0.309551	0.880467	-0.351576	0.725156	0.797532
NIFK-AS1	105.573	0.118385	0.33642	0.351897	0.724915	0.79732
LINC00641	404.631	-0.10199	0.28955	-0.352238	0.72466	0.797101
LINC00921	23.9408	0.122717	0.348404	0.352227	0.724668	0.797101
BTRC	467.681	-0.04562	0.129464	-0.352377	0.724555	0.797083
NDFIP2	732.097	0.0449306	0.12748	0.352452	0.724499	0.797074
PVRIG	18.9486	0.144084	0.408233	0.352946	0.724129	0.79672
NME1	1602.43	0.0796424	0.225444	0.35327	0.723886	0.796506
SNORD88C	17.8369	-0.160726	0.454723	-0.353459	0.723744	0.796403
LINC01001	264.799	-0.101951	0.287975	-0.354027	0.723319	0.795988
ZNF446	128.955	0.0772992	0.218092	0.354434	0.723014	0.795817
CLDN7	5.20403	-0.36945	1.0425	-0.354387	0.723049	0.795817
C2CD4C	30.6779	-0.137357	0.387617	-0.354362	0.723068	0.795817
CCDC92	465.733	-0.075621	0.213439	-0.354299	0.723115	0.795817
SNORD9	13.8629	0.181619	0.512099	0.354656	0.722847	0.795734
S100PBP	1011.97	0.0652584	0.18387	0.354917	0.722652	0.795572
NFATC3	1719.46	-0.0600526	0.169051	-0.355234	0.722414	0.795363
PNPLA4	184.019	-0.0615442	0.17303	-0.355684	0.722077	0.795099
IGSF9B	16.6848	-0.17532	0.492953	-0.355653	0.722101	0.795099
SMAD4	641.065	-0.0531999	0.149598	-0.355619	0.722126	0.795099
PIEZO1	3963.84	0.0746104	0.209683	0.355825	0.721971	0.795088
BOLA1	282.296	-0.0605923	0.170204	-0.355998	0.721842	0.794999
FBXL19-AS1	49.9247	-0.148866	0.418003	-0.356137	0.721738	0.794937
RBMXL1	750.302	-0.0863612	0.242418	-0.356249	0.721654	0.794897
PCLO	117.801	-0.106835	0.299747	-0.356416	0.721529	0.794812
ALG1L9P	17.6442	0.141969	0.398117	0.3566	0.721391	0.794714
MIR591	5.27433	0.313691	0.878898	0.356914	0.721156	0.794508
EFHB	4.69436	-0.333059	0.932453	-0.357186	0.720952	0.794336
AGER	188.619	-0.0920643	0.257528	-0.357493	0.720723	0.794136
ABCA1	43.6968	0.209296	0.58466	0.357979	0.720359	0.793789
TFR2	241.424	0.0578452	0.161542	0.358081	0.720282	0.793758
NPEPPS	2299.31	-0.0754486	0.210703	-0.35808	0.720283	0.793758
SNORD116-26	18.234	0.158426	0.442142	0.358316	0.720107	0.793689
SF3B5	1248.68	0.0514891	0.143707	0.358293	0.720124	0.793689
SNHG7	855.293	0.0616023	0.17163	0.358924	0.719652	0.793274
LEAP2	6.02213	-0.280032	0.779802	-0.359106	0.719516	0.793258
TRAF1	41.7448	-0.127433	0.354878	-0.359089	0.719528	0.793258
RPL13AP6	5.12098	0.26748	0.744977	0.359044	0.719562	0.793258
SCARNA18B	16.7832	-0.144427	0.402295	-0.359007	0.71959	0.793258
HTR7P1	541.568	0.0541526	0.150697	0.359349	0.719334	0.793189
SZT2-AS1	3.40056	0.390512	1.0864	0.359456	0.719254	0.793153
PCDHGB8P	19.3277	0.209164	0.580897	0.36007	0.718795	0.792829
SNORA77	8.69011	0.258821	0.718949	0.36	0.718847	0.792829
NHP2	1313.25	-0.0629439	0.174857	-0.359974	0.718866	0.792829
TLE5	3454.25	-0.0763336	0.212089	-0.359913	0.718913	0.792829
SDHD	1768.41	-0.0573146	0.158851	-0.360807	0.718244	0.792303
WDR61	1039.29	-0.0524644	0.145256	-0.361187	0.71796	0.792043
SPTY2D1OS	54.4114	-0.107989	0.298713	-0.361514	0.717715	0.791826
ADRB1	6.41738	-0.21462	0.593229	-0.361782	0.717515	0.791709
USP20	291.746	0.0537584	0.148619	0.36172	0.717561	0.791709
SNX9	1075.69	0.0569861	0.157438	0.361959	0.717383	0.791618
GDF15	57.1997	0.25217	0.695917	0.362357	0.717085	0.791343
CLTB	1131.65	-0.0578765	0.159597	-0.362641	0.716873	0.791161
LINC02361	105.626	-0.128977	0.355181	-0.363132	0.716507	0.79081
EIF3F	3470.68	-0.0453622	0.124809	-0.363453	0.716266	0.790597
ADAMTS4	5.72878	-0.28984	0.796882	-0.363718	0.716069	0.790432
PRDM15	551.91	0.0427602	0.117388	0.364262	0.715662	0.790036
MIRLET7D	17.6251	0.178099	0.488373	0.364679	0.715351	0.789758
GTDC1	483.15	-0.0709899	0.194672	-0.364664	0.715363	0.789758
ANKRD17	3976.89	0.0581485	0.159343	0.364926	0.715167	0.789648
NGDN	661.526	0.0725235	0.198686	0.365015	0.7151	0.789637
FLJ39095	2.75413	0.413464	1.13277	0.365002	0.71511	0.789637
GNB4	2569.13	-0.0602555	0.164993	-0.3652	0.714962	0.789605
TMEM14B	1905.43	0.0935545	0.256182	0.365188	0.714971	0.789605
NT5C3B	1194.43	-0.0407824	0.111681	-0.36517	0.714985	0.789605
KATNBL1P6	23.8346	0.11969	0.327524	0.36544	0.714783	0.789544
STAT5A	18.7047	0.226934	0.620994	0.365436	0.714786	0.789544
LINC02609	80.1648	-0.0835341	0.228373	-0.365779	0.71453	0.789366
LINC02649	2.8846	0.454779	1.24297	0.365881	0.714454	0.789335
LNPEP	1908.57	-0.0392199	0.107151	-0.366023	0.714348	0.789271
CYCS	4427.04	-0.0661527	0.180461	-0.366577	0.713935	0.788867
FKBPL	374.178	-0.130414	0.355515	-0.36683	0.713746	0.788711
SCRN1	3205.72	-0.070758	0.19261	-0.367363	0.713348	0.788324
WDR83	154.32	-0.0764825	0.207983	-0.367734	0.713071	0.788071
IGFBP4	2.82969	0.460241	1.25112	0.367864	0.712975	0.788017
GON7	746.251	0.066342	0.180292	0.367971	0.712895	0.787982
LOC100505938	27.2892	0.15088	0.409364	0.36857	0.712448	0.78754
AARD	192.878	-0.102062	0.276843	-0.368665	0.712377	0.787515
MIR9718	2.7409	0.561966	1.52344	0.36888	0.712217	0.78739
SMU1	2529.67	0.0508931	0.137763	0.369426	0.711811	0.786994
GABRD	23.0759	-0.17335	0.468804	-0.369771	0.711553	0.786762
MIR12122	4.41467	0.305801	0.826812	0.369856	0.71149	0.786745
SNAR-C4	3.25509	-0.365229	0.986525	-0.370218	0.71122	0.786499
UPK3BL2	100.368	0.109297	0.294731	0.370835	0.71076	0.786043
GPR20	250.689	-0.0947263	0.255345	-0.370974	0.710657	0.785982
SVIL	1419.72	0.0685064	0.184552	0.371204	0.710485	0.78586
AGAP1	983.228	-0.0812587	0.218917	-0.371185	0.7105	0.78586
SLC37A3	706.371	0.049298	0.132708	0.371476	0.710283	0.785725
MIR6081	5.71326	0.322799	0.868349	0.371738	0.710088	0.785597
USP27X-AS1	39.7593	0.0993311	0.267238	0.371696	0.710119	0.785597
SART3	1751.3	-0.0478531	0.128578	-0.372172	0.709765	0.78531
LONP2	3042.16	-0.0525034	0.141003	-0.372357	0.709627	0.785233
AGAP7P	101.338	-0.0915023	0.245757	-0.372329	0.709648	0.785233
PTPN11	6195.63	-0.0476042	0.1278	-0.372488	0.709529	0.785207
COL4A4	32.5341	0.123635	0.331841	0.372573	0.709467	0.78519
NFKBIL1	1471.19	-0.0585065	0.156783	-0.373168	0.709023	0.784752
B3GALT4	274.7	-0.0884613	0.236974	-0.373295	0.708929	0.784701
BLOC1S6	1374.82	0.0626192	0.167635	0.373544	0.708743	0.784571
LINC01474	10.6756	0.226582	0.60662	0.373516	0.708764	0.784571
RPS12	22091.7	-0.0595927	0.15948	-0.373669	0.70865	0.78455
LRIG2-DT	3.2542	0.312631	0.83625	0.373848	0.708517	0.784455
SMG7	886.475	0.118136	0.31579	0.374096	0.708333	0.784303
LINC02323	71.309	0.260016	0.694601	0.374339	0.708152	0.784156
NADK	1301.8	-0.0285848	0.0763418	-0.374431	0.708084	0.784133
TEX2	905.315	-0.039984	0.106629	-0.374982	0.707673	0.783731
IMPAD1	3606.35	-0.0777828	0.207352	-0.375124	0.707568	0.783667
BCOR	1188.79	0.0756385	0.201499	0.37538	0.707378	0.783509
TMEM269	16.4291	0.245164	0.652232	0.375885	0.707003	0.783146
FAAP20	451.441	0.0467795	0.12434	0.376223	0.706751	0.782919
PDZD8	1407.85	-0.0604841	0.160462	-0.376939	0.706219	0.782432
FLJ22447	6.17276	-0.414229	1.0991	-0.376879	0.706264	0.782432
EIF3H	5805.51	-0.0582265	0.154386	-0.377149	0.706063	0.782315
WDR13	640.956	-0.0649924	0.172281	-0.377247	0.70599	0.782286
MSX2P1	9.24145	-0.276752	0.731399	-0.378387	0.705143	0.7814
CLP1	315.376	0.0872439	0.230477	0.378536	0.705033	0.78133
DNM1	47.2631	0.147546	0.389599	0.378713	0.704901	0.781237
EIF4H	7785.62	0.066346	0.17514	0.378817	0.704824	0.781204
TPTE2P5	12.4717	-0.169487	0.446869	-0.379276	0.704483	0.780878
RSL1D1	4755.93	-0.053579	0.141185	-0.379494	0.704321	0.780751
CRYZ	954.889	-0.0750506	0.197695	-0.379628	0.704222	0.780694
SELENOF	1954.28	0.0517229	0.136105	0.380021	0.70393	0.780423
C7orf69	7.37732	0.221979	0.583989	0.380109	0.703865	0.780422
SLC52A3	56.2854	0.202928	0.533901	0.380085	0.703882	0.780422
MIR4782	3.19606	-0.381917	1.00337	-0.380636	0.703474	0.780074
NOP53	1569.53	-0.125654	0.329939	-0.38084	0.703322	0.779958
ST6GALNAC2	12.563	-0.257583	0.675808	-0.381149	0.703093	0.779902
RCAN2	6.54144	0.270525	0.709956	0.381045	0.70317	0.779902
MIR590	16.6521	0.222772	0.584662	0.381027	0.703183	0.779902
WWTR1	1805.62	-0.0852844	0.22386	-0.380972	0.703224	0.779902
P2RX4	268.236	-0.0955528	0.250498	-0.381451	0.702869	0.779717
MIR3918	3.99342	-0.363831	0.953544	-0.381556	0.702791	0.779683
POGK	2506.99	0.0430692	0.112777	0.381898	0.702537	0.779454
LRRC2-AS1	8.03287	0.283645	0.742568	0.381978	0.702478	0.77944
SMCO4	80.0413	0.0742715	0.194221	0.382407	0.70216	0.77914
ANKRA2	200.871	-0.106538	0.278529	-0.382504	0.702087	0.779118
C22orf39	388.763	-0.0563587	0.147344	-0.382496	0.702093	0.779118
PRKAR2B	454.806	-0.104882	0.273727	-0.383163	0.701599	0.778674
AIFM2	39.5264	0.182802	0.476864	0.383342	0.701466	0.778579
LOC100652768	41.8439	0.109555	0.28568	0.38349	0.701356	0.77851
BMP2K	394.664	0.0581554	0.151602	0.383607	0.70127	0.778466
LOC100130987	29.803	-0.15574	0.405918	-0.383675	0.701219	0.778462
TSC2	891.055	0.0767511	0.199961	0.383831	0.701104	0.778386
CDC42	6702.05	0.0499649	0.130137	0.383941	0.701022	0.778348
GTF2A2	781.862	0.0468321	0.121912	0.384147	0.700869	0.778231
PEX11G	49.4921	-0.113563	0.295536	-0.384262	0.700784	0.778188
DNM1P41	16.0444	-0.212493	0.552803	-0.384391	0.700688	0.778171
DLX6-AS1	99.1087	-0.124249	0.323272	-0.384347	0.700721	0.778171
LOC400499	12.8667	0.259596	0.674566	0.384834	0.700361	0.777911
SIPA1L1	1209.95	0.056528	0.146906	0.384791	0.700393	0.777911
COMMD8	531.016	-0.0713481	0.185136	-0.385381	0.699955	0.777574
STX16	238.341	0.135478	0.351592	0.385326	0.699996	0.777574
CLIC1	24715.6	-0.0425817	0.110429	-0.385601	0.699792	0.777452
XPOT	5492.39	0.0915268	0.237308	0.385688	0.699728	0.777434
EIF4E3	369.575	-0.0896082	0.232067	-0.38613	0.6994	0.777122
DNAH1	199.555	0.117115	0.303216	0.386243	0.699317	0.777081
HCFC1	2238.14	0.0950461	0.245969	0.386416	0.699189	0.776991
MED11	241.854	-0.0834772	0.215945	-0.386568	0.699076	0.776941
TMEM219	712.745	0.0432441	0.111875	0.386541	0.699096	0.776941
MRPL33	609.382	0.0739765	0.191179	0.386948	0.698794	0.77671
MRPL41	957.695	0.0685373	0.17697	0.387283	0.698547	0.776487
LOC100507547	87.8543	-0.116212	0.299856	-0.387559	0.698343	0.776312
ANO10	302.039	0.0531779	0.137166	0.38769	0.698246	0.776257
CTNNA1	7074.27	0.0735674	0.189441	0.38834	0.697765	0.775774
COA5	417.63	0.0783737	0.201667	0.388629	0.697551	0.775588
HECTD2	431.02	0.0447748	0.115137	0.388883	0.697363	0.775431
NOTCH2	3577	0.0464072	0.119181	0.389385	0.696991	0.775071
LOC101929340	3.91664	0.343283	0.881149	0.389586	0.696843	0.774958
CRPPA	81.6424	0.115437	0.296187	0.389744	0.696726	0.77488
PEAR1	3.46833	-0.508348	1.3032	-0.390076	0.696481	0.774758
SMC2-AS1	5.14645	-0.404819	1.03809	-0.389966	0.696562	0.774758
NUTM2B-AS1	275.31	-0.104677	0.268433	-0.389955	0.69657	0.774758
NTN1	27.16	0.115293	0.295329	0.390387	0.69625	0.77456
MORC2	715.573	0.0548907	0.140462	0.390788	0.695954	0.774282
PTPMT1	457.657	-0.0542638	0.138767	-0.391042	0.695766	0.774125
TXNRD2	420.705	-0.0544373	0.139111	-0.391322	0.695559	0.773947
LINC02595	19.2163	0.1489	0.380232	0.391603	0.695351	0.773768
GRIN2C	54.4322	0.13979	0.356782	0.391809	0.6952	0.773686
COPE	1779.59	-0.0530824	0.135495	-0.391767	0.69523	0.773686
HPS6	505.244	-0.053188	0.135626	-0.392167	0.694935	0.773464
MYO1C	4517.19	0.0463291	0.118137	0.392163	0.694937	0.773464
SNORA66	18.4294	-0.159413	0.406304	-0.392349	0.6948	0.773415
TBC1D8	221.213	-0.0589632	0.150254	-0.392424	0.694745	0.773406
TSR3	461.776	0.0511189	0.130265	0.392424	0.694745	0.773406
LOC646903	112.155	0.0959002	0.244158	0.392779	0.694482	0.773218
CCDC183	33.387	-0.107855	0.274525	-0.392878	0.69441	0.773189
CTXN2	4.555	-0.362581	0.920942	-0.393707	0.693797	0.772588
ARF1	3731.7	0.0592766	0.150573	0.393673	0.693823	0.772588
GNAT2	7.47231	0.26673	0.67726	0.393836	0.693702	0.772557
OASL	42.9836	0.252453	0.640411	0.394205	0.69343	0.772306
LINC01347	178.685	-0.11886	0.301374	-0.394392	0.693291	0.772204
RPS10	147.413	-0.0898458	0.227566	-0.394812	0.692981	0.771911
TBRG4	1545.72	0.032344	0.0819035	0.394904	0.692914	0.771888
IL1R1	322.899	0.0637985	0.161518	0.394992	0.692848	0.771867
NIPAL2	243.004	-0.0737998	0.186794	-0.395087	0.692779	0.771842
LOC100128398	106.299	0.072197	0.18269	0.395188	0.692704	0.77181
TPGS1	167.568	-0.0942913	0.238089	-0.396034	0.69208	0.771167
GABPB2	848.572	0.0665272	0.167891	0.396253	0.691919	0.771039
HMOX2	1981.98	0.0691581	0.174357	0.396648	0.691627	0.770767
DIP2A-IT1	10.5284	0.256795	0.646442	0.397244	0.691187	0.770328
LEPROTL1	489.244	-0.0457057	0.115	-0.397439	0.691044	0.770241
MRPL49	1079.09	0.0956206	0.240607	0.397414	0.691062	0.770241
CDK11B	856.782	-0.045603	0.114661	-0.397721	0.690836	0.770093
GID8	1357.8	-0.0513635	0.129093	-0.397881	0.690718	0.770036
MIR1204	14.408	0.176979	0.444804	0.39788	0.690718	0.770036
TRPV6	5.11995	0.589541	1.48181	0.397853	0.690739	0.770036
LRRC49	202.816	0.118184	0.296459	0.398652	0.690149	0.769535
SYPL2	125.374	-0.117432	0.294502	-0.398748	0.690079	0.769508
IRF2BP1	546.629	0.045528	0.114085	0.399071	0.689841	0.769425
NUDT17	165.103	-0.0818499	0.205154	-0.398968	0.689917	0.769425
LAYN	15.4127	0.786749	1.97216	0.398928	0.689947	0.769425
CMTM1	77.6654	-0.108073	0.27092	-0.398912	0.689958	0.769425
SMIM13	748.437	0.0537196	0.134562	0.399218	0.689732	0.769381
ANKRD49	216.427	0.0868275	0.217451	0.399297	0.689674	0.769368
RRH	5.20408	0.37282	0.932058	0.399996	0.689159	0.768846
SETD5	1947.16	-0.0844444	0.21101	-0.400192	0.689015	0.768737
HSD11B1L	41.7032	-0.136104	0.339927	-0.400393	0.688867	0.768623
RTN4R	142.879	-0.0791819	0.197618	-0.400682	0.688654	0.768438
PDE4A	65.9414	0.171326	0.427129	0.401112	0.688338	0.768137
MVB12A	278.523	-0.0611189	0.151996	-0.402109	0.687604	0.767557
OXTR	15.2671	-0.241805	0.601573	-0.401955	0.687717	0.767557
SFT2D2	4428.8	-0.0570047	0.141839	-0.401897	0.68776	0.767557
DNAJC5B	9.89027	-0.318548	0.792625	-0.40189	0.687765	0.767557
EFCAB5	7.94781	0.247113	0.61489	0.401882	0.687771	0.767557
FLT4	184.968	0.0892341	0.22183	0.402263	0.68749	0.767502
GTF2H4	849.802	-0.0613975	0.152534	-0.402517	0.687304	0.767346
RPS4X	13553.6	0.0533843	0.13249	0.40293	0.687	0.767074
REPIN1	1258.04	-0.0931094	0.231092	-0.402911	0.687014	0.767074
PLSCR3	3.75412	-0.377738	0.936752	-0.403242	0.68677	0.766905
TMEM91	48.8268	-0.15026	0.372377	-0.403517	0.686568	0.766732
ACSBG1	3.12303	0.448763	1.11087	0.403973	0.686232	0.766409
PNRC2	3551.83	-0.0514147	0.127012	-0.404802	0.685623	0.765826
MMAB	181.194	-0.0724339	0.178961	-0.404746	0.685664	0.765826
BLOC1S3	106.23	-0.101012	0.249464	-0.404915	0.68554	0.765791
GAGE10	6.69119	0.295321	0.72896	0.405126	0.685385	0.765669
CHST5	12.9082	-0.262407	0.647067	-0.405532	0.685086	0.765388
IK	1631.12	-0.0469888	0.115846	-0.405613	0.685027	0.765373
MALINC1	40.382	0.11393	0.280721	0.405849	0.684854	0.765313
GNA14	270.84	0.156073	0.384624	0.405782	0.684903	0.765313
SLC45A3	139.682	0.0929676	0.229126	0.405749	0.684927	0.765313
HEG1	110.893	-0.126211	0.31056	-0.406398	0.68445	0.764936
TRPC6	6.37877	0.29233	0.718587	0.406812	0.684146	0.764648
ZNF707	353.805	0.0721038	0.177046	0.40726	0.683817	0.764331
FGG	5.6931	-0.297609	0.730444	-0.407435	0.683688	0.764239
ERC1	1185.49	-0.0625773	0.153314	-0.408164	0.683153	0.76379
CUL1	1828.43	-0.0331372	0.0812042	-0.408072	0.683221	0.76379
LOC101927604	8.2175	-0.280818	0.688202	-0.408046	0.68324	0.76379
SNORD49B	3.38583	-0.392672	0.961389	-0.408442	0.682949	0.76362
SCARNA14	4.38383	-0.371463	0.909062	-0.408623	0.682816	0.763539
SPATA4	4.19932	-0.359097	0.878841	-0.408603	0.682831	0.763539
ZNF518A	946.17	0.04206	0.102593	0.409969	0.681829	0.762522
SNORA11B	5.3981	0.28666	0.698873	0.410175	0.681678	0.762417
PCMTD2	985.094	-0.0828422	0.201976	-0.41016	0.681689	0.762417
DTX3L	1129.7	-0.0667468	0.16259	-0.410522	0.681423	0.762278
SREK1IP1	558.944	-0.0563523	0.137289	-0.410465	0.681465	0.762278
RB1-DT	4.95846	0.325056	0.791942	0.410455	0.681472	0.762278
STIMATE	330.262	0.0599051	0.145652	0.411288	0.680861	0.761749
LRRC37A3	132.876	0.0820521	0.199413	0.411468	0.68073	0.761654
ZNF627	610.917	0.0607114	0.147517	0.411555	0.680666	0.761634
ARLNC1	2.86854	-0.420545	1.02166	-0.41163	0.680611	0.761624
LOC105371083	4.61036	0.364677	0.885421	0.411868	0.680436	0.76148
H3-3A	24.2512	-0.150953	0.365278	-0.413255	0.67942	0.760491
TSPAN15	24.7945	-0.152091	0.368045	-0.413241	0.67943	0.760491
TMCO3	568.909	-0.0852216	0.206232	-0.413231	0.679437	0.760491
XKR3	4.44237	-0.669258	1.61971	-0.413195	0.679464	0.760491
CLEC4A	9.53775	0.221928	0.537177	0.413137	0.679506	0.760491
PDPR	3594.87	-0.0835609	0.201963	-0.413744	0.679062	0.760251
GPR107	1257.64	0.0384463	0.0928314	0.414151	0.678763	0.759968
MYLPF	7.06283	-0.309769	0.747748	-0.414269	0.678677	0.759923
PIGY-DT	2.97857	-0.364099	0.878433	-0.414487	0.678517	0.759803
LONRF1	515.183	0.0973445	0.23486	0.414479	0.678524	0.759803
NBEA	854.549	0.0982962	0.237055	0.414655	0.678395	0.759761
ANKRD6	172.246	-0.0689744	0.166271	-0.414831	0.678265	0.759668
ATP5MC2	2456.93	-0.0663001	0.159772	-0.414967	0.678166	0.759608
FLJ44635	20.2995	-0.203194	0.488635	-0.41584	0.677527	0.758989
LILRA3	8.02288	0.348312	0.837646	0.415822	0.67754	0.758989
TBX1	435.378	-0.120104	0.28886	-0.415785	0.677567	0.758989
TRRAP	2215.02	-0.119641	0.287485	-0.416166	0.677289	0.75888
SLC26A1	13.3878	-0.254331	0.611162	-0.416143	0.677306	0.75888
FAM131A	416.043	0.0801568	0.192635	0.416107	0.677332	0.75888
POTEJ	340.424	0.118196	0.283774	0.416514	0.677034	0.758701
TRIM56	1511.53	0.0535643	0.128582	0.416579	0.676987	0.758699
SNORA119	9.39509	0.237622	0.570203	0.416732	0.676875	0.758625
GRIK2	402.596	-0.46803	1.12184	-0.4172	0.676532	0.758293
CDRT1	5.0482	0.41247	0.987935	0.417507	0.676308	0.758092
STX17-AS1	25.0897	-0.15201	0.363729	-0.417922	0.676004	0.757847
ACTA2	2697.58	-0.140064	0.335187	-0.417869	0.676043	0.757847
SNORD34	14.5109	-0.186433	0.445907	-0.418099	0.675874	0.757761
GNAI2	2535.24	0.0594834	0.142219	0.418252	0.675763	0.757687
TMEM102	162.276	0.0768236	0.183575	0.418487	0.675591	0.757546
RPL29	8484.23	-0.0553251	0.132149	-0.418658	0.675466	0.757457
VPS41	1395.9	0.0618582	0.147672	0.41889	0.675297	0.757319
MMADHC-DT	3.59098	0.351711	0.838209	0.419598	0.674779	0.75679
POLR2J	630.712	-0.0532895	0.126954	-0.419754	0.674665	0.756739
CBX1	2334.89	-0.0532194	0.126796	-0.419723	0.674688	0.756739
LOC606724	16.8796	0.231412	0.550864	0.420089	0.674421	0.756542
YARS2	865.348	-0.0676519	0.160995	-0.420211	0.674331	0.75654
SETD4	253.494	0.056553	0.134601	0.420154	0.674373	0.75654
RAPGEFL1	293.721	0.151295	0.359964	0.420307	0.674261	0.756517
MCM3AP-AS1	149.658	-0.0692902	0.164771	-0.420524	0.674103	0.756391
MIER3	1148.21	0.049743	0.118257	0.420635	0.674022	0.756352
PLD4	3.70885	0.384612	0.914081	0.420764	0.673928	0.756297
FLJ43315	30.4085	-0.143294	0.340406	-0.42095	0.673791	0.756196
PRKAA2	640.496	0.14396	0.341833	0.421142	0.673651	0.75609
CCDC71L	150.813	0.0684391	0.162434	0.421335	0.67351	0.756028
CCDC166	6.1056	0.35863	0.851288	0.42128	0.673551	0.756028
PNO1	684.733	0.0842768	0.19988	0.421636	0.673291	0.755839
PPP1R42	6.30788	0.281627	0.667301	0.422039	0.672997	0.75556
SKIL	1752.29	0.116852	0.276741	0.422244	0.672847	0.755443
TEX45	3.80634	-0.465625	1.10221	-0.422447	0.672699	0.755328
SYT3	19.5575	0.20135	0.475479	0.423467	0.671954	0.754544
THAP12	1574.02	0.0509296	0.120116	0.424002	0.671564	0.754157
MAPK3	349.147	0.0801126	0.188892	0.424119	0.671479	0.754113
ZNF480	729.401	0.117547	0.276643	0.424903	0.670907	0.753522
SMIM4	389.037	-0.0802051	0.188659	-0.425133	0.67074	0.753385
EGR2	33.92	0.192586	0.452857	0.425269	0.670641	0.753325
DDAH1	709.432	0.0948145	0.222915	0.42534	0.670589	0.753318
REEP5	1612.05	0.060871	0.142975	0.425744	0.670294	0.753038
DISP1	93.6916	-0.121876	0.285756	-0.426506	0.669739	0.752538
TEX21P	4.80594	-0.309994	0.726875	-0.426476	0.669761	0.752538
L3HYPDH	201.964	-0.0694035	0.162743	-0.426461	0.669772	0.752538
ARHGEF26-AS1	21.4382	-0.166746	0.391039	-0.426418	0.669803	0.752538
GPATCH2	699.114	0.0460283	0.107854	0.426766	0.66955	0.752458
LY6E-DT	17.7302	0.219582	0.513976	0.427223	0.669217	0.752134
FMO4	48.9022	0.146235	0.341584	0.428109	0.668572	0.751467
HTRA1	263.545	0.15386	0.359399	0.428102	0.668577	0.751467
DYNC1H1	20553.3	0.121846	0.284498	0.428284	0.668445	0.75142
SLC37A2	6.82387	0.246031	0.574207	0.428471	0.668308	0.751318
RINL	20.5385	0.226717	0.528866	0.428686	0.668152	0.751193
FAM85B	21.0989	-0.18349	0.427375	-0.429341	0.667675	0.750727
SNORD139	25.815	0.165432	0.385336	0.429318	0.667692	0.750727
MIR4467	3.55593	0.415681	0.967485	0.429652	0.667449	0.750557
WDR17	1818.78	-0.0857158	0.199386	-0.4299	0.667269	0.750405
SSU72	1349.23	-0.0605552	0.140697	-0.430393	0.66691	0.750052
ACADVL	5124.24	0.157442	0.365455	0.430811	0.666606	0.749761
IL34	3.85883	0.401455	0.930943	0.431235	0.666297	0.74951
TCIRG1	745.859	0.0772311	0.179116	0.43118	0.666337	0.74951
REC8	29.9105	0.166113	0.385049	0.431408	0.666171	0.749426
ATXN1L	2028.91	0.0777661	0.180001	0.432031	0.665719	0.748968
MIR23B	4.51721	0.437426	1.01221	0.43215	0.665632	0.748921
PLCD4	265.448	-0.0920256	0.212784	-0.432485	0.665389	0.748699
TMEM167A	2597.75	0.0530554	0.122574	0.432844	0.665128	0.748456
LINC02210	1323.11	-0.0686887	0.158195	-0.434202	0.664142	0.747397
MIR559	5.72084	-0.323904	0.745141	-0.434688	0.663789	0.747051
AKR1C2	12.2585	0.19096	0.438922	0.435067	0.663514	0.746793
PDGFA	89.2425	0.115446	0.265078	0.435515	0.663188	0.746477
GMPPB	672.938	0.0732945	0.168203	0.435751	0.663018	0.746375
SNORD91A	13.5424	0.228497	0.524434	0.435702	0.663053	0.746375
BICRAL	361	-0.0916002	0.210136	-0.43591	0.662902	0.746307
WEE2-AS1	25.2264	0.214754	0.492378	0.436156	0.662723	0.746157
FAM71D	35.4623	0.109954	0.251914	0.436474	0.662493	0.745948
MIR631	3.57345	-0.541613	1.23959	-0.436931	0.662162	0.745626
CAGE1	11.4745	0.221213	0.50603	0.437154	0.662	0.745494
PCDHGB3	41.6112	-0.138673	0.317094	-0.437326	0.661875	0.745405
PCBP2-OT1	22.3911	-0.187799	0.428942	-0.437819	0.661517	0.745053
XIAP	1652.5	-0.0528133	0.120576	-0.438008	0.66138	0.744949
COQ4	347.937	-0.0566365	0.12927	-0.438125	0.661296	0.744905
LIMA1	671.182	0.0686477	0.15662	0.438306	0.661164	0.744845
FAM66C	139.151	0.0899003	0.20513	0.43826	0.661198	0.744845
CPNE1	839.08	0.0887215	0.202297	0.43857	0.660973	0.744694
MIR2278	3.60404	-0.386471	0.879599	-0.439371	0.660393	0.74409
LINC00304	38.0003	-0.209717	0.477033	-0.439629	0.660206	0.743931
LOC105369691	3.98333	0.344395	0.783139	0.439762	0.660109	0.743873
CASTOR2	376.064	-0.0934862	0.212547	-0.439837	0.660055	0.743862
MIR3138	7.13249	0.291159	0.661509	0.440143	0.659833	0.743663
STX18-IT1	6.30314	0.301663	0.685266	0.440213	0.659783	0.743657
POGZ	1577.83	0.089308	0.202822	0.440328	0.6597	0.743614
PPP1R2B	10.2305	0.255284	0.579179	0.440768	0.659381	0.743348
ZBTB22	1253.69	0.0619638	0.140598	0.440716	0.659418	0.743348
GPATCH11	342.158	0.113941	0.258316	0.441089	0.659148	0.743145
POLK	788.369	-0.0618056	0.1401	-0.441153	0.659102	0.743144
C7orf57	3.23554	-0.558824	1.26566	-0.441526	0.658832	0.742889
MIR3193	7.12174	-0.379779	0.859513	-0.441854	0.658595	0.742673
RTN3	2177.8	-0.0438722	0.0992644	-0.441974	0.658508	0.742666
PTPDC1	541.098	0.23388	0.529232	0.441924	0.658544	0.742666
MIR7111	15.0467	-0.22162	0.501148	-0.442225	0.658326	0.742522
CD34	3.46377	-0.498132	1.12556	-0.442563	0.658082	0.742297
PITHD1	903.393	0.092675	0.209149	0.443105	0.65769	0.741905
ST20-AS1	41.1948	-0.12445	0.280688	-0.443374	0.657496	0.741737
APOBEC3G	12.0605	0.29466	0.664001	0.443764	0.657213	0.741469
CRTC1	376.658	-0.0946127	0.213075	-0.444035	0.657017	0.741324
ABL1	2167.8	0.0470837	0.106043	0.444004	0.65704	0.741324
MMP14	12.7322	0.219911	0.495133	0.444146	0.656937	0.741309
MRPS30-DT	12.6948	0.231011	0.519913	0.444327	0.656806	0.741212
SBF2-AS1	137.048	0.0880919	0.198041	0.444816	0.656453	0.740864
SRA1	931.425	-0.111218	0.249902	-0.445049	0.656285	0.740725
LOC388780	3.43082	0.777382	1.74645	0.445121	0.656232	0.740716
BST1	7.47977	0.337924	0.758902	0.44528	0.656117	0.740637
LOC101928402	16.0626	0.194769	0.437231	0.445461	0.655986	0.74059
GTPBP1	476.377	-0.0737739	0.165635	-0.445401	0.65603	0.74059
LCA5L	107.248	-0.0997875	0.223863	-0.445752	0.655776	0.740436
SLX4IP	304.821	0.0666019	0.149428	0.445713	0.655804	0.740436
ARID3B	411.281	0.07182	0.161058	0.445925	0.655651	0.740364
IGDCC4	13.9558	0.231799	0.519677	0.446044	0.655565	0.740318
SPAG7	812.503	0.102382	0.229227	0.446639	0.655136	0.739883
SLC22A11	3.63173	0.522932	1.1702	0.446876	0.654965	0.739741
TMCC2	117.532	0.0939793	0.210186	0.447124	0.654786	0.73961
RMND1	377.785	0.0927648	0.207482	0.447098	0.654805	0.73961
SNORD53	12.0941	-0.238419	0.532898	-0.4474	0.654586	0.739535
BOD1	622.497	0.0529604	0.118396	0.447317	0.654646	0.739535
ABHD18	406.604	0.0941449	0.210467	0.447314	0.654648	0.739535
XPA	562.257	-0.0806521	0.180163	-0.447661	0.654398	0.739404
EVPL	2.94659	-0.438467	0.979092	-0.44783	0.654276	0.739317
THAP6	343.971	-0.0647675	0.14434	-0.448714	0.653638	0.738646
NBAS	2135.83	-0.117227	0.261141	-0.448905	0.6535	0.738541
PAX2	5.69328	-0.351892	0.783082	-0.449368	0.653166	0.738214
FAM160B2	471.625	-0.0799386	0.177772	-0.44967	0.652949	0.738057
EFL1	659.393	0.0726794	0.161645	0.449623	0.652982	0.738057
ATE1-AS1	9.28827	0.265846	0.59053	0.450183	0.652579	0.737702
HSCB	105.233	0.0850943	0.188877	0.450528	0.652329	0.73747
HDAC9	31.8263	-0.178367	0.395722	-0.450737	0.652179	0.737351
MIR6766	3.62123	-0.515637	1.14297	-0.451139	0.651889	0.737074
CDKN2D	163.679	-0.118014	0.261409	-0.451452	0.651664	0.736892
ARL8B	1318.84	0.0430042	0.0952634	0.451424	0.651684	0.736892
SNORD57	14.6801	0.205331	0.45438	0.451893	0.651346	0.736611
EDRF1-DT	52.4055	0.17777	0.393224	0.452084	0.651208	0.736505
SNORA49	250.367	0.109911	0.243056	0.452203	0.651123	0.736459
TMPRSS9	3.77392	0.371862	0.821802	0.452495	0.650912	0.736414
ZNF444	123.802	-0.113618	0.25117	-0.452355	0.651013	0.736414
IGF2BP2	1329.77	0.0850486	0.188015	0.452351	0.651016	0.736414
HLA-DRA	3.3228	0.95063	2.10158	0.452341	0.651023	0.736414
TPD52L1	158.506	-0.142604	0.315273	-0.45232	0.651039	0.736414
MATR3	11058.2	0.0571443	0.126243	0.452653	0.650798	0.736394
APOC1	112.738	-0.137521	0.303607	-0.452958	0.650579	0.736197
SRP54	1394.13	0.042374	0.0934957	0.453219	0.650391	0.736034
GPN2	813.298	0.0640089	0.141163	0.453439	0.650233	0.735906
PWWP3A	1194.04	0.047753	0.105288	0.453544	0.650157	0.73587
TMEM44-AS1	81.4541	-0.10495	0.231333	-0.453673	0.650064	0.735815
SLFNL1-AS1	134.95	-0.106634	0.234899	-0.453956	0.64986	0.735635
RASL10A	2.87188	0.56511	1.24457	0.454059	0.649786	0.735602
PSMC4	2730.69	0.0546432	0.120324	0.454135	0.649732	0.735591
MIR582	5.6403	-0.342	0.752046	-0.454759	0.649282	0.735132
USP42	283.981	-0.0754583	0.165714	-0.455354	0.648855	0.734733
UPF2	1129.07	0.0582239	0.127866	0.455349	0.648858	0.734733
PRR5	308.087	0.132728	0.29151	0.455311	0.648885	0.734733
AADAT	539.784	-0.0522321	0.114641	-0.455615	0.648667	0.734637
SNORD175	7.19431	0.281719	0.617492	0.456231	0.648224	0.734185
AATK	124.566	-0.19432	0.425681	-0.456492	0.648037	0.734024
USP31	750.974	0.0939126	0.205615	0.456739	0.647858	0.733916
IGFALS	3.05889	-0.672238	1.47199	-0.456685	0.647897	0.733916
C1orf127	5.65669	-0.67081	1.46572	-0.457664	0.647194	0.733225
EIF5A	9730.18	0.0691853	0.151172	0.457658	0.647198	0.733225
MIR4746	3.54305	0.459655	1.00385	0.457891	0.647031	0.733155
LRRC47	1380.08	0.0612944	0.133869	0.457867	0.647048	0.733155
LYRM4-AS1	22.6612	-0.221329	0.48321	-0.45804	0.646923	0.733115
BDNF-AS	19.117	-0.236475	0.516192	-0.458114	0.64687	0.733105
LOC728739	15.8676	-0.182265	0.397613	-0.4584	0.646665	0.732923
ADAMTS13	69.514	0.208081	0.453865	0.458464	0.646619	0.732921
SCNN1D	113.573	-0.111981	0.244152	-0.458651	0.646485	0.732819
PHF12	662.857	-0.0898835	0.195795	-0.45907	0.646184	0.732528
LINC00106	54.8006	0.15319	0.333649	0.459134	0.646138	0.732526
ACKR2	3.32079	-0.477746	1.03951	-0.459587	0.645813	0.732243
SYT13	3.05879	0.950626	2.06863	0.459544	0.645844	0.732243
UIMC1	938.388	0.0555898	0.12083	0.460068	0.645467	0.731916
QDPR	261.449	0.0681504	0.148047	0.460328	0.645281	0.731755
BAALC	280.096	-0.160299	0.347572	-0.461195	0.644658	0.7311
FRAT1	45.8286	-0.169873	0.368091	-0.461495	0.644443	0.730952
ZDHHC8P1	342.002	0.107821	0.233663	0.461438	0.644484	0.730952
LOC100132077	8.83763	0.278866	0.604157	0.461578	0.644384	0.730939
TTC25	101.273	0.196	0.424563	0.461652	0.644331	0.730929
CSTF1	1072.29	0.0424812	0.0919391	0.462058	0.64404	0.730649
LOC730100	69.6263	0.153577	0.332171	0.462344	0.643835	0.73055
MIR3606	7.38218	-0.275234	0.595349	-0.462307	0.643861	0.73055
JPH2	5.18044	-0.68506	1.482	-0.462253	0.6439	0.73055
ZBTB4	919.071	0.075464	0.163257	0.462242	0.643908	0.73055
MIR3619	13.1818	-0.266533	0.575843	-0.462857	0.643467	0.73025
PLEKHG4	2.99457	0.520605	1.12386	0.463229	0.6432	0.729997
ADGRE1	42.1185	0.464207	1.00193	0.463311	0.643141	0.729981
ZNF527	234.331	-0.0610737	0.131747	-0.463567	0.642958	0.729823
NOVA2	3.95722	0.6436	1.38776	0.46377	0.642812	0.729708
LOC100130357	20.5163	-0.166317	0.357562	-0.465141	0.64183	0.728643
UBE2Q2L	10.0502	-0.296557	0.63731	-0.465327	0.641698	0.728542
GALNTL6	5.56339	0.464326	0.99746	0.465508	0.641568	0.728445
MIR576	3.45606	-0.393677	0.845121	-0.465823	0.641342	0.728239
SLC9C2	7.57157	0.357459	0.767063	0.466009	0.641209	0.728183
SAXO1	4.45444	0.426413	0.915042	0.466004	0.641213	0.728183
HOXC6	98.1217	-0.0952677	0.204457	-0.465954	0.641249	0.728183
LOC101928063	6.75607	-0.26985	0.578393	-0.466552	0.64082	0.727846
KRT222	21.6602	0.359863	0.77095	0.466778	0.640659	0.727733
WIZ	780.617	0.104427	0.223731	0.466753	0.640676	0.727733
KCTD16	4.83918	-0.513904	1.10028	-0.467068	0.640451	0.727705
RNY5	3.98574	-0.403503	0.864132	-0.466947	0.640538	0.727705
MYH10	4883.8	-0.105918	0.226845	-0.466918	0.640558	0.727705
SLA2	16.7154	-0.377713	0.808963	-0.466911	0.640564	0.727705
ATRX	2806.94	0.0622275	0.133192	0.467202	0.640356	0.727669
SBK2	3.76966	0.47106	1.00761	0.467504	0.64014	0.727473
ATXN2-AS	17.9804	0.213988	0.45743	0.467805	0.639924	0.727278
CDC37L1-DT	18.012	0.184867	0.394714	0.468357	0.639529	0.72688
USB1	359.136	-0.12009	0.256341	-0.468479	0.639442	0.726831
VHL	1896.86	0.0569591	0.12152	0.468721	0.639269	0.726684
BID	700.685	0.0926997	0.19771	0.468866	0.639165	0.726616
SULT2B1	4.60498	0.490695	1.04487	0.469624	0.638623	0.72606
RGMA	76.5055	0.177077	0.37707	0.469613	0.638632	0.72606
PRKRIP1	48.8024	0.129268	0.275041	0.469995	0.638359	0.725849
CXADR	1765.54	0.0824479	0.175382	0.470104	0.638281	0.72581
PROSER2	62.0776	0.13962	0.29688	0.470291	0.638147	0.725709
CYP1B1	168.91	0.131785	0.279957	0.470732	0.637832	0.725422
MIR25	20.6005	-0.194186	0.412543	-0.470705	0.637851	0.725422
RNU4ATAC	89.3583	-0.266483	0.565548	-0.471194	0.637502	0.725155
ARMC8	1127.73	-0.0438269	0.0930198	-0.471157	0.637529	0.725155
C10orf62	3.37604	-0.498775	1.05753	-0.471643	0.637182	0.724911
[truncated: 14,519 more rows]

## Sheet: sgX9 hypoxia vs sgX9 Normoxia
	baseMean	log2FoldChange	lfcSE	stat	pvalue	padj
DDX11L1	5.71013	0.66854	0.812844	0.82247	0.41081	0.508624
WASH7P	1982.43	0.582149	0.130368	4.46544	7.99031e-06	3.14772e-05
LOC729737	262.689	0.0210162	0.333641	0.0629905	0.949774	0.966568
LOC102725121	5.84852	1.08704	0.878249	1.23773	0.215816	0.299467
TGIF1	1817.92	1.54448	0.17141	9.01046	2.05194e-19	3.78703e-18
PRDX6	6268.61	-0.279966	0.167886	-1.6676	0.0953955	0.149871
LOC101928626	3.49185	-5.06754	1.49102	-3.39871	0.000677033	0.00186963
CIC	1300.32	0.448855	0.256766	1.74811	0.080445	0.129209
LOC100133331	230.682	0.239185	0.333507	0.717181	0.473263	0.57061
LOC100288069	214.29	0.301633	0.297316	1.01452	0.310335	0.40513
FAM87B	31.0817	0.670465	0.310574	2.15879	0.0308661	0.0562682
LINC00115	71.8736	0.667707	0.203197	3.28601	0.00101617	0.00269685
LINC01128	462.169	0.386902	0.171764	2.25252	0.0242892	0.0456178
FAM41C	11.9484	1.35332	0.619498	2.18454	0.0289223	0.0532479
LINC02593	89.3524	1.6779	0.287213	5.842	5.15785e-09	3.28187e-08
PLEC	8010.47	0.426851	0.196662	2.17048	0.0299706	0.0548476
PLEKHN1	267.875	-0.742449	0.308353	-2.40779	0.0160496	0.0316047
MPP2	1569.75	0.700804	0.60519	1.15799	0.246868	0.335371
RBM19	1114.97	-0.0308831	0.138073	-0.223672	0.823012	0.870997
CCDC120	133.768	-0.124753	0.246655	-0.505778	0.613012	0.699581
INO80D	1134.39	0.342965	0.258936	1.32452	0.185332	0.26361
CCDC34	482.502	-1.26447	0.183452	-6.89263	5.47691e-12	5.04841e-11
C12orf43	348.856	-0.486139	0.218705	-2.22281	0.0262286	0.0488658
LOC100288175	69.1379	1.95563	0.267865	7.3008	2.86055e-13	3.01343e-12
LILRB5	6.34295	-3.90988	1.30339	-2.99978	0.00270175	0.00649222
RAD17	1129.68	0.468976	0.148549	3.15704	0.00159379	0.00405345
SH2D3C	14.6475	2.05063	0.736041	2.78603	0.00533583	0.0118976
ZNF41	743.949	0.827841	0.16631	4.97769	6.43481e-07	3.00424e-06
VIL1	6.12261	-1.94274	0.645699	-3.00874	0.0026233	0.00631933
MDK	26.4504	0.988325	0.433045	2.28227	0.0224735	0.0425195
SLC25A1	1797.34	0.214109	0.117943	1.81535	0.06947	0.114043
DUSP9	517.1	-0.323112	0.161249	-2.0038	0.0450914	0.078369
UQCC3	300.351	-0.183659	0.193876	-0.947303	0.343484	0.439173
MORC4	616.225	0.382887	0.100324	3.81652	0.000135348	0.000426251
SCNN1D	113.573	0.639793	0.228497	2.8	0.00511022	0.0114471
MRTFB	677.698	-0.466707	0.272166	-1.71479	0.0863845	0.137426
SNORD167	16.3843	0.904827	0.508986	1.77771	0.0754521	0.12236
PUSL1	372.745	-0.793682	0.157086	-5.05254	4.35975e-07	2.09283e-06
MSRB3	3282.51	-0.534468	0.193816	-2.7576	0.00582268	0.0128737
FGFR3	441.364	0.00956229	0.265825	0.0359722	0.971305	0.982547
EWSR1	4893.56	-0.794924	0.109123	-7.28464	3.22527e-13	3.36757e-12
TMA7	3677.3	-0.399346	0.15807	-2.52639	0.0115243	0.023647
NUPR1	72.3075	4.23524	0.560846	7.55153	4.30172e-14	4.87018e-13
OSTF1	454.325	0.303839	0.168397	1.8043	0.0711844	0.116464
ORC3	1055	-1.0671	0.16271	-6.55833	5.44122e-11	4.4827e-10
MXRA8	18.0566	0.990757	0.712698	1.39015	0.164483	0.238809
SERPINC1	2.72731	4.28373	1.76151	2.43185	0.0150218	0.0298305
SPRED2	783.663	0.581185	0.210445	2.7617	0.00575018	0.0127253
AK8	15.9139	0.395845	0.429916	0.92075	0.357181	0.453603
GALNS	822.955	1.11534	0.196163	5.6858	1.30199e-08	7.85474e-08
FBXW8	262.85	0.0592836	0.142195	0.416917	0.676739	0.75326
IKBKG	248.51	0.0861405	0.128614	0.669761	0.50301	0.599735
PSME1	1689.97	-0.0270412	0.166515	-0.162395	0.870995	0.908667
SETDB1	1085.32	-0.45406	0.0784264	-5.78963	7.05416e-09	4.41346e-08
VSTM1	4.242	-1.75157	1.33093	-1.31605	0.188157	0.26687
MRPL20-AS1	412.419	-0.227637	0.138275	-1.64626	0.0997102	0.155393
PAQR3	378.81	-0.791324	0.210713	-3.75545	0.000173028	0.000534519
LINC01770	67.5293	2.52291	0.443427	5.68957	1.27362e-08	7.70044e-08
CARD8	273.053	0.241909	0.145618	1.66126	0.0966621	0.151486
PPIP5K2	1891.27	-0.398969	0.121234	-3.2909	0.000998673	0.00265595
LOC105378586	25.778	0.51846	0.405574	1.27834	0.201131	0.282171
IFT81	1029.88	0.298002	0.236217	1.26156	0.207106	0.289414
ASAP3	265.212	0.758678	0.180256	4.20888	2.56639e-05	9.3005e-05
CRELD1	214.016	2.53287	0.235928	10.7358	6.91342e-27	2.22171e-25
NLRP2	5166.21	-0.211875	0.132507	-1.59897	0.109827	0.168834
ZNF232	320.367	0.00138829	0.231891	0.00598683	0.995223	0.997762
MMP23A	21.5733	3.3105	0.505322	6.55127	5.70488e-11	4.68822e-10
CAST	4166.34	1.03881	0.181021	5.73862	9.54535e-09	5.85047e-08
AASDH	387.168	0.46928	0.18482	2.53912	0.011113	0.0229284
SUMO3	350.254	-3.11422	0.227625	-13.6813	1.31303e-42	1.19827e-40
CYP21A2	2.71029	1.054	1.22456	0.860717	0.389394	0.486428
CASP3	1710.57	0.021729	0.21505	0.101041	0.919518	0.94527
CALD1	924.568	-0.346348	0.236817	-1.46252	0.143599	0.212714
IDE	1623.14	-0.497707	0.09635	-5.16562	2.39649e-07	1.19557e-06
DAXX	5733.97	0.0609919	0.15899	0.383621	0.701259	0.774139
SGCE	429.098	0.245726	0.133526	1.84028	0.0657266	0.108708
HLA-C	12118.3	0.427048	0.199956	2.13571	0.0327032	0.059212
CNTD1	6.23568	0.170052	0.802454	0.211915	0.832173	0.877772
EBAG9	246.933	-0.19381	0.149244	-1.2986	0.19408	0.274047
SLC11A2	1181.83	-0.266965	0.178223	-1.49792	0.134153	0.200302
RMDN2	73.0198	0.910557	0.213119	4.27252	1.93276e-05	7.16295e-05
CENPX	829.385	-1.60523	0.209552	-7.66031	1.85492e-14	2.1792e-13
OGFOD3	271.205	-0.731083	0.13416	-5.44934	5.05569e-08	2.80989e-07
SLC25A39	2245.88	0.126641	0.122303	1.03547	0.300448	0.39453
ELP4	259.211	-0.403939	0.156186	-2.58627	0.009702	0.0203321
C2	120.646	-0.733342	0.312358	-2.34776	0.0188865	0.0364975
TSNARE1	89.3373	1.17464	0.216269	5.4314	5.59127e-08	3.08473e-07
TDRP	612.377	0.347924	0.118047	2.94734	0.0032052	0.0075666
RAB5C	1428.36	-0.163269	0.102926	-1.58627	0.112678	0.172526
LOC105378591	4.512	1.66562	0.87751	1.89812	0.0576803	0.0970181
RRAGB	220.713	0.188614	0.138546	1.36138	0.173394	0.249422
RDH13	1078.4	-1.75552	0.122713	-14.3059	2.00946e-46	2.27345e-44
ULK3	840.819	0.293211	0.159239	1.84133	0.0655734	0.108488
GTF2IP20	165.68	0.451406	0.341881	1.32036	0.186715	0.265213
PRKCZ-AS1	12.597	1.16267	0.521902	2.22776	0.0258968	0.0483291
YJEFN3	103.533	1.34573	0.220792	6.09504	1.09408e-09	7.68041e-09
FBXO11	1138.25	0.501956	0.211625	2.37191	0.0176965	0.0344584
FAAP20	451.441	0.189081	0.119425	1.58327	0.11336	0.173395
ATG16L1	1182.66	-0.279886	0.177965	-1.5727	0.115788	0.176471
NFIC	698.677	-1.24022	0.321889	-3.85294	0.000116709	0.000372462
PBRM1	2021.98	-0.073128	0.146088	-0.500573	0.616671	0.70246
LOC100129534	41.3915	2.20703	0.438765	5.03008	4.90263e-07	2.32974e-06
PRDM15	551.91	0.19671	0.114654	1.71569	0.0862192	0.13719
ADCY3	1113.52	-1.26221	0.0988507	-12.7688	2.44829e-37	1.65065e-35
HROB	194.891	-0.987003	0.163844	-6.02404	1.70116e-09	1.16307e-08
PLCH2	18.5531	2.8854	0.556736	5.18272	2.18677e-07	1.09857e-06
TNFRSF14-AS1	51.3589	2.60837	0.457518	5.70114	1.19007e-08	7.21377e-08
LOC100996583	5.06728	4.2601	1.26841	3.3586	0.000783373	0.00213246
CRCP	928.528	-0.950159	0.173232	-5.48488	4.13752e-08	2.32778e-07
SARS1	2326.43	0.271937	0.226861	1.1987	0.230645	0.316613
SORD	980.374	-0.617762	0.125384	-4.92695	8.35248e-07	3.83453e-06
RMDN3	741.762	-0.552781	0.105516	-5.23883	1.61594e-07	8.3231e-07
RNF5	2963.36	0.442445	0.258801	1.7096	0.0873405	0.138733
COPG2	304.308	-0.960081	0.31714	-3.02731	0.00246738	0.00598038
EPN3	84.0079	-0.735293	0.260976	-2.81747	0.00484039	0.0109196
PRDM16-DT	17.8497	0.129576	0.332675	0.389499	0.696907	0.770568
BAG6	14655.2	0.474278	0.175482	2.70272	0.00687742	0.0149436
ZNF14	466.836	0.833527	0.127383	6.54349	6.00981e-11	4.92655e-10
ADCY6	1150.68	0.801623	0.14747	5.43585	5.45359e-08	3.01682e-07
PPP1CC	3934.22	-1.19722	0.125776	-9.51865	1.75443e-21	3.85369e-20
ILF3	6679.33	-0.467087	0.0938351	-4.97774	6.43299e-07	3.00424e-06
C19orf44	128.711	0.125747	0.242059	0.519491	0.603418	0.691608
CHRAC1	612.136	-0.268589	0.167343	-1.60503	0.108488	0.167133
FOXD3	33.8274	0.299848	0.335589	0.893497	0.371591	0.468259
FKBP8	4753.68	0.951308	0.269028	3.5361	0.000406087	0.00116962
BZW1	10209.9	-0.562288	0.165228	-3.40311	0.000666233	0.00184336
LRRC28	158.522	-0.214908	0.161457	-1.33105	0.183171	0.261167
MADD	1143.71	0.631098	0.121719	5.18486	2.16179e-07	1.08734e-06
BOP1	1180.27	-1.06307	0.181948	-5.84271	5.13593e-09	3.27044e-08
EXOC6B	533.193	0.414342	0.141383	2.93063	0.00338273	0.00794405
C19orf18	22.7231	1.14642	0.414374	2.76664	0.00566371	0.0125642
INPP5B	490.431	0.109037	0.227085	0.480162	0.631112	0.714756
LINC01134	23.6115	1.42325	0.351606	4.04785	5.16894e-05	0.000176662
TACC2	829.647	-0.686335	0.254683	-2.69486	0.00704176	0.0152705
SHOX2	296.599	1.43063	0.138883	10.3009	6.98002e-25	1.93126e-23
EXOG	395.678	-0.489462	0.131367	-3.7259	0.00019462	0.000596205
ZNF195	828.674	-0.485841	0.110521	-4.39592	1.10303e-05	4.25997e-05
NDRG4	60.858	-1.05471	0.347092	-3.03872	0.00237589	0.00579107
VRK2	567.267	-0.423735	0.180387	-2.34904	0.0188219	0.0363967
CELF2	45.3353	2.42112	1.17724	2.0566	0.0397247	0.0703067
SEC11C	282.455	0.683973	0.185541	3.68637	0.000227478	0.000688899
ARID3B	411.281	0.212056	0.158545	1.33752	0.181054	0.258573
POF1B	8.317	1.30159	1.11808	1.16414	0.244369	0.332522
TRIM14	412.061	-1.15413	0.149644	-7.71255	1.23333e-14	1.47731e-13
ARHGEF17	815.127	0.627774	0.156826	4.003	6.25449e-05	0.000210454
ARHGEF11	2522.22	0.0757751	0.0902644	0.83948	0.4012	0.498835
LOC102724450	194.372	0.0355033	0.170025	0.208812	0.834595	0.879872
DMTN	18.5246	2.20522	0.474814	4.6444	3.41068e-06	1.42663e-05
LENEP	6.92462	-1.79226	0.823549	-2.17626	0.0295358	0.0541539
ZNF398	688.721	-0.695204	0.122399	-5.67983	1.34825e-08	8.11605e-08
PNISR	3862.4	0.177229	0.201736	0.878519	0.379662	0.476431
ALPK3	43.5647	1.60172	0.569565	2.81218	0.0049207	0.0110766
ALKBH6	326.181	-0.602048	0.286074	-2.10452	0.0353334	0.0633975
CTNND1	233.118	0.540761	0.173249	3.1213	0.00180054	0.00452201
BCL2L13	1537.27	0.0176146	0.107091	0.164483	0.869351	0.907478
DMD	2905.73	-0.108172	0.220218	-0.491204	0.623282	0.708413
MUC4	21.8426	-2.72972	0.884223	-3.08714	0.0020209	0.00500994
FSCN2	46.54	3.51132	0.460167	7.63053	2.33798e-14	2.72519e-13
EIF4G1	9162.27	-0.499893	0.107985	-4.62928	3.66942e-06	1.52674e-05
PPP2R5E	807.28	-0.263677	0.180834	-1.45812	0.144809	0.214141
NAA16	678.52	-0.584441	0.142174	-4.11075	3.94375e-05	0.000138044
GPS2	1260.97	0.453493	0.173085	2.62006	0.00879138	0.0186151
THAP3	244.016	0.311943	0.194993	1.59977	0.109651	0.168623
DLC1	3.02747	2.30596	1.79544	1.28435	0.199021	0.279734
CAMTA1-DT	16.459	0.710157	0.376555	1.88593	0.059304	0.0993492
SORBS1	64.1515	2.10305	0.329347	6.38552	1.70821e-10	1.32408e-09
CD160	69.1621	1.3649	0.271212	5.03258	4.83917e-07	2.3009e-06
DUX4	9.45218	0.00284638	0.588952	0.00483296	0.996144	0.998164
ZNRD1	1582.27	-1.18931	0.160153	-7.42608	1.11864e-13	1.2245e-12
RHEBL1	63.2033	0.137354	0.337794	0.40662	0.684287	0.759971
RPL10	6157.46	-0.251839	0.212127	-1.18721	0.235145	0.321688
ANK2	210.834	1.43136	0.786486	1.81994	0.0687684	0.113094
TSEN2	405.646	-1.04372	0.144911	-7.20248	5.91254e-13	6.00266e-12
USP30	131.464	-0.232488	0.211407	-1.09972	0.271454	0.362656
KDM6A	975.119	0.334069	0.205454	1.62601	0.103948	0.160935
PRH1	80.7353	-1.23568	0.329117	-3.75453	0.000173664	0.000536183
RCC1	1762.05	-1.08652	0.180577	-6.01695	1.77733e-09	1.21314e-08
GMPR2	756.783	-0.0765226	0.155037	-0.493578	0.621604	0.706993
MMS22L	628.685	-1.7499	0.15648	-11.1829	4.94728e-29	1.84468e-27
SNX14	2707.13	0.695811	0.156289	4.45208	8.50431e-06	3.34094e-05
STXBP6	70.0754	-2.26813	0.259585	-8.73752	2.38281e-18	3.97167e-17
TMCC1	387.404	-0.208983	0.203928	-1.02479	0.305461	0.399747
TMEM94	641.952	0.405616	0.239008	1.69708	0.0896814	0.141988
LINC01714	9.06561	2.09575	0.654013	3.20445	0.00135323	0.00350629
HNRNPUL2	550.629	-0.122719	0.217621	-0.563911	0.572814	0.663843
MCC	302.371	0.428182	0.284406	1.50553	0.132188	0.197806
GNB1	3906.96	-0.350868	0.157184	-2.23221	0.0256011	0.0478532
SLC25A36	2397.57	0.80613	0.117025	6.88854	5.63669e-12	5.1928e-11
SNORD128	4.87471	0.623749	0.787737	0.791824	0.428463	0.526276
ANGEL2	1123.94	-0.0458621	0.142163	-0.322603	0.746996	0.810702
MIR6728	8.72201	0.769465	0.577254	1.33298	0.18254	0.26047
ENO1-AS1	16.8141	-0.827991	0.391837	-2.1131	0.0345923	0.0622638
TMEM51	88.4585	-0.326552	0.271315	-1.20359	0.228747	0.314346
GRAMD1A	628.932	0.125097	0.21341	0.586179	0.557755	0.650406
HSPB11	775.747	0.19889	0.153571	1.2951	0.195284	0.275537
IER5	617.094	0.0781717	0.368891	0.21191	0.832177	0.877772
DNAJC27	240.775	-0.0323495	0.128309	-0.252121	0.800947	0.853552
STK26	1242.61	-0.335875	0.127212	-2.64028	0.00828376	0.0176579
SIRT6	303.011	0.794822	0.319735	2.48588	0.0129233	0.0261249
GPR83	7.7615	2.48452	0.939474	2.64458	0.00817915	0.0174642
MIR34AHG	11.722	0.509746	0.527694	0.965987	0.334051	0.429137
UBE3D	83.5204	-0.0962967	0.273059	-0.352659	0.724344	0.793101
LINC02606	9.29009	-0.724826	0.566085	-1.28042	0.200397	0.281405
TEX264	783.005	0.286536	0.115899	2.47228	0.0134254	0.0269978
LETMD1	561.38	-1.11595	0.139805	-7.98215	1.43807e-15	1.8704e-14
GLRX	3537.54	2.90002	0.186381	15.5597	1.36783e-54	2.48283e-52
CD2BP2	1819.31	-0.347355	0.12711	-2.73271	0.00628149	0.0137738
CFL2	1464.69	-0.887002	0.236183	-3.75557	0.00017295	0.000534378
IL15RA	106.691	-0.551422	0.183039	-3.01258	0.00259033	0.00624903
CEP295NL	21.769	1.4732	0.589006	2.50117	0.0123784	0.0251868
DPYS	3.50944	3.98924	1.77682	2.24516	0.0247577	0.0464502
PCM1	5464.41	0.0802815	0.239969	0.33455	0.737964	0.803434
ZCCHC8	927.312	0.123989	0.122605	1.01129	0.311878	0.406791
INTS11	936.162	-0.114433	0.11357	-1.0076	0.313648	0.408615
GRIP1	44.6031	2.39598	1.3489	1.77625	0.075692	0.122685
JAKMIP3	227.78	0.849771	0.189703	4.47948	7.48264e-06	2.95902e-05
SPRYD3	608.438	0.452356	0.146287	3.09224	0.00198649	0.00493352
SRP19	868.987	-0.402907	0.148486	-2.71344	0.00665883	0.0145221
FAM104A	741.992	0.0110454	0.126485	0.0873254	0.930413	0.953037
OAS1	80.8767	-0.311459	0.407549	-0.764226	0.444733	0.542708
WDR4	403.175	-1.39583	0.133033	-10.4924	9.36547e-26	2.72837e-24
MESP1	15.8745	0.0278918	0.405025	0.0688644	0.945098	0.96353
CORO2B	14.386	0.853293	0.543482	1.57005	0.116404	0.177294
SH3BP5L	574.222	0.513903	0.14185	3.62287	0.000291355	0.000865109
MAPKAPK5	978.486	-0.836547	0.140725	-5.94456	2.77207e-09	1.8441e-08
RCHY1	1019.51	-0.0173359	0.0874402	-0.198261	0.842841	0.88636
PIGQ	475.378	-0.277107	0.192281	-1.44115	0.149541	0.220369
ESCO1	1084.92	0.827728	0.125165	6.61312	3.76314e-11	3.16979e-10
CBLB	301.043	2.53276	0.22839	11.0896	1.40895e-28	5.02658e-27
GPR63	339.589	-1.06311	0.17123	-6.20868	5.34315e-10	3.90696e-09
CLPTM1L	2850.11	-0.532615	0.13471	-3.95379	7.69242e-05	0.000254585
EXOSC10-AS1	36.9851	1.40446	0.4577	3.06851	0.0021513	0.00529822
IQCE	753.686	-0.421916	0.0892732	-4.72612	2.2885e-06	9.84668e-06
SCN1B	24.775	0.519346	0.426696	1.21713	0.223553	0.308492
UBE3A	3878.16	-0.00143385	0.0777637	-0.0184386	0.985289	0.991222
ALDH3A2	2469.23	0.867181	0.143872	6.02744	1.66578e-09	1.13982e-08
SMPD3	10.5344	3.15504	0.974714	3.23689	0.00120842	0.00316083
USP15	1132.94	-0.307799	0.111128	-2.76977	0.00560952	0.0124524
ZNF587	968.157	0.00309815	0.11642	0.0266117	0.978769	0.987317
ADD3	2549.39	1.6561	0.190579	8.68982	3.63008e-18	5.97227e-17
FBXO44	1080.87	0.522808	0.163163	3.20422	0.0013543	0.00350853
CAD	2609.44	-1.2369	0.15026	-8.23174	1.84512e-16	2.60716e-15
DGAT1	279.84	0.825425	0.176279	4.68249	2.83409e-06	1.20127e-05
PUDP	178.514	-0.502672	0.151894	-3.30937	0.000935067	0.00250534
HOXA5	110.537	1.24874	0.197491	6.32303	2.5649e-10	1.94433e-09
APOM	57.8777	-1.95222	0.363234	-5.37454	7.67768e-08	4.14851e-07
METTL6	428.05	-0.353016	0.140609	-2.51062	0.0120521	0.0245834
KYAT1	155.847	-0.292315	0.230388	-1.2688	0.204513	0.286187
POMZP3	297.186	-0.191074	0.247576	-0.771779	0.440245	0.538703
CYFIP2	776.071	1.27955	0.16477	7.76564	8.12309e-15	9.87323e-14
CLCN6	237.631	0.308158	0.277489	1.11052	0.266774	0.357474
NPPA-AS1	8.22492	1.23787	0.718585	1.72266	0.0849507	0.135419
PPIP5K1	953.473	0.0959063	0.254362	0.377046	0.706139	0.778016
RNU5E-1	117.865	-0.638164	0.347904	-1.83431	0.0666075	0.109913
TAF1B	285.374	-0.243608	0.117944	-2.06545	0.0388804	0.068938
GLIS2	346.774	0.435685	0.335458	1.29878	0.19402	0.273987
CTNS	306.384	0.0325699	0.180048	0.180896	0.856449	0.896674
CTH	37.3933	1.20414	0.337879	3.56381	0.000365505	0.00106143
FCER2	3.42593	1.55396	1.1557	1.34461	0.178752	0.25586
VPS8	1053.46	1.02029	0.130104	7.84205	4.43242e-15	5.53818e-14
GUCY1A1	210.411	-0.651294	0.30829	-2.1126	0.0346351	0.0623274
SIPA1L1	1209.95	0.0129275	0.144266	0.089609	0.928598	0.952175
CFAP70	84.409	3.16372	0.289937	10.9118	1.01256e-27	3.42033e-26
CPEB1	934.654	-0.848078	0.141424	-5.99673	2.01336e-09	1.36859e-08
SPHK2	253.899	0.271118	0.271906	0.997101	0.318715	0.413651
MIR6730	4.5291	-2.09992	0.910346	-2.30673	0.0210699	0.0401886
IRF3	1061.51	0.506418	0.144369	3.5078	0.000451822	0.00128987
BRWD1	3869.68	0.201178	0.150691	1.33504	0.181864	0.259594
THAP8	99.1391	2.34845	0.2093	11.2205	3.23472e-29	1.21989e-27
TMEM91	48.8268	0.18894	0.371781	0.508203	0.611311	0.698122
MFSD11	248.688	-0.276709	0.181478	-1.52475	0.127321	0.191642
AFF2	3.20143	2.32234	1.64824	1.40898	0.15884	0.232085
SS18L1	541.083	-0.36199	0.130309	-2.77795	0.00547037	0.0121698
NFKB2	1257.27	1.31468	0.225812	5.82201	5.81425e-09	3.67265e-08
POLD2	2111.44	0.0730669	0.113469	0.643936	0.519617	0.615756
ZNF562	1459.23	-0.0836372	0.0937159	-0.892455	0.372149	0.468819
MTHFD1L	1602.89	-0.364477	0.287527	-1.26763	0.204932	0.286748
GLMN	619.411	-0.544721	0.11582	-4.70316	2.56171e-06	1.09311e-05
C15orf40	374.663	-0.602209	0.191559	-3.14373	0.00166808	0.00422532
CYB5D1	869.056	-0.0249939	0.120552	-0.207328	0.835754	0.880733
DENND3	117.08	1.03944	0.250789	4.14468	3.40291e-05	0.000120517
ZNF628	72.6987	-1.19771	0.219511	-5.45624	4.86317e-08	2.71019e-07
RRP36	1346.86	-0.872931	0.15917	-5.48428	4.15154e-08	2.33407e-07
TMEM51-AS1	25.1746	-0.0545606	0.455902	-0.119676	0.90474	0.934295
MTMR9	883.113	-0.128054	0.107172	-1.19485	0.232146	0.318276
FXYD6	19.3562	0.545312	0.419172	1.30093	0.193284	0.273087
SLC5A11	10.4989	2.43395	0.920687	2.64363	0.00820233	0.0175114
PRMT7	941.659	-0.518546	0.120169	-4.31513	1.59509e-05	6.00311e-05
HSPA12A	183.193	1.00953	0.178676	5.65005	1.60398e-08	9.57867e-08
RIMS2	765.156	0.0405717	0.254344	0.159515	0.873263	0.910124
DNAJC16	929.808	0.704678	0.116358	6.0561	1.39465e-09	9.65097e-09
SCARNA21B	3.61665	1.36899	1.01042	1.35486	0.175461	0.252044
CBFB	3697.07	-0.330675	0.194014	-1.70438	0.0883094	0.140003
ZNF333	164.319	1.20657	0.187055	6.45033	1.11608e-10	8.83769e-10
FLJ37453	119.99	0.80047	0.207977	3.84884	0.000118678	0.000378514
ZEB1	497.299	0.118926	0.130896	0.908548	0.363589	0.459983
KLRD1	6.46266	3.52531	1.1856	2.97344	0.00294485	0.00700002
ABLIM1	2723.94	0.974307	0.137025	7.11041	1.15697e-12	1.1411e-11
PAN3	526.56	0.643793	0.159027	4.04831	5.15882e-05	0.000176352
IP6K2	1876.33	0.465087	0.136573	3.40542	0.000660619	0.00182874
ZNF200	410.586	-0.274663	0.19127	-1.43599	0.151004	0.222182
MYO19	3921.77	-1.38763	0.0955317	-14.5253	8.37168e-48	9.80734e-46
ATP6V0A1	896.728	-0.332127	0.176412	-1.88268	0.059744	0.0999951
PACC1	327.352	-0.965363	0.156118	-6.18356	6.26733e-10	4.5435e-09
RCN2	1836.8	-0.247009	0.122991	-2.00835	0.044606	0.0776479
SOX6	6.27096	-0.19127	0.63257	-0.30237	0.76237	0.823115
SMDT1	897.611	-0.201992	0.136477	-1.48004	0.138862	0.206419
CHURC1	803.787	0.698424	0.13734	5.08537	3.66906e-07	1.77885e-06
C22orf23	8.99818	-1.95597	0.608755	-3.21307	0.00131323	0.00341123
ASH1L	3597.34	0.0471917	0.174306	0.270741	0.78659	0.842109
ZNF561	716.858	0.0686171	0.14222	0.48247	0.629472	0.713632
PKIB	55.2087	0.914588	0.269255	3.39673	0.000681956	0.00188181
SREK1	2181.56	0.14657	0.129125	1.1351	0.256333	0.345839
PET100	507.08	-0.492397	0.251876	-1.95492	0.0505931	0.0866186
ZSWIM2	113.269	0.596357	0.231525	2.57578	0.0100014	0.0208684
ZNF454	10.0292	5.5232	1.30888	4.2198	2.4452e-05	8.8988e-05
NECAP2	546.461	0.833218	0.144249	5.77625	7.63833e-09	4.74883e-08
LINC01772	19.4952	1.36325	0.449228	3.03465	0.00240813	0.00585567
CROCCP3	274.243	0.787457	0.315252	2.49786	0.0124944	0.0253798
LINC01783	75.5825	-0.937459	0.444787	-2.10766	0.0350605	0.0629899
ADAMTS4	5.72878	-1.29938	0.88776	-1.46366	0.143287	0.212308
IMPA1	489.995	-0.559064	0.184674	-3.02731	0.00246739	0.00598038
IFI27	15.3388	2.04703	0.612089	3.34434	0.000824789	0.00223452
CROCCP2	360.152	-0.0932648	0.134049	-0.69575	0.486585	0.583987
MST1P2	46.8863	-0.183082	0.299111	-0.612085	0.540481	0.635278
DOCK5	438.371	0.182683	0.222144	0.822362	0.410871	0.508624
STX7	1093.09	1.30328	0.13443	9.69486	3.17063e-22	7.39724e-21
ZDHHC21	1344.18	0.419243	0.131209	3.19524	0.00139715	0.00360935
TJP1	4132.36	0.208099	0.122645	1.69676	0.0897429	0.142071
SNORD73B	18.0175	-1.02122	0.464948	-2.19641	0.0280628	0.0518842
GOLGA8T	29.0081	0.160398	0.428654	0.374189	0.708263	0.779606
RPS18	57877.9	0.0655049	0.291464	0.224745	0.822178	0.87056
CDKN2A	122.48	-0.539765	0.184216	-2.93007	0.00338888	0.00795588
KCNJ12	39.8758	1.2425	0.365389	3.40048	0.000672664	0.00185928
PRPF31	5435.52	-0.188609	0.0997336	-1.89113	0.0586076	0.0983023
CYP20A1	1143.47	0.886793	0.231023	3.83855	0.000123763	0.000393292
ABCF1	9501.96	0.104624	0.0813809	1.28561	0.198579	0.279351
CLTB	1131.65	-0.53455	0.156862	-3.40777	0.000654949	0.00181396
KDM4B	1088.85	2.80034	0.235911	11.8703	1.68788e-32	8.20011e-31
ASB13	750.759	-0.776799	0.0885969	-8.76778	1.82217e-18	3.06815e-17
ARHGEF10L	214.927	0.160761	0.244264	0.658143	0.510446	0.606936
FAM168B	4369.57	-0.544861	0.07815	-6.97199	3.12483e-12	2.94276e-11
ODR4	1256.02	0.30976	0.12187	2.54174	0.0110304	0.0227807
SLC48A1	517.448	0.251	0.148062	1.69523	0.0900309	0.142364
PRXL2B	903.941	-0.668089	0.164528	-4.06065	4.89358e-05	0.00016805
FUZ	40.2397	1.75222	0.402086	4.35782	1.31363e-05	5.00195e-05
LARP4	1817.78	-0.639742	0.152072	-4.20683	2.58983e-05	9.37927e-05
USP19	1340.4	-0.00972577	0.107137	-0.0907787	0.927668	0.951399
EMC1-AS1	22.7488	0.378669	0.367449	1.03053	0.30276	0.396903
TGFBRAP1	714.929	-0.211107	0.123579	-1.70828	0.0875846	0.139081
SNRPE	2716.22	-0.319217	0.149613	-2.13363	0.0328733	0.0594809
SYT17	32.03	7.97452	1.21892	6.54227	6.0592e-11	4.95966e-10
HMBOX1	423.77	1.45209	0.248767	5.83714	5.31052e-09	3.37382e-08
AKR7L	43.3965	-2.33785	0.365448	-6.39723	1.58216e-10	1.23216e-09
GPM6A	2862.67	0.210011	0.127306	1.64965	0.0990146	0.15447
LOC100506730	71.3983	-0.952366	0.248447	-3.83327	0.00012645	0.000400902
HERC4	1056.46	0.930776	0.0929886	10.0096	1.38348e-23	3.52117e-22
GOLGA8R	106.795	1.22551	0.378643	3.23657	0.00120974	0.00316378
ACBD5	1402.62	0.699897	0.130475	5.36424	8.12924e-08	4.38247e-07
VAMP7	1469.45	-0.518749	0.0907771	-5.71453	1.10007e-08	6.69775e-08
GPANK1	1512.82	0.674821	0.15736	4.28838	1.79978e-05	6.70926e-05
DMAC2	435.308	-0.293238	0.100542	-2.91658	0.00353893	0.00826585
MICOS10	446.279	-0.509489	0.174593	-2.91815	0.00352114	0.00823244
LINC00339	154.045	-1.16663	0.223315	-5.22416	1.74948e-07	8.95502e-07
NOL11	1890.51	-0.839711	0.187455	-4.47952	7.481e-06	2.95902e-05
RPS14P3	75.8322	0.185883	0.190453	0.976003	0.329063	0.423917
ZNF33A	1671.37	0.27037	0.246652	1.09616	0.273009	0.364438
RPL28	6125.68	-0.00990518	0.132042	-0.0750157	0.940202	0.960456
TIMM10	477.507	-1.27955	0.215024	-5.95072	2.66958e-09	1.7795e-08
CD36	988.766	0.0849826	0.233301	0.364261	0.715663	0.785699
NPLOC4	2095.85	-1.28394	0.21641	-5.93293	2.9758e-09	1.97169e-08
PHACTR4	817.306	-0.538562	0.147453	-3.65244	0.000259757	0.000778564
TMCO4	131.586	-0.383502	0.160574	-2.38832	0.0169254	0.0330935
RPL3	15300.1	0.258291	0.226458	1.14057	0.25405	0.343235
ZNF414	82.5907	-0.864653	0.224978	-3.84328	0.000121401	0.000386451
PAAF1	315.532	-0.268134	0.291216	-0.920739	0.357187	0.453603
ZC3H14	1714.75	-0.376103	0.0960586	-3.91535	9.02734e-05	0.000294575
ZBTB8OS	567.437	-0.622855	0.151817	-4.10267	4.08402e-05	0.000142561
GRB7	205.624	0.0693785	0.218371	0.31771	0.750705	0.813758
PINK1-AS	400.642	0.742613	0.17155	4.32884	1.49894e-05	5.65931e-05
PHB	2982.59	-0.236206	0.181796	-1.29929	0.193843	0.273784
PGM1	2555.37	1.40024	0.125012	11.2009	4.03657e-29	1.51536e-27
TMEM259	1174.73	-0.330369	0.159511	-2.07113	0.0383464	0.0681595
RHNO1	613.463	-1.41032	0.131745	-10.7049	9.64972e-27	3.07118e-25
GTF2H2	92.7417	-0.832825	0.255341	-3.26162	0.00110777	0.00292161
HLA-DOB	14.1134	-0.00449768	0.669049	-0.00672249	0.994636	0.997535
C1orf43	3354.91	0.153141	0.1134	1.35045	0.176872	0.253543
ATP7B	151.95	0.177577	0.20745	0.855999	0.391998	0.489309
CERS3	7.14657	5.2526	1.3067	4.01974	5.82631e-05	0.000197171
ZMAT5	192.654	0.214724	0.12987	1.65338	0.0982529	0.153426
NIFK-AS1	105.573	0.32751	0.340166	0.962794	0.335651	0.430745
ABHD16A	1608.09	0.575244	0.114139	5.03984	4.6591e-07	2.22489e-06
ASCC1	535.298	0.289572	0.150129	1.92882	0.0537527	0.091346
ANXA8	3.27811	-0.987071	0.908706	-1.08624	0.277374	0.369263
ODF2L	962.142	0.377404	0.106678	3.53777	0.000403518	0.00116282
OSBPL2	719.832	0.924173	0.133752	6.9096	4.86036e-12	4.50019e-11
CHODL	5.05406	0.385858	0.749477	0.514837	0.606667	0.694114
KCTD10	932.273	-0.281812	0.111177	-2.53479	0.0112514	0.0231734
POGLUT1	352.18	-0.250869	0.153322	-1.63623	0.101792	0.158085
ORC6	1049.91	-1.81939	0.236367	-7.69732	1.38954e-14	1.65125e-13
BBS9	238.643	1.37843	0.171134	8.05467	7.96945e-16	1.06677e-14
PRRT3	325.548	-0.173483	0.189568	-0.915146	0.360115	0.456409
FBXO21	1091.49	-0.00197137	0.076322	-0.0258296	0.979393	0.987486
CSF2RA	17.2021	1.14998	0.57288	2.00736	0.0447112	0.0777983
COBLL1	201.498	-0.635001	0.226423	-2.80449	0.00503966	0.0113059
FILIP1L	11.2381	1.88949	0.52656	3.58837	0.000332749	0.000974876
DDR1	2707.07	0.474706	0.177018	2.68169	0.00732524	0.0158209
ANKRD30B	3.55138	-0.0236656	0.777065	-0.0304552	0.975704	0.985308
SUCLG2	1161.25	-0.774951	0.311731	-2.48596	0.0129202	0.026122
ACHE	28.5744	1.86207	0.475138	3.919	8.89162e-05	0.000290835
DDO	4.72874	-1.22564	0.789257	-1.55291	0.120445	0.182725
FCGR2A	4.38364	-1.6651	0.923746	-1.80255	0.0714587	0.116844
TAF15	1817.85	-0.0945156	0.171215	-0.552029	0.580928	0.671648
ZNF174	300.912	-0.308432	0.160409	-1.92278	0.0545075	0.09242
NHEJ1	519.648	-0.22325	0.0972371	-2.29594	0.0216794	0.0411894
PIP4K2C	787.223	0.552813	0.180962	3.05485	0.0022517	0.00551507
PEAK1	474.83	-0.352471	0.213025	-1.6546	0.0980055	0.153091
EPS8L1	468.022	0.554866	0.345578	1.60562	0.108358	0.166968
ZNF552	358.507	0.428019	0.213211	2.0075	0.0446969	0.0777817
EHMT1	1684.09	-0.635169	0.101025	-6.28725	3.23145e-10	2.41635e-09
MMRN2	1521.58	0.667555	0.329992	2.02294	0.0430792	0.0754034
VASH2	150.397	-0.445421	0.336565	-1.32343	0.185691	0.264008
LINC01635	6.68166	-0.541709	0.660708	-0.819891	0.412278	0.509998
BCAP29	35.333	0.457557	0.327584	1.39676	0.162486	0.236288
SENP1	581.157	-0.954136	0.175389	-5.44011	5.32475e-08	2.94753e-07
SUN1	3689.6	0.52584	0.241457	2.17778	0.0294225	0.053994
KMT5A	985.227	-0.52652	0.164859	-3.19377	0.0014043	0.00362327
ZBTB40	1330.46	0.605645	0.195562	3.09694	0.0019553	0.00487004
IGSF11	7.19768	2.64172	1.23982	2.13073	0.0331113	0.0598525
TUBB	86275.2	-1.43877	0.135196	-10.6421	1.8982e-26	5.87161e-25
CALCOCO1	565.116	2.82621	0.196089	14.4129	4.29419e-47	4.92579e-45
HCN3	499.14	0.0309601	0.143345	0.215983	0.829001	0.875819
MARCHF6	2383.2	0.137623	0.147699	0.93178	0.35145	0.447591
BASP1	34.5668	2.60969	1.32637	1.96754	0.0491204	0.0844387
PCGF3	1087.15	0.539073	0.112997	4.77067	1.83614e-06	8.02151e-06
CNKSR1	13.7857	0.220653	0.4599	0.479786	0.63138	0.714862
LPGAT1	2486.49	-0.113898	0.164811	-0.691087	0.489511	0.586689
RNF10	1807.74	0.749649	0.0874559	8.57173	1.01941e-17	1.6052e-16
KBTBD11	1088.1	0.184013	0.21244	0.86619	0.386386	0.483289
SEC16A	2462.92	0.398691	0.197123	2.02255	0.0431191	0.0754653
IKBKB	474.717	-0.137933	0.116816	-1.18077	0.237694	0.324643
PSME3	1983.56	-1.16838	0.122217	-9.55989	1.1788e-21	2.62064e-20
FIGNL1	1272.99	-1.24487	0.131248	-9.48485	2.42733e-21	5.26868e-20
CIB2	253.37	-0.24059	0.146339	-1.64406	0.100163	0.155982
AAGAB	1331.5	-0.452014	0.121282	-3.72697	0.000193795	0.000593898
ASAP1	972.205	-0.272721	0.199906	-1.36425	0.17249	0.248404
WDR83OS	1159.54	-0.021431	0.115175	-0.186073	0.852388	0.893823
ZNF436-AS1	94.9583	0.596699	0.244769	2.43781	0.0147767	0.0294216
GPSM1	1009.83	-0.0874524	0.199818	-0.437661	0.661632	0.740186
PACSIN2	1001.04	-0.41671	0.157877	-2.63947	0.0083037	0.0176965
NCLN	1426.36	-0.661585	0.0736508	-8.98273	2.6414e-19	4.81575e-18
COA7	855.32	-1.53301	0.385701	-3.97461	7.04956e-05	0.000235052
ACSL4	774.072	-0.636764	0.138497	-4.59768	4.27228e-06	1.75984e-05
ELOA-AS1	33.138	-0.637332	0.387307	-1.64555	0.0998567	0.155577
GSN	2508.66	1.41503	0.264699	5.34581	9.00141e-08	4.82588e-07
SRRM1	1665.15	-0.940541	0.197328	-4.76639	1.87559e-06	8.17871e-06
RAPGEF2	935.674	0.675313	0.130621	5.17004	2.34047e-07	1.16903e-06
ST7	176.118	-0.136751	0.154746	-0.883714	0.376851	0.473587
SEPTIN9	3125.96	-0.475566	0.110963	-4.28582	1.82067e-05	6.78102e-05
RRAS2	695.808	-0.200095	0.156624	-1.27755	0.201409	0.282489
GAMT	957.202	-0.327983	0.14282	-2.29648	0.0216483	0.0411444
C8orf76	135.594	0.2453	0.219729	1.11637	0.264262	0.354639
PPP1R15B	4085.82	-0.24545	0.128614	-1.90842	0.0563365	0.0950721
FAM222A	91.375	0.141352	0.425097	0.332516	0.7395	0.804522
DGKB	47.068	0.14343	0.224782	0.638085	0.523418	0.61924
ATXN2L	1504.99	0.0349679	0.304277	0.114922	0.908507	0.937334
SIN3A	1125.58	0.286536	0.155978	1.83703	0.0662051	0.109379
SIRT3	329.259	-0.0774872	0.207067	-0.374213	0.708246	0.779606
KDM4C	3045.59	1.98221	0.185809	10.668	1.43649e-26	4.49393e-25
STPG1	127.117	-0.126974	0.152397	-0.833177	0.404745	0.502486
COX18	417.741	-1.79141	0.206346	-8.68157	3.90358e-18	6.39041e-17
LILRA3	8.02288	-3.20576	0.877886	-3.65168	0.000260531	0.000780599
NIPAL3	551.446	0.0416164	0.118088	0.352417	0.724525	0.793194
ABCC6	501.601	0.183463	0.24205	0.757954	0.448478	0.546754
RCAN3AS	3.6246	0.630577	0.867386	0.726986	0.467234	0.564826
CCDC168	8.9635	1.20035	0.844335	1.42166	0.155126	0.227403
WDSUB1	327.884	1.44492	0.125502	11.5132	1.13213e-30	4.7343e-29
NUDT1	281.71	-1.30001	0.193027	-6.73486	1.64093e-11	1.43412e-10
NKAIN3	54.2636	-1.4571	0.290302	-5.01926	5.18707e-07	2.45713e-06
ATRIP	29.5203	-0.673475	0.314009	-2.14476	0.0319718	0.0580787
ACTN1	2382.42	-0.0241732	0.123539	-0.195672	0.844867	0.887924
POGLUT2	79.2817	-0.592157	0.291552	-2.03106	0.0422494	0.0742026
COX4I1	5813.49	-0.277627	0.12521	-2.21729	0.0266032	0.0494744
ST3GAL3	81.3118	-1.45633	0.267655	-5.44107	5.29614e-08	2.93267e-07
LIMCH1	286.402	2.57694	0.265816	9.69447	3.1829e-22	7.41539e-21
SEPTIN10	2172.47	-0.237035	0.288626	-0.821253	0.411502	0.509232
ACYP1	152.219	-0.708114	0.207515	-3.41236	0.000644041	0.00178794
RDX	3173.09	-0.283302	0.0953607	-2.97084	0.00296984	0.00705535
CEP57L1	428.503	-1.68352	0.265596	-6.33863	2.31811e-10	1.77025e-09
ENTPD6	1124.85	0.450333	0.0686519	6.55965	5.39338e-11	4.44551e-10
CAMK2D	8.4141	0.936567	1.12252	0.834344	0.404087	0.501858
TMTC1	63.1427	4.72024	0.89158	5.29424	1.19516e-07	6.28313e-07
TXNDC15	842.486	0.0709618	0.103471	0.68581	0.492833	0.590113
ADGRL2	4377.89	0.0877228	0.162731	0.539067	0.589841	0.679712
DDX31	697.272	-0.258102	0.187259	-1.37831	0.168106	0.243151
NHLRC4	39.8405	0.961555	0.366553	2.62323	0.00871	0.0184685
ZBTB44	739.089	0.957262	0.111239	8.60545	7.60187e-18	1.20738e-16
PUF60	3934.3	-0.561158	0.100702	-5.57248	2.5114e-08	1.4555e-07
SRPK2	952.362	-0.410306	0.0778088	-5.27326	1.34025e-07	6.99913e-07
AGER	188.619	0.280483	0.260403	1.07711	0.28143	0.373993
SFXN2	286.085	-1.14547	0.151697	-7.55106	4.31721e-14	4.88436e-13
MTRR	723.262	-0.400592	0.161948	-2.47358	0.0133766	0.0269228
COMMD4P1	7.37186	-0.555008	0.720954	-0.769824	0.441404	0.539763
TBILA	4.4501	3.34687	1.00721	3.3229	0.000890854	0.00239621
UBXN2B	770.567	1.06615	0.0920196	11.5861	4.84935e-31	2.07517e-29
FAM92A	557.851	-0.668664	0.121811	-5.48934	4.03444e-08	2.27443e-07
LCORL	371.538	-1.02232	0.13044	-7.83744	4.59821e-15	5.73665e-14
FANCL	622.055	0.0210055	0.201936	0.10402	0.917153	0.94384
RSRP1	1660.71	1.33417	0.15529	8.59142	8.59005e-18	1.3591e-16
ZNF25	313.589	-1.30071	0.384699	-3.38113	0.000721892	0.00198142
UNC13B	769.563	-0.153306	0.132683	-1.15544	0.247912	0.336623
RABL2B	384.787	0.673004	0.161476	4.16783	3.07511e-05	0.00010966
CMC2	920.475	-1.4674	0.0973948	-15.0665	2.69083e-51	3.89887e-49
EPB41L2	1219.52	-0.707355	0.152568	-4.63634	3.54634e-06	1.47925e-05
FLCN	671.189	1.07481	0.262766	4.09036	4.30713e-05	0.000149653
NAT1	150.936	0.301664	0.30142	1.00081	0.316919	0.41174
INPP4A	778.866	-0.135001	0.112048	-1.20484	0.228263	0.313786
CEP63	298.129	-0.901205	0.122688	-7.34553	2.04951e-13	2.18977e-12
MTFR1L	704.757	1.01632	0.114762	8.85589	8.30202e-19	1.43444e-17
LOC646471	19.6286	-1.32182	0.402065	-3.28757	0.00101057	0.00268326
FLOT2	1181.83	-0.224454	0.112618	-1.99305	0.0462558	0.0801819
GSS	1308.63	-0.0196108	0.14811	-0.132407	0.894662	0.926058
HPS1	604.053	0.898991	0.193282	4.65118	3.30048e-06	1.38545e-05
TASP1	294.444	-0.207765	0.156233	-1.32984	0.183571	0.261624
FAM126B	591.922	-0.70482	0.212535	-3.31626	0.0009123	0.0024511
ATL3	3612.27	-0.47355	0.13279	-3.56614	0.000362273	0.00105241
RPL24	7571.29	-0.461642	0.128869	-3.58227	0.000340623	0.000995119
RPL17	388.67	0.032966	0.237613	0.138738	0.889657	0.922611
RPL23A	12139.5	-0.184529	0.131647	-1.40169	0.161008	0.234591
APP	5143.1	-0.367872	0.11598	-3.17186	0.00151466	0.00387353
ZNF148	1538.05	0.260817	0.0763026	3.4182	0.000630372	0.00175324
SLC6A9	305.221	0.854125	0.166404	5.13284	2.85403e-07	1.40557e-06
DUS4L	60.88	-1.06249	0.347585	-3.05678	0.00223725	0.00548373
PCDHB16	5.74707	-2.60934	0.851821	-3.06325	0.00218947	0.0053786
PPP4R4	274.926	-0.180794	0.373224	-0.48441	0.628095	0.71256
MTAP	4675.99	-0.175639	0.132643	-1.32416	0.185451	0.263735
MSX1	130.418	0.808172	0.401013	2.01533	0.0438701	0.0765445
CDC25B	827.95	-1.53452	0.185633	-8.26641	1.38049e-16	1.97599e-15
IL1R1	322.899	0.190501	0.168996	1.12726	0.259635	0.349494
FAM126A	755.62	0.0756681	0.154664	0.48924	0.624672	0.709382
ICA1L	189.52	-0.96355	0.147285	-6.54209	6.06649e-11	4.96316e-10
LOC101928728	37.8069	-0.6485	0.302473	-2.14399	0.0320337	0.0581784
OAZ2	554.122	0.48877	0.115983	4.21413	2.50739e-05	9.10664e-05
TPM1	544.893	0.641325	0.200538	3.19802	0.00138376	0.00357979
BRD2	21281.2	0.387224	0.193612	2	0.0454998	0.0789957
ADAMTSL3	3.83346	2.94824	1.16327	2.53445	0.0112625	0.0231933
DDX24	6356.15	-0.563787	0.0906538	-6.21912	4.99957e-10	3.67035e-09
ARHGAP12	1116.92	0.569579	0.130608	4.361	1.29471e-05	4.94247e-05
PITRM1	3581.66	-0.310573	0.107368	-2.89259	0.00382075	0.00885383
BNIP2	1489.45	-0.0744971	0.103405	-0.720438	0.471256	0.568522
RAPGEF1	1010.76	-0.622458	0.104303	-5.96781	2.40454e-09	1.61259e-08
TMEM121B	35.2478	1.94197	0.42145	4.60783	4.06899e-06	1.68029e-05
SAMD1	991.614	-0.433525	0.143502	-3.02103	0.00251915	0.00609421
KLC4	179.818	1.91753	0.237506	8.07359	6.82617e-16	9.20446e-15
ACTG1P20	96.1776	0.0401679	0.178896	0.224532	0.822343	0.870567
RAB7A	1252.8	0.215124	0.134851	1.59528	0.11065	0.169862
SEMA3B	382.569	3.414	0.787686	4.33421	1.46282e-05	5.52927e-05
MAPKAPK3	1759.25	-0.419129	0.102415	-4.09244	4.2685e-05	0.000148373
DAP3	2733.44	-0.60924	0.155564	-3.91633	8.99073e-05	0.000293554
LRP8	615.393	-2.9935	0.121371	-24.664	2.60154e-134	8.59446e-131
CABP1	8.9715	0.809833	0.711203	1.13868	0.254836	0.344213
ZNF320	12.0213	1.37914	0.57254	2.40881	0.0160047	0.0315247
DST	6934.19	0.500523	0.180303	2.776	0.00550317	0.0122327
DISC1	8.84136	1.93527	0.625383	3.09453	0.00197122	0.00490076
B3GALNT1	401.423	-0.466549	0.211032	-2.2108	0.0270498	0.0502257
VPS37A	1026.21	0.392409	0.101828	3.85366	0.000116365	0.000371496
MXD3	193.16	-1.99894	0.204346	-9.78216	1.34319e-22	3.23422e-21
MED16	695.474	1.21429	0.16485	7.36602	1.758e-13	1.88563e-12
IKBKE	558.329	-0.538952	0.174346	-3.09128	0.00199293	0.00494876
ALG13	519.311	0.226143	0.186038	1.21557	0.224147	0.309157
SCARNA1	36.1241	0.0390544	0.314841	0.124045	0.90128	0.931623
ANKRD11	2152.9	-0.141951	0.17358	-0.817785	0.41348	0.511217
CYTOR	504.249	-1.5191	0.308237	-4.92834	8.29332e-07	3.8116e-06
HDAC2	5878.29	-0.323844	0.0790813	-4.09507	4.22035e-05	0.000146854
NEK4	1303.5	-0.760264	0.135566	-5.60808	2.04583e-08	1.20142e-07
PTK2	2203.74	0.0202994	0.125239	0.162085	0.871239	0.908765
TIMM23B	144.742	-2.31904	0.20049	-11.5668	6.06824e-31	2.57013e-29
SMUG1	488.496	0.219202	0.138962	1.57743	0.114697	0.175179
CDKN2B-AS1	84.5918	0.221873	0.215202	1.031	0.302541	0.396649
DNAJC8	2390.49	-0.333007	0.156686	-2.12532	0.03356	0.0605378
OAZ3	18.2009	0.311852	0.408556	0.763302	0.445283	0.543299
SDF4	2105.93	0.506245	0.124607	4.06275	4.84988e-05	0.000166747
HEMK1	520.756	1.49777	0.313285	4.78085	1.74558e-06	7.64812e-06
UBAC1	556.765	-0.484146	0.117049	-4.13625	3.53027e-05	0.000124707
NSA2	1868.23	-0.267226	0.12582	-2.12387	0.0336809	0.060736
CAMTA1	410.737	0.178544	0.174187	1.02502	0.305356	0.399641
ADORA1	66.7647	-1.80687	0.525574	-3.4379	0.000586253	0.00163992
ATP23	414.406	-0.423431	0.240719	-1.75902	0.0785738	0.126635
RAB27A	121.901	-1.20477	0.175003	-6.8843	5.80744e-12	5.33226e-11
IKZF3	3.89149	-1.78372	0.778464	-2.29133	0.0219442	0.0416159
UBE2W	948.245	0.30725	0.107054	2.87006	0.00410396	0.00943089
SNORA73A	7456.08	0.564036	0.189012	2.98413	0.00284385	0.00678727
SNORA73B	5078.88	0.500635	0.188241	2.65954	0.00782485	0.0168011
STAT6	2833.81	1.03157	0.191784	5.37882	7.49742e-08	4.05642e-07
PARP4	3154.54	-0.0117682	0.111944	-0.105126	0.916276	0.94328
GOLGA8N	303.475	1.57056	0.39177	4.0089	6.10022e-05	0.000205556
TRNAU1AP	533.416	0.380813	0.19253	1.97794	0.0479357	0.0826828
TIMM9	226.125	-0.842572	0.140683	-5.98914	2.10959e-09	1.42754e-08
PTGR2	283.499	-0.457439	0.330118	-1.38568	0.165844	0.240381
FBXL2	356.876	1.03119	0.126515	8.15075	3.61663e-16	4.99077e-15
SNORA44	4.3771	-1.46801	0.782821	-1.87528	0.060754	0.10149
SNORA16A	70.7771	-0.7199	0.300404	-2.39644	0.0165551	0.0324695
ZNF670	249.719	-0.0358334	0.221901	-0.161484	0.871712	0.908987
LINC01715	70.6454	-1.15275	0.42708	-2.69914	0.00695192	0.0150896
STAU1	1938.98	0.145484	0.132524	1.09779	0.272295	0.363603
TIAM1	156.725	-1.90389	0.192669	-9.88166	4.99957e-23	1.2306e-21
NARF	1020.2	1.8997	0.201052	9.44876	3.42862e-21	7.34551e-20
PLEKHM1	737.515	1.12427	0.211198	5.32328	1.01912e-07	5.4198e-07
VWA7	574.483	0.00371179	0.326472	0.0113694	0.990929	0.995048
DMAC1	1220.96	-0.228805	0.158067	-1.44752	0.147752	0.217947
CNTLN	738.01	-0.35662	0.147871	-2.4117	0.0158785	0.0313017
FAM219A	642.748	0.398127	0.357433	1.11385	0.265344	0.355874
C4orf33	174.529	-1.11101	0.156367	-7.10513	1.20211e-12	1.18123e-11
FBXO9	1037.73	-0.392754	0.165373	-2.37495	0.0175514	0.034204
UBE2C	1114.85	-2.1873	0.239558	-9.13058	6.81349e-20	1.30715e-18
STIM1	354.574	-0.0815536	0.13927	-0.58558	0.558158	0.650738
GAPVD1	2183.15	-0.370929	0.107964	-3.43568	0.000591067	0.00165255
ADCYAP1R1	4.07438	4.0552	1.46454	2.76893	0.00562403	0.0124812
TPM3	13834.4	-0.464391	0.0958271	-4.84613	1.25891e-06	5.63237e-06
JOSD1	1888.72	-0.04435	0.153869	-0.288232	0.773169	0.831242
BFSP1	20.2653	-0.935501	0.500878	-1.86772	0.0618007	0.102978
CHN1	267.165	-0.492298	0.223845	-2.19928	0.0278579	0.051564
ASPM	5542.79	-2.97637	0.140057	-21.2511	3.22234e-100	2.95703e-97
ZNF226	567.568	0.265298	0.153621	1.72696	0.0841745	0.13439
MATN1-AS1	65.2319	0.630423	0.360921	1.7467	0.0806888	0.129551
AMFR	3353.96	0.305466	0.0736731	4.14624	3.37979e-05	0.000119827
VPS52	2449.52	0.0681715	0.119578	0.570103	0.568608	0.660543
ZNF717	407.554	-0.0706393	0.187853	-0.376035	0.706891	0.778636
DCP1A	1144.44	-0.166245	0.1123	-1.48036	0.138776	0.206346
SNORD103C	9.25641	-0.316745	0.50112	-0.632074	0.527339	0.623089
N4BP2L1	46.8623	0.913529	0.383105	2.38454	0.0171006	0.0333926
LCP1	10.8976	-0.780183	0.513931	-1.51807	0.128997	0.193759
WDR25	92.2611	0.0800936	0.282033	0.283986	0.776421	0.833924
HLTF	4001.33	-0.562566	0.162589	-3.46006	0.000540064	0.00152076
ABHD18	406.604	0.206548	0.206793	0.998812	0.317886	0.412831
ATP8A1	1936.61	0.420503	0.132045	3.18456	0.00144976	0.0037295
TMEM39A	742.986	0.29522	0.130117	2.26888	0.0232754	0.0438835
TMEM170B	280.203	0.620134	0.154401	4.01638	5.90985e-05	0.000199671
GOSR1	786.141	-0.410775	0.0924708	-4.44221	8.90398e-06	3.48521e-05
BEST1	12.3519	0.214163	0.848617	0.252367	0.800757	0.853404
ASNS	78.994	1.48788	0.491681	3.02612	0.00247717	0.00600144
CNTROB	1001.05	-0.433026	0.154043	-2.81106	0.00493783	0.0111076
SLC39A8	1155.14	0.347503	0.186932	1.85898	0.0630301	0.104742
SPOCD1	125.006	1.59254	0.243978	6.5274	6.69219e-11	5.44272e-10
SLC39A7	8743.58	-0.544275	0.123917	-4.39225	1.12185e-05	4.32659e-05
CLIP1	2540.47	0.165852	0.133194	1.24519	0.213061	0.296291
TACC1	870.269	-0.736002	0.218838	-3.36323	0.000770349	0.00210012
FBXL16	226.577	-0.623745	0.256727	-2.4296	0.0151153	0.0299837
TMEM150A	256.979	1.13216	0.211514	5.35267	8.66666e-08	4.65547e-07
TMEM39B	204.497	-0.304719	0.198346	-1.5363	0.124465	0.187875
C11orf54	428.686	0.600857	0.140196	4.28583	1.82059e-05	6.78102e-05
TNPO1	10319.6	-0.313561	0.108403	-2.89256	0.00382122	0.00885383
QRICH1	1839.21	-0.189072	0.0832041	-2.27239	0.023063	0.0435128
SRPX	119.978	2.0714	0.21624	9.57916	9.78382e-22	2.18096e-20
SMC1A	3008.43	-0.853621	0.12447	-6.85804	6.98109e-12	6.35337e-11
JUP	962.611	-0.213568	0.203235	-1.05084	0.293332	0.386939
GPN3	534.168	-0.3985	0.206621	-1.92865	0.0537739	0.0913543
SLC25A24	818.963	-0.367321	0.291402	-1.26053	0.207478	0.289771
MTMR9LP	189.493	0.902839	0.203305	4.44082	8.96166e-06	3.50696e-05
RWDD2A	141.404	1.06921	0.205878	5.19342	2.06462e-07	1.04101e-06
TBC1D14	1540.58	-0.399561	0.0686555	-5.81979	5.89229e-09	3.7191e-08
DGUOK	743.791	-0.263203	0.135921	-1.93644	0.0528143	0.0899553
GPR108	498.508	0.630546	0.088231	7.14653	8.89963e-13	8.8883e-12
CALU	2337.87	-0.366895	0.110488	-3.32068	0.000897994	0.00241384
FAM89B	1115.52	1.75465	0.166439	10.5423	5.5157e-26	1.65051e-24
RPP14	229.883	-0.475872	0.301659	-1.57752	0.114677	0.175165
SLC39A4	4.0716	1.60891	1.17862	1.36508	0.172227	0.248133
FDFT1	1490.03	-0.33578	0.142941	-2.34908	0.0188199	0.0363967
LRTOMT	169.624	0.864753	0.160342	5.39318	6.92224e-08	3.76619e-07
INKA1	36.3917	-0.506195	0.305299	-1.65803	0.0973107	0.1523
GOLGA8Q	49.4187	1.34382	0.402796	3.33623	0.000849243	0.00229212
COX7A2	4072.78	-0.150565	0.14988	-1.00457	0.315102	0.409928
CABYR	180.854	0.343001	0.189431	1.81069	0.0701893	0.115041
BCL2L12	440.248	-1.29426	0.152039	-8.51267	1.69971e-17	2.62883e-16
S100PBP	1011.97	-0.191428	0.183137	-1.04527	0.295897	0.38967
KIDINS220	1844.72	0.565767	0.0880688	6.42415	1.32605e-10	1.04353e-09
FAM133B	970.664	-0.259023	0.116754	-2.21854	0.0265179	0.0493464
TTC23	256.668	0.0697066	0.166803	0.417897	0.676023	0.752665
DHFR	3336.49	-0.52603	0.15573	-3.37783	0.000730599	0.00200333
MTRF1L	704.537	0.675264	0.1759	3.8389	0.000123585	0.00039295
FXN	326.87	-0.881385	0.143245	-6.15298	7.60391e-10	5.46093e-09
PLEKHH1	839.707	0.84196	0.316769	2.65796	0.00786148	0.016871
USP39	1498.6	-1.13545	0.0854982	-13.2804	3.00814e-40	2.45983e-38
APBB2	344.113	0.221677	0.156408	1.4173	0.156396	0.229061
TSACC	26.8186	-0.0271867	0.311297	-0.0873334	0.930406	0.953037
YPEL1	132.417	5.26305	0.878496	5.99097	2.08591e-09	1.41267e-08
MORF4L2	4907.48	0.35062	0.115496	3.03577	0.00239924	0.00583775
MIR31HG	154.895	1.37784	0.283443	4.86106	1.16756e-06	5.25213e-06
CASC2	47.3775	0.36462	0.283731	1.28509	0.198761	0.279511
MAP7	606.958	0.297503	0.115269	2.58094	0.00985318	0.0206045
EPHB6	60.4832	1.71174	0.431963	3.9627	7.41058e-05	0.000246542
PMS1	717.176	-0.378925	0.137806	-2.7497	0.00596499	0.0131548
TRIM62	201.798	0.517467	0.235813	2.1944	0.028207	0.0521013
SNAPC2	676.965	0.185314	0.10596	1.74891	0.0803061	0.129024
CCL3	3.28881	-1.18949	0.921062	-1.29144	0.196552	0.276852
SLC28A1	3.42148	1.2243	0.964573	1.26927	0.204345	0.285975
MIR3605	3.74322	-0.76135	0.981029	-0.776073	0.437706	0.536193
CIB1	697.365	-0.341222	0.110431	-3.08992	0.00200211	0.00496933
ZSCAN31	82.3471	0.159552	0.21508	0.741827	0.458192	0.556256
NRG4	127.198	1.27912	0.435619	2.93632	0.00332134	0.0078151
SLC10A7	124.617	-0.363333	0.166102	-2.18741	0.0287126	0.0529148
TMEM222	477.864	0.074747	0.283392	0.263758	0.791966	0.846273
KIRREL2	61.2179	0.162212	0.257461	0.630043	0.528666	0.624206
PWWP2B	291.771	-0.561904	0.140748	-3.99227	6.54451e-05	0.000219586
ZNF655	1477.71	0.530808	0.104312	5.08866	3.60595e-07	1.75134e-06
CCDC167	184.645	-0.370728	0.195479	-1.89651	0.0578929	0.0973011
TAS2R4	14.8094	3.02663	0.703947	4.29951	1.71175e-05	6.40679e-05
TAS2R3	19.3336	2.09101	0.675239	3.09669	0.00195691	0.00487326
CHADL	3.26585	3.27683	1.48969	2.19968	0.0278298	0.0515178
PSMD5	1628.38	-0.653545	0.120238	-5.43544	5.46627e-08	3.02283e-07
IFITM1	51.0072	-0.186762	0.254686	-0.7333	0.463376	0.561159
HEATR3	1025.16	-0.534968	0.136333	-3.92397	8.71005e-05	0.000285575
ZNF687	920.935	0.337263	0.126539	2.66529	0.00769209	0.0165419
ST3GAL4	150.623	-0.849175	0.168991	-5.02497	5.03511e-07	2.38925e-06
SMIM12	637.055	-0.534331	0.112588	-4.7459	2.07578e-06	8.98057e-06
LOC653160	34.5491	0.381646	0.31618	1.20705	0.227411	0.312896
LPIN1	1017.41	0.0931068	0.162443	0.573165	0.566533	0.658828
ZMYM1	856.761	-0.964241	0.093563	-10.3058	6.63379e-25	1.84473e-23
HAGLR	49.7151	2.55226	0.400226	6.37705	1.80533e-10	1.39413e-09
RGS20	107.96	-1.12511	0.299374	-3.75822	0.000171123	0.000529329
PRKACB	366.463	-0.244096	0.23029	-1.05995	0.289167	0.382637
NFATC4	126.931	2.32882	0.315386	7.38404	1.53563e-13	1.65463e-12
ARHGAP44	187.002	0.401369	0.149601	2.68293	0.00729802	0.0157683
NELFCD	2167.92	0.093638	0.123439	0.758579	0.448104	0.546419
HINFP	324.632	0.280637	0.137387	2.04268	0.0410843	0.0724336
PLEKHH3	742.342	0.330155	0.152539	2.1644	0.0304339	0.0555477
C1orf216	394.26	-0.13534	0.204771	-0.660932	0.508656	0.605155
DCTN2	1205.72	-0.465163	0.19183	-2.42487	0.0153138	0.0303337
PRMT5	2530.31	-0.755608	0.160738	-4.70086	2.59074e-06	1.10464e-05
PRKAA1	2255.98	-0.272734	0.13915	-1.96001	0.0499952	0.0857371
VMO1	10.0915	1.27233	0.54183	2.34822	0.0188636	0.0364601
HK3	4.50492	2.76236	1.11002	2.48857	0.012826	0.02596
PAX6	18.4981	-0.115155	0.445534	-0.258465	0.796048	0.849481
HDLBP	19176.5	0.494315	0.111052	4.45122	8.53844e-06	3.35087e-05
RECQL5	404.221	0.426257	0.237876	1.79193	0.0731442	0.119197
SUPT5H	3066.07	0.613248	0.133403	4.59696	4.287e-06	1.76502e-05
CREM	722.484	-0.0428397	0.127794	-0.335226	0.737455	0.803144
ATG13	977.738	0.494023	0.0979403	5.04413	4.55593e-07	2.1813e-06
CNEP1R1	455.064	-0.21012	0.129245	-1.62575	0.104003	0.16099
TSPAN15	24.7945	0.332201	0.308616	1.07642	0.281738	0.374337
SH3D21	1155.3	2.11696	0.367403	5.76196	8.31435e-09	5.14176e-08
MAPT	322.35	2.351	0.616557	3.81311	0.000137231	0.000431841
CCDC186	736.912	1.05473	0.165587	6.36968	1.89427e-10	1.46076e-09
OSBPL9	1003.28	0.143816	0.11671	1.23225	0.217857	0.301919
ARRB1	433.299	0.484748	0.147105	3.29524	0.000983378	0.00262245
ZNF774	48.579	-0.234482	0.319614	-0.733641	0.463168	0.5611
MYOM2	52.1724	0.0637063	0.407259	0.156427	0.875696	0.911869
TECPR2	404.154	0.0460369	0.14301	0.321915	0.747517	0.811054
LINC01137	19.1855	2.04981	0.387645	5.28786	1.23759e-07	6.48143e-07
MIER3	1148.21	-0.177895	0.118419	-1.50225	0.133033	0.198845
TNXB	454.23	2.312	0.415508	5.56427	2.63251e-08	1.52041e-07
BCL6	268.844	3.27306	0.341256	9.59121	8.7054e-22	1.94582e-20
CNN3	2288.3	0.740035	0.173631	4.26212	2.025e-05	7.4763e-05
MIR5581	10.1807	-0.0154019	0.519025	-0.0296748	0.976326	0.985707
SCAMP2	511.552	0.5637	0.129465	4.35408	1.33628e-05	5.08119e-05
GNL2	1705.31	-1.0017	0.139743	-7.16814	7.60211e-13	7.6289e-12
TIPARP	943.69	1.49607	0.255626	5.85258	4.83995e-09	3.0999e-08
MR1	423.002	-0.493013	0.179961	-2.73955	0.0061523	0.0135174
BAG4	1185.58	-0.0210907	0.086173	-0.244749	0.806651	0.858135
BACH2	21.1699	1.69385	0.59271	2.8578	0.0042659	0.00975469
DNAJB2	1688.18	1.89249	0.169634	11.1563	6.67129e-29	2.44881e-27
TNFRSF11A	13.9387	2.47752	0.686431	3.60928	0.000307048	0.000906168
C19orf48	1558.64	-1.6802	0.159735	-10.5187	7.08524e-26	2.08617e-24
GPR135	153.656	0.152251	0.176057	0.864781	0.387159	0.484183
ZNF124	508.499	0.362872	0.166573	2.17846	0.0293721	0.0539376
AKR1C1	101.436	1.19409	0.253539	4.70968	2.48102e-06	1.0617e-05
DBP	330.702	0.851957	0.221286	3.85002	0.000118109	0.00037677
CDKL1	155.079	-1.40153	0.180645	-7.75845	8.59741e-15	1.04421e-13
EPHA10	211.875	1.0244	0.168301	6.08671	1.15257e-09	8.06701e-09
MANEAL	516.933	-0.244314	0.342782	-0.712737	0.476009	0.573235
P2RX5	10.6538	2.75704	0.731101	3.77108	0.000162542	0.000504578
C9orf72	230.65	-0.449381	0.155899	-2.88252	0.00394506	0.00910883
GART	2321.51	-0.514617	0.0997703	-5.15802	2.49572e-07	1.24058e-06
USP28	1845.69	1.61385	0.267239	6.03899	1.55086e-09	1.06503e-08
PSD3	362.615	-1.7375	0.15541	-11.1801	5.10083e-29	1.89338e-27
PIAS1	668.236	-0.0840811	0.140575	-0.598125	0.549757	0.642968
GNAS	7203.57	0.213184	0.112683	1.89189	0.058505	0.0981601
AGAP6	20.9045	-0.828179	0.354863	-2.3338	0.0196063	0.0376929
SLMAP	1314.35	-0.226438	0.0821691	-2.75576	0.00585565	0.0129379
TCL1B	3.41365	0.910941	0.917865	0.992456	0.320975	0.416061
C1QTNF6	50.7696	1.60874	0.277638	5.79439	6.85695e-09	4.30004e-08
PPP4R3B	2609.02	0.735506	0.0778337	9.44971	3.39787e-21	7.28909e-20
L3MBTL4	75.2174	-0.17118	0.240655	-0.71131	0.476892	0.573938
RNF144A	302.108	-0.538925	0.162071	-3.32523	0.000883455	0.00237747
SLC37A3	706.371	-0.203974	0.130889	-1.55837	0.119146	0.180954
ALKBH5	5066.8	1.68602	0.145734	11.5692	5.90619e-31	2.50793e-29
NSUN2	2764.45	-0.712964	0.132607	-5.37654	7.59316e-08	4.10418e-07
DLG4	491.58	0.631556	0.198116	3.18781	0.00143354	0.00368949
SMAD2	1499.49	-0.0395423	0.123434	-0.320352	0.748701	0.812072
LOC105378663	12.2461	1.85467	0.516791	3.58882	0.000332174	0.000973882
TBC1D3L	188.504	0.540859	0.29449	1.83659	0.0662703	0.109443
FGD1	445.284	-0.779891	0.172906	-4.51049	6.46774e-06	2.5824e-05
SMAD1	373.127	-0.462765	0.114448	-4.04345	5.26714e-05	0.000179795
CAMK2G	621.592	-0.467444	0.106261	-4.39902	1.08742e-05	4.20261e-05
RASL10A	2.87188	0.353638	1.18418	0.298636	0.765218	0.82511
MMS19	1434.48	0.121209	0.190284	0.63699	0.524132	0.619949
XRCC6	10494.3	-0.763754	0.0947919	-8.05716	7.80878e-16	1.04611e-14
OXCT2P1	22.5379	-0.928607	0.347821	-2.66978	0.00759005	0.0163464
PPIEL	45.7327	0.965896	0.479625	2.01386	0.0440245	0.0767734
EML1	699.069	-0.383209	0.107949	-3.5499	0.00038537	0.0011142
WDR60	277.386	0.157679	0.194003	0.812767	0.416352	0.513921
ZDHHC18	579.66	-0.247476	0.143821	-1.72073	0.0853004	0.135924
SNORA55	23.0152	-0.394534	0.382994	-1.03013	0.302949	0.397057
LIMD2	30.2093	-0.0287126	0.351716	-0.0816357	0.934936	0.956536
CXCL11	71.3519	5.44476	0.58949	9.2364	2.5494e-20	5.07974e-19
NCK1	617.511	0.112845	0.121545	0.928419	0.35319	0.44944
PPIE	774.185	-0.284319	0.0848182	-3.3521	0.00080201	0.00217824
NPL	269.59	0.432159	0.245182	1.7626	0.0779677	0.125855
LOC101929536	8.2508	0.502116	0.493122	1.01824	0.308564	0.403047
TRIT1	1007.9	0.470015	0.164179	2.86283	0.00419878	0.00962334
ZNF627	610.917	0.285067	0.148713	1.91689	0.0552515	0.093499
ASMTL	387.433	-0.449381	0.166146	-2.70473	0.00683602	0.0148673
ATF6B	2179.96	0.957488	0.149831	6.39044	1.65406e-10	1.28452e-09
OGDHL	243.261	0.237535	0.23026	1.0316	0.302261	0.396376
RAET1G	6.59669	2.90447	1.03545	2.80504	0.00503098	0.011292
CCDC84	787.549	-0.137022	0.193058	-0.709744	0.477863	0.574734
ZCCHC2	288.582	0.45427	0.139823	3.2489	0.00115852	0.00304333
ZMYM2	3552.99	0.544883	0.18339	2.97118	0.00296663	0.00704872
TRAF3	983.273	-0.64962	0.183351	-3.54305	0.00039553	0.0011408
USH1G	44.6706	0.571731	0.2757	2.07374	0.0381037	0.0677886
ANAPC16	1943.6	0.658106	0.200599	3.2807	0.00103549	0.00274476
UBE2Q2	1623.35	0.745853	0.124573	5.98729	2.13372e-09	1.4421e-08
MOB1B	927.322	0.237974	0.1497	1.58967	0.111909	0.171587
MCAT	325.752	-0.308606	0.208756	-1.47831	0.139326	0.207034
PDE8A	816.781	0.665011	0.147359	4.51286	6.39582e-06	2.55616e-05
WIPF3	36.5256	1.36983	0.470068	2.91412	0.00356695	0.00832423
FAM49B	1150.72	-0.396149	0.113688	-3.48454	0.000492986	0.00139653
NLGN1	1570.1	0.426251	0.131453	3.2426	0.00118443	0.00310398
NCOA5	778.525	-0.0987347	0.117176	-0.842615	0.399444	0.496988
PSMD12	2283.41	-0.72246	0.123982	-5.82715	5.63832e-09	3.56834e-08
NCS1	1097.08	-0.599222	0.0811196	-7.3869	1.50293e-13	1.62152e-12
SMAP2	994.692	0.553299	0.277241	1.99573	0.0459631	0.0797247
SLC26A7	1858.9	0.388195	0.332679	1.16688	0.24326	0.331287
WDR46	3655.5	-0.57287	0.188456	-3.03981	0.00236726	0.00577243
NFYC-AS1	110.428	-0.616674	0.267128	-2.30853	0.0209695	0.0400109
PXK	324.121	-0.0735843	0.135125	-0.544563	0.586054	0.676103
ANKRD28	2071.07	-0.0638327	0.241026	-0.264837	0.791135	0.845494
GAB3	8.86136	3.69116	0.977765	3.7751	0.000159945	0.000497173
WDR83	154.32	-0.454401	0.203552	-2.23236	0.0255913	0.0478404
RAB13	1517.27	0.615596	0.165269	3.7248	0.000195468	0.000598579
SLFNL1-AS1	134.95	-1.37953	0.24053	-5.73535	9.73096e-09	5.95981e-08
C1orf127	5.65669	0.735119	0.748351	0.982318	0.325943	0.420751
STYXL1	362.075	0.790437	0.178633	4.42492	9.6478e-06	3.75766e-05
SCMH1	462.44	-0.742747	0.22859	-3.24925	0.00115709	0.00304005
JRK	831.62	-0.709519	0.116116	-6.11045	9.93498e-10	7.02208e-09
MID1	739.304	-0.752007	0.347351	-2.16498	0.0303894	0.0554973
COLQ	27.3811	1.18394	0.392395	3.01723	0.002551	0.00616675
FOXJ3	1071.63	0.0630616	0.13114	0.480873	0.630607	0.714419
SMG1	5000.87	0.127508	0.193118	0.660262	0.509086	0.605493
ZMYND12	4.34008	0.475268	0.916651	0.518483	0.604121	0.692064
DOCK9	353.688	0.0263639	0.123922	0.212746	0.831525	0.877543
DLG1	7672.89	0.202131	0.180131	1.12213	0.261808	0.351932
C3	36.8128	0.389103	0.317502	1.22551	0.220382	0.304854
USP21	570.318	0.0482236	0.131635	0.366343	0.714109	0.784338
RPS6KB1	1270.49	-0.400113	0.0846694	-4.72559	2.29449e-06	9.86989e-06
ADAMTS13	69.514	1.29933	0.441297	2.94435	0.00323635	0.00763141
COL13A1	170.927	2.10461	0.408071	5.15745	2.50332e-07	1.24361e-06
ZNF326	918.876	0.439984	0.122478	3.59235	0.000327704	0.000961699
GATC	923.098	0.132209	0.218326	0.605557	0.544809	0.638645
GIPC1	1466.31	-0.348068	0.131795	-2.64098	0.00826668	0.0176268
PPT2	511.689	-0.657637	0.211537	-3.10886	0.00187813	0.00469476
SNAP91	51.3588	1.60098	0.308975	5.18159	2.19998e-07	1.1042e-06
POLI	244.878	-0.0417768	0.244308	-0.171001	0.864223	0.903267
TIMM8B	1123.89	0.0780507	0.159096	0.490587	0.623718	0.708763
IFT57	855.302	-0.513455	0.112475	-4.56507	4.99321e-06	2.03398e-05
ZNF107	762.272	-1.00789	0.154417	-6.52705	6.70785e-11	5.45277e-10
ZNF691	138.791	0.450493	0.273548	1.64685	0.099588	0.155247
TPRA1	653.863	0.516629	0.132496	3.89921	9.65081e-05	0.000313064
SLC2A1-AS1	20.8659	3.12744	0.643819	4.85765	1.1879e-06	5.33489e-06
IL17RE	9.43549	-1.64707	0.58654	-2.80812	0.00498319	0.0111929
ANO6	1859.49	-0.0508646	0.245381	-0.207289	0.835784	0.880733
COL11A1	13.1589	0.357777	0.898849	0.398039	0.690601	0.765116
PPP1R32	17.4691	-0.357971	0.479698	-0.746244	0.45552	0.553582
VCL	14340.4	0.228008	0.170245	1.33929	0.180475	0.257969
CYP26B1	13.2023	3.87338	0.836493	4.6305	3.64778e-06	1.51888e-05
GAD1	33.1955	6.1805	1.11241	5.55597	2.76068e-08	1.58999e-07
UBQLN2	608.589	0.19952	0.220982	0.902877	0.366591	0.462912
STOML2	2430.33	-0.721109	0.111149	-6.48779	8.7102e-11	6.99638e-10
UBQLN1	3217.87	-0.445915	0.141686	-3.14722	0.00164833	0.00418042
KCNIP3	175.251	0.123111	0.201663	0.610479	0.541545	0.636174
ZNF708	510.757	0.000928032	0.135655	0.00684112	0.994542	0.997535
GRAMD1B	590.59	-0.404036	0.163673	-2.46856	0.0135657	0.027237
HHAT	135.47	1.84083	0.310503	5.92853	3.05665e-09	2.02283e-08
SH2D2A	130.867	-0.653426	0.179926	-3.63163	0.000281632	0.000838801
TENT2	1138.87	-0.630069	0.0894258	-7.04571	1.84513e-12	1.7792e-11
SZT2-AS1	3.40056	-0.404264	1.02904	-0.392855	0.694427	0.768425
PLLP	205.876	0.166218	0.386934	0.429577	0.667504	0.745341
DAD1	1455.11	0.562785	0.12268	4.58744	4.48716e-06	1.84284e-05
STX4	648.653	0.571007	0.221195	2.58147	0.00983804	0.0205754
SFSWAP	790.682	-0.638843	0.115048	-5.55282	2.81094e-08	1.61724e-07
SMS	3087.82	0.527612	0.251893	2.09459	0.0362076	0.064797
SLC4A9	9.47591	1.96562	0.605954	3.24385	0.00117927	0.00309193
PIBF1	221.502	-0.0260502	0.176474	-0.147614	0.882647	0.917358
TRIM37	1027.06	-0.781246	0.11996	-6.51257	7.3875e-11	5.9817e-10
KDM4A-AS1	36.9199	-0.471241	0.285371	-1.65133	0.0986717	0.153993
F11R	2644.46	0.939291	0.181551	5.1737	2.29505e-07	1.14843e-06
PRTN3	31.137	4.07535	0.857544	4.75235	2.01062e-06	8.71693e-06
HTRA1	263.545	1.12116	0.3513	3.19147	0.00141549	0.0036476
GGCT	766.756	-1.21327	0.194002	-6.2539	4.00339e-10	2.97205e-09
EIF2B3	440.597	-1.88468	0.191252	-9.85444	6.55823e-23	1.59777e-21
AANAT	4.917	3.59753	1.16717	3.08227	0.00205432	0.00508058
PLEKHA8	1268.49	1.25183	0.16338	7.66209	1.82925e-14	2.15057e-13
STRN3	1470.3	-0.349056	0.131876	-2.64685	0.00812464	0.0173635
KCNMA1	17.3716	2.60919	1.3751	1.89744	0.0577693	0.0971526
ZNF23	438.675	-0.0309558	0.110002	-0.28141	0.778396	0.835448
TSEN34	5228.1	0.413378	0.115202	3.58829	0.000332858	0.000975021
PTER	382.588	-0.855195	0.114236	-7.48624	7.08755e-14	7.88364e-13
ATXN3	669.082	1.62828	0.184577	8.82165	1.12782e-18	1.93251e-17
LNPK	2293.81	1.28116	0.22908	5.59265	2.23627e-08	1.30433e-07
STXBP5	1390.65	0.75629	0.209342	3.61271	0.000303017	0.000896266
ATL1	88.5275	2.69763	0.348334	7.74438	9.6047e-15	1.16167e-13
ABCC3	8.70039	-2.55487	0.544741	-4.69006	2.7312e-06	1.16064e-05
PLXNA4	2.96124	2.67426	1.56088	1.71331	0.0866564	0.137793
SNURF	3.75725	0.53057	0.900617	0.589119	0.555782	0.648562
LINC01297-DUXAP10-NBEAP6	64.7713	-3.51085	0.289832	-12.1134	8.97116e-34	4.74954e-32
RELCH	751.816	0.308517	0.116982	2.63731	0.00835672	0.0177955
NEUROG2	7.39401	0.774006	0.682232	1.13452	0.256577	0.346111
SRPK3	4.1668	3.22246	1.07068	3.00974	0.00261473	0.00630145
RNFT1	333.91	1.4786	0.167888	8.80705	1.28483e-18	2.18791e-17
CCDC24	219.615	1.07313	0.277143	3.87213	0.000107888	0.000346105
DNAJC17	276.836	-1.48669	0.270891	-5.48815	4.06167e-08	2.289e-07
ZNF197	6.10856	-0.389883	0.680504	-0.572932	0.566691	0.658965
TTC26	364.53	-0.447103	0.124344	-3.5957	0.000323524	0.000950715
SFXN5	379.815	-0.766679	0.195831	-3.915	9.04047e-05	0.000294945
SPRY2	2315.72	-0.797798	0.135403	-5.89205	3.81438e-09	2.48642e-08
SRRD	684.397	-0.341787	0.119918	-2.85018	0.0043695	0.00996358
CMIP	808.524	-0.89333	0.22794	-3.91915	8.88607e-05	0.000290711
ANAPC15	379.035	-0.881165	0.174873	-5.03889	4.68228e-07	2.23403e-06
EPB41L5	895.366	0.565349	0.135743	4.16486	3.11546e-05	0.00011098
FGFR2	169.557	0.405117	0.299692	1.35178	0.176447	0.253219
MECP2	696.437	-0.235065	0.153132	-1.53505	0.124771	0.188267
C8orf82	285.743	-0.23791	0.135677	-1.7535	0.0795162	0.127942
DNAI2	20.6065	2.74748	0.522688	5.25644	1.46872e-07	7.62422e-07
PKP4	1468.14	-1.24206	0.117323	-10.5867	3.43532e-26	1.04695e-24
PRELID3A	78.6635	0.233086	0.303395	0.768259	0.442333	0.540619
FAM210A	974.597	0.924483	0.256496	3.60428	0.000313022	0.000922314
ERI3	719.048	-0.448555	0.130769	-3.43012	0.000603319	0.00168395
IGDCC4	13.9558	0.776728	0.39046	1.98926	0.046672	0.0808101
ERI3-IT1	30.3904	0.068861	0.368492	0.186873	0.85176	0.893379
INSIG2	1648.89	4.47634	0.387164	11.5619	6.42916e-31	2.7091e-29
TMEM53	39.9147	1.51176	0.293215	5.15583	2.52517e-07	1.2537e-06
RNU5F-1	109.2	-1.05264	0.310371	-3.39156	0.00069496	0.00191482
RNU5D-1	68.4213	-1.96356	0.417307	-4.70533	2.53461e-06	1.08294e-05
TMTC4	145.138	-0.635962	0.193496	-3.28669	0.00101373	0.00269122
UBL7	602.764	-0.497527	0.14223	-3.49804	0.000468696	0.00133321
C2CD6	3.23636	2.19602	1.11588	1.96796	0.0490726	0.084374
SNORD160	5.99623	-0.87744	0.717158	-1.2235	0.221142	0.305599
SNORD55	35.4684	-0.304772	0.299048	-1.01914	0.308136	0.402705
SNORD46	57.3695	-1.12074	0.282396	-3.9687	7.2265e-05	0.000240757
SNORD38A	12.4026	-0.285662	0.469442	-0.608515	0.542846	0.637158
SNORD38B	16.2718	-0.552604	0.423282	-1.30552	0.191715	0.271265
PUS1	434.678	-0.401192	0.17524	-2.28939	0.0220569	0.0418056
SLC2A11	553.94	0.733862	0.211724	3.46612	0.000528026	0.00149016
CALCRL	862.079	0.82807	0.138129	5.99492	2.0358e-09	1.38213e-08
FAM228B	20.8162	0.797403	0.485719	1.64169	0.100654	0.156568
ATL2	1452.38	-0.629878	0.0855434	-7.36326	1.79469e-13	1.92248e-12
FAU	4543.14	-0.230218	0.14127	-1.62963	0.10318	0.159932
ENO3	731.678	2.61538	0.267933	9.76132	1.64987e-22	3.92123e-21
RALBP1	1085.52	-0.0749896	0.146216	-0.512869	0.608043	0.695303
LINC01144	23.0203	-0.265643	0.404842	-0.656165	0.511718	0.608142
TAP1	3513.36	-0.0632956	0.253666	-0.249523	0.802956	0.85503
NKIRAS2	533.325	0.161008	0.114781	1.40274	0.160695	0.234277
HDHD5	1416.88	0.682562	0.244266	2.79434	0.00520054	0.0116257
MATR3	11058.2	0.270661	0.126119	2.14608	0.0318669	0.0579201
ZNF79	201.094	-0.0583907	0.168523	-0.346486	0.728978	0.796749
MMP24-AS1-EDEM2	16.4607	2.09546	0.533461	3.92804	8.56394e-05	0.000281175
ERGIC3	2444.74	0.105204	0.140348	0.749588	0.453503	0.551639
RELA	1133.74	0.682428	0.193285	3.53069	0.000414484	0.0011922
STK36	748.617	-0.0845288	0.149074	-0.567026	0.570696	0.662271
CANX	11116.5	0.43592	0.139266	3.13012	0.00174738	0.00440188
FAM168A	1228.4	0.543482	0.185257	2.93367	0.0033498	0.00787196
SHC1	9656.37	0.72294	0.178159	4.05784	4.95276e-05	0.000169925
GCDH	275.728	0.0417588	0.145037	0.287918	0.773409	0.831447
SYTL4	176.139	-0.29184	0.195745	-1.49092	0.135982	0.202758
YIPF5	1588.58	0.894315	0.114274	7.82609	5.03278e-15	6.23174e-14
ENAH	16323.2	0.390648	0.137061	2.85017	0.00436955	0.00996358
TK1	1567.06	-0.574542	0.114672	-5.01033	5.43369e-07	2.56366e-06
CSDE1	14228.9	-0.137066	0.124402	-1.1018	0.270548	0.361591
SMARCA1	2288.04	-0.705191	0.12312	-5.72769	1.01808e-08	6.2169e-08
PRR36	15.3975	0.732012	0.416737	1.75653	0.0789972	0.127181
AVPR2	6.19153	2.47465	0.637453	3.8821	0.000103559	0.000333189
MIER1	1591.02	-0.320996	0.0972708	-3.30002	0.000966763	0.00258231
FAH	479.191	0.349211	0.152746	2.28622	0.0222415	0.0421216
RPS15AP10	40.6406	0.810659	0.331225	2.44745	0.014387	0.0287461
ZNF133	395.562	0.185489	0.163374	1.13536	0.256224	0.345749
NDRG2	193.201	-0.979776	0.265703	-3.68748	0.000226484	0.000686057
RPS15	7337.71	-0.187372	0.122812	-1.52568	0.127089	0.191381
LRRCC1	455.828	-0.765607	0.151267	-5.06129	4.16423e-07	2.0048e-06
PSD	64.4247	0.766102	0.287977	2.66029	0.00780745	0.0167703
TMEM183A	1789.69	-0.545804	0.118342	-4.61211	3.98609e-06	1.64812e-05
ATG101	757.512	0.628445	0.164552	3.81913	0.000133924	0.000422086
CLK4	528.75	0.785127	0.128782	6.09655	1.08379e-09	7.61465e-09
PGM3	1380.27	0.605311	0.139021	4.35409	1.33623e-05	5.08119e-05
LOC101929626	7.5318	-0.565534	0.626186	-0.903142	0.366451	0.462806
ARHGEF28	175.183	-0.110116	0.256335	-0.429579	0.667502	0.745341
BID	700.685	0.110514	0.195552	0.565136	0.571981	0.663084
CNTF	3.10674	-1.06441	1.09134	-0.975327	0.329398	0.424282
TAFA5	17.3251	1.31183	0.615188	2.13241	0.0329735	0.0596338
NRM	949.289	-1.25287	0.203582	-6.15412	7.54976e-10	5.42912e-09
B3GALT6	548.93	-0.227199	0.104795	-2.16802	0.0301571	0.0551279
CEP164	883.837	0.234312	0.125077	1.87334	0.0610215	0.101875
IFT22	565.803	-0.310486	0.100135	-3.10066	0.00193087	0.00481494
EXO5	326.552	-0.240018	0.223041	-1.07612	0.281874	0.374487
LMF1	142.001	-0.419892	0.173132	-2.42527	0.0152971	0.0303054
EPS8L2	166.309	0.103877	0.176208	0.589513	0.555517	0.648345
CRTC3	475.429	0.00409843	0.186813	0.0219387	0.982497	0.989687
TMEM205	515.987	-0.555071	0.254137	-2.18414	0.0289517	0.0532781
NSUN4	341.473	-0.827318	0.14924	-5.54354	2.96424e-08	1.69717e-07
TLE1	180.357	1.84697	0.271622	6.79975	1.04799e-11	9.31181e-11
KLHDC7A	2.83525	0.163439	1.01924	0.160354	0.872602	0.90978
ENSA	3534.82	-0.126984	0.105438	-1.20434	0.228458	0.314006
TMED8	1056.76	-0.733416	0.166951	-4.393	1.11798e-05	4.31267e-05
MMP11	444.395	0.256751	0.190251	1.34954	0.177164	0.253847
MOB3C	231.603	0.617124	0.249162	2.4768	0.0132568	0.0267141
SH2B1	728.061	0.308834	0.138982	2.22212	0.0262753	0.0489417
RDM1	157.921	-1.59167	0.26533	-5.99884	1.9873e-09	1.35254e-08
DIDO1	3608.79	0.303623	0.106664	2.84653	0.00441981	0.0100668
PRRC2A	14901.4	-0.534932	0.19584	-2.73148	0.00630515	0.0138201
CFAP45	8.12831	-1.90537	0.625082	-3.04819	0.00230223	0.0056313
ADAT1	925.796	-1.71853	0.17732	-9.6917	3.27038e-22	7.5871e-21
TMEM234	315.517	0.671197	0.180045	3.72793	0.000193058	0.000591944
FAM120B	1883.51	0.588733	0.14364	4.09867	4.15523e-05	0.000144877
DEDD2	649.946	0.5274	0.196586	2.68279	0.00730111	0.0157729
PRUNE1	618.951	0.0146125	0.164303	0.0889361	0.929133	0.952486
ZNF511	1689.07	1.66895	0.357092	4.67371	2.9581e-06	1.24807e-05
TSC22D4	1277.32	0.819863	0.12971	6.32074	2.60322e-10	1.97067e-09
NDUFB3	783.961	-0.100246	0.118718	-0.8444	0.398446	0.496083
MLEC	4288.79	0.0567512	0.0775979	0.73135	0.464565	0.562381
PLEKHA7	44.1216	3.74861	0.46879	7.99636	1.28156e-15	1.67607e-14
IFT52	756.476	-0.619408	0.104737	-5.91395	3.33999e-09	2.19621e-08
LINC00853	12.8981	-1.09009	0.486256	-2.2418	0.0249744	0.0467824
ETNPPL	3.5913	3.16828	1.31212	2.41462	0.0157515	0.0310853
SPECC1L	402.103	-0.306115	0.117081	-2.61455	0.00893452	0.0188794
EDF1	3269.49	0.832887	0.0752573	11.0672	1.80989e-28	6.41541e-27
POPDC2	9.51454	2.83816	0.813892	3.48714	0.000488207	0.00138489
USP33	2337.44	0.547358	0.110366	4.95949	7.06776e-07	3.28213e-06
CCDC148	38.5747	0.639564	0.297567	2.14931	0.03161	0.0574883
EVI5	694.031	-0.277033	0.12084	-2.29256	0.0218736	0.0415296
LINC01389	27.1002	-1.8532	0.338201	-5.47957	4.26367e-08	2.39273e-07
WDR78	134.747	1.25416	0.204367	6.13681	8.41953e-10	6.01791e-09
SIGIRR	1136.89	0.249259	0.232571	1.07176	0.28383	0.376722
C16orf70	831.441	0.0874835	0.114211	0.765979	0.443689	0.541594
BBS12	183.652	0.293814	0.159502	1.84207	0.0654645	0.10834
SPATA6	321.32	-0.183165	0.215098	-0.851543	0.394468	0.492043
GFOD2	1133.83	0.0208961	0.118609	0.176175	0.860156	0.899643
DDX28	528.994	-1.42512	0.117226	-12.157	5.26346e-34	2.85055e-32
LRIF1	779.909	0.488342	0.140529	3.47503	0.000510804	0.00144409
DRAM1	421.129	0.450313	0.105669	4.26153	2.03036e-05	7.49274e-05
BLOC1S4	337.985	-0.00602768	0.14775	-0.0407964	0.967458	0.979976
LIN7C	2371.95	-0.154546	0.141612	-1.09134	0.275125	0.366907
UFSP2	875.49	-0.736316	0.38899	-1.89289	0.0583722	0.097997
SIDT1	15.5611	-0.155727	0.432711	-0.359887	0.718931	0.788638
RIMS1	104.342	1.26378	0.234427	5.39092	7.0097e-08	3.81001e-07
KPNA4	2996.96	-0.500799	0.203503	-2.46089	0.0138592	0.0277689
KPNA3	531.69	-1.03568	0.243635	-4.25094	2.12873e-05	7.83127e-05
PAF1	1063.31	-0.477688	0.100857	-4.73629	2.17671e-06	9.39506e-06
PSPH	732.145	0.660366	0.265543	2.48685	0.0128879	0.0260693
FAM110D	71.8368	0.0345464	0.364717	0.0947212	0.924536	0.949011
SPEF2	145.032	1.0003	0.324141	3.08602	0.00202858	0.00502747
FHL1	274.657	1.57529	0.227553	6.92275	4.42965e-12	4.11062e-11
MTUS2	47.4685	1.31062	0.424522	3.0873	0.00201986	0.00500812
SATB2	302.046	-0.326896	0.220604	-1.48182	0.138387	0.205861
ACIN1	3282.2	0.0124025	0.064877	0.19117	0.848393	0.89061
DPY19L1	1069.24	0.639888	0.162614	3.935	8.31952e-05	0.000273694
TTC39A-AS1	10.4591	-1.33957	0.448919	-2.98399	0.00284515	0.00678939
TRIM55	88.063	-0.484415	0.50368	-0.961752	0.336174	0.431195
NAP1L1	14938.5	0.359306	0.167296	2.14773	0.0317356	0.0577068
SLC52A2	919.515	-0.550053	0.121072	-4.5432	5.54065e-06	2.23712e-05
CFAP298	421.305	-0.338877	0.130016	-2.60643	0.00914923	0.0192813
SLC49A4	246.051	0.888318	0.186499	4.76312	1.90619e-06	8.30119e-06
LRP11	867.457	0.370736	0.116071	3.19403	0.001403	0.00362049
UTP4	1424.27	-0.736599	0.269293	-2.7353	0.00623232	0.0136768
BBS1	330.627	0.826899	0.149168	5.5434	2.96661e-08	1.69794e-07
SMU1	2529.67	-0.132293	0.13741	-0.962762	0.335667	0.430745
PARVA	727.891	0.462728	0.127309	3.63469	0.000278316	0.000829974
SLC45A2	3.41784	1.49795	0.983282	1.52342	0.127654	0.192004
RNF19A	1526.88	1.3283	0.165034	8.04869	8.36848e-16	1.115e-14
KANK1	1374.46	-0.942849	0.106405	-8.86097	7.93245e-19	1.37346e-17
NFYC	686.72	-0.421063	0.114573	-3.67506	0.000237791	0.000717411
FRMD4A	16.226	0.477821	0.587739	0.812982	0.416229	0.513808
FGFR1	333.097	2.06581	0.184774	11.1802	5.09648e-29	1.89338e-27
RAD21L1	4.75193	-0.361265	0.864411	-0.417932	0.675997	0.752665
C1orf109	408.687	-1.65849	0.261534	-6.34141	2.27676e-10	1.7419e-09
BTF3L4	1445.13	-0.211473	0.179051	-1.18108	0.237571	0.324534
SLC22A4	16.7161	0.794588	0.413532	1.92147	0.0546728	0.0926526
TMEM70	602.474	-0.588619	0.22992	-2.5601	0.0104642	0.0217582
FOXL2NB	479	0.556716	0.188224	2.95774	0.00309906	0.0073349
HLA-DPA1	184.001	1.19587	0.386318	3.09555	0.00196447	0.00488691
CAB39L	53.9578	0.187088	0.24378	0.767448	0.442815	0.541061
UST	48.6653	2.6967	0.425418	6.33893	2.31362e-10	1.76928e-09
DYNC2LI1	253.194	-0.402674	0.260364	-1.54658	0.121965	0.184692
MTMR2	956.371	-0.833394	0.0889995	-9.36404	7.67451e-21	1.59657e-19
DHDDS	522.505	-0.914967	0.139732	-6.54799	5.83158e-11	4.78757e-10
TSC22D3	728.59	3.19635	0.259148	12.3341	5.93827e-35	3.40585e-33
NRTN	36.3848	0.489385	0.381946	1.28129	0.20009	0.281045
NOTCH4	116.961	0.112927	0.368575	0.306389	0.759309	0.820882
ROR2	241.744	-0.0454151	0.15137	-0.300027	0.764156	0.824504
YBX1	16138.6	0.148091	0.100216	1.47771	0.139485	0.207233
CAPZA2	2864.05	0.22197	0.115174	1.92727	0.0539463	0.0916
CCDC90B	619.134	0.546469	0.21	2.60224	0.0092618	0.0195011
LGALS3BP	4481.61	-0.290774	0.161153	-1.80434	0.0711787	0.116464
LDHA	44338.7	1.51992	0.0832026	18.2677	1.49575e-74	7.0591e-72
ECHDC2	5.34466	0.814579	0.6429	1.26704	0.205141	0.287017
FLOT1	5217.55	0.147592	0.114209	1.29229	0.196255	0.276525
ANAPC13	695.096	-1.12472	0.192905	-5.83042	5.52879e-09	3.50352e-08
HDHD3	338.277	-0.00435449	0.155935	-0.0279251	0.977722	0.98662
TTC21B	1058.98	1.27526	0.198003	6.44058	1.19019e-10	9.40199e-10
ARMC5	252.443	0.748309	0.202862	3.68877	0.000225345	0.00068301
PCDHGA5	26.1147	0.493999	0.357736	1.3809	0.167309	0.24223
SURF4	4235.42	0.229935	0.0823773	2.79125	0.00525053	0.0117232
TBXA2R	83.5016	-0.206406	0.288635	-0.715111	0.47454	0.571858
DGCR2	875.536	-0.415575	0.121083	-3.43214	0.000598839	0.00167314
LOC100507564	25.9541	1.32733	0.385976	3.43889	0.000584101	0.00163445
USP45	911.97	-0.317917	0.0972942	-3.26759	0.00108469	0.00286441
CCDC138	2320.08	-0.165003	0.17192	-0.959767	0.337173	0.432106
LINC01771	12.1667	0.260352	0.448377	0.580655	0.561473	0.653819
XPOT	5492.39	-0.127729	0.237174	-0.538546	0.5902	0.680031
FEM1A	1308.48	-0.48824	0.178123	-2.74102	0.00612481	0.0134677
ERBIN	2672.12	0.341738	0.109654	3.1165	0.0018301	0.0045879
TRAPPC3	856.664	-0.419311	0.146428	-2.86359	0.00418874	0.00960433
ITGA2	677.625	2.17658	0.269678	8.07103	6.97067e-16	9.38398e-15
AUH	210.274	0.407828	0.145229	2.80817	0.00498234	0.0111925
DGAT2	332.575	1.64291	0.315455	5.20804	1.90841e-07	9.68734e-07
TFDP1	1528.64	-0.913298	0.110036	-8.29996	1.04142e-16	1.50765e-15
ATAT1	620.811	0.224971	0.178813	1.25814	0.208343	0.290831
PANK2	891.914	0.22417	0.0890489	2.51738	0.011823	0.0241789
ADGRG1	323.121	0.523012	0.353724	1.47859	0.13925	0.206939
C17orf80	496.061	0.0399811	0.162388	0.246207	0.805522	0.85721
CASC1	13.456	0.799954	0.418079	1.9134	0.0556963	0.0941071
CYB5RL	125.894	-0.543604	0.374272	-1.45243	0.146382	0.216224
C10orf95	17.4147	-0.201479	0.40802	-0.493796	0.621451	0.706867
MEA1	2128.24	0.875727	0.161219	5.43191	5.57527e-08	3.07795e-07
CDR2	317.163	-1.86166	0.240963	-7.72588	1.11079e-14	1.33538e-13
CDO1	250.394	1.02081	0.238626	4.27786	1.887e-05	7.01383e-05
CDC42	6702.05	0.0237412	0.129902	0.182762	0.854985	0.895771
YWHAH	2581.36	0.0598029	0.11154	0.536157	0.59185	0.681647
MCM9	356.615	0.0915406	0.11319	0.808735	0.418668	0.516471
WDR55	1246.96	0.100318	0.106832	0.93902	0.34772	0.443696
CDK5RAP2	1367.14	-1.51356	0.136623	-11.0784	1.59725e-28	5.68606e-27
ARL4A	861.651	0.337849	0.176382	1.91544	0.0554365	0.0937544
NBPF8	2111.16	-0.385915	0.11322	-3.40854	0.000653109	0.00181038
BAIAP2L2	10.7164	1.384	0.647227	2.13835	0.0324884	0.0588877
DDX51	614.059	-1.36033	0.118487	-11.4809	1.6455e-30	6.7613e-29
COA8	507.824	0.630149	0.138257	4.5578	5.16932e-06	2.09847e-05
TCF12	1702.4	-0.449336	0.120521	-3.72829	0.000192782	0.00059123
LOC100507634	9.27887	0.175683	0.52448	0.334967	0.73765	0.803267
PFKFB4	4510.35	4.90373	0.283388	17.3039	4.39428e-67	1.54435e-64
ATXN1	56.8714	5.40827	1.26813	4.26476	2.0012e-05	7.39503e-05
EXD2	645.148	0.790226	0.107052	7.3817	1.56284e-13	1.68285e-12
VPS35	5815.65	0.268959	0.110208	2.44047	0.014668	0.0292334
AURKB	749.965	-2.96664	0.184611	-16.0697	4.15941e-58	9.41167e-56
SPX	5.47372	1.67968	0.786142	2.13661	0.0326298	0.0591051
STRADB	549.4	-0.258557	0.208755	-1.23857	0.215507	0.299188
CMC1	438.864	0.25004	0.165279	1.51283	0.130322	0.195394
SYN1	16.0131	0.16171	0.526775	0.306982	0.758857	0.820502
WNK4	27.0259	2.69129	0.442632	6.08018	1.20045e-09	8.39502e-09
SLC22A17	306.364	1.19433	0.169427	7.04923	1.79912e-12	1.7389e-11
LINC01135	9.51112	3.22838	0.786994	4.10216	4.09308e-05	0.000142817
NUP93	2096.68	-2.3492	0.0885336	-26.5345	3.8751e-155	1.60022e-151
CCDC13	24.7773	-0.322871	0.56301	-0.573472	0.566325	0.658726
TAMM41	362.946	-1.02651	0.142078	-7.22501	5.01054e-13	5.12154e-12
MIR324	4.48149	1.6093	0.940609	1.71091	0.0870977	0.138388
MIR331	3.47761	-0.676139	0.882046	-0.766558	0.443345	0.541334
CDK5RAP1	512.288	-1.37497	0.111526	-12.3288	6.34181e-35	3.6247e-33
C6orf136	803.931	-0.988788	0.13408	-7.37462	1.64814e-13	1.77239e-12
GABBR1	2271.39	0.578483	0.215188	2.68827	0.00718226	0.0155407
SF3A3	2800.22	-0.923928	0.0920381	-10.0385	1.03187e-23	2.65905e-22
AP3B2	111.818	0.573799	0.242716	2.36407	0.0180753	0.0351215
WDR54	1067.76	1.46684	0.298096	4.92068	8.62437e-07	3.94947e-06
DMXL1	1764.12	0.60722	0.2367	2.56536	0.0103068	0.0214553
NEK11	194.041	0.543155	0.150396	3.61149	0.000304437	0.00089991
TM2D1	396.055	0.705857	0.178287	3.95911	7.52307e-05	0.000249831
CFD	544.499	1.08188	0.218719	4.94645	7.5581e-07	3.49118e-06
CTSB	2083.64	-0.16876	0.0778238	-2.16849	0.0301215	0.0550748
TXNIP	1396.77	1.95523	0.235064	8.31786	8.95675e-17	1.30927e-15
ESYT1	6568.33	0.575135	0.215209	2.67245	0.00752998	0.0162307
GDPD3	23.7511	1.67165	0.408039	4.09678	4.18935e-05	0.000145929
LRP2BP	43.1382	1.78673	0.29149	6.12964	8.808e-10	6.27115e-09
LAPTM4B	1650.47	-0.479636	0.139394	-3.44086	0.000579867	0.0016237
SCN3B	40.3689	5.48784	0.88583	6.19513	5.82365e-10	4.24702e-09
ZNF442	143.802	-0.253017	0.225171	-1.12366	0.261156	0.35117
PLA2G12A	791.399	-0.393368	0.166087	-2.36844	0.0178633	0.0347545
RIOX2	1275.74	-0.263393	0.110143	-2.39138	0.0167851	0.0328698
SHFL	226.134	0.774738	0.187679	4.12799	3.65946e-05	0.000128995
ANKRD13C	833.407	-0.220992	0.123281	-1.79259	0.0730385	0.119038
IL34	3.85883	1.04297	0.886017	1.17714	0.239138	0.326345
EEF1D	5331.69	-0.380631	0.135841	-2.80204	0.00507803	0.0113842
UBE2F	382.083	0.00286496	0.156602	0.0182945	0.985404	0.991222
THADA	1190.03	0.00799532	0.121274	0.0659275	0.947436	0.965021
STAMBP	881.427	-0.618667	0.178751	-3.46106	0.000538049	0.0015156
CAVIN2	6.47765	2.9572	1.38257	2.13892	0.0324419	0.0588163
EP300	2099.85	0.646681	0.240557	2.68827	0.00718231	0.0155407
ERN1	221.52	0.00205773	0.31703	0.00649065	0.994821	0.997599
FBL	3378.59	-0.611434	0.191418	-3.19424	0.00140202	0.00361908
HLA-DOA	12.9815	3.42817	0.983321	3.48631	0.000489724	0.00138848
LINC00324	37.1779	-0.018899	0.394857	-0.0478629	0.961826	0.975814
MBNL1-AS1	116.551	-1.68166	0.202436	-8.30712	9.80528e-17	1.42574e-15
NEDD9	19.5477	-0.186805	0.773633	-0.241465	0.809195	0.860121
ITGB3BP	386.026	-1.76299	0.16151	-10.9157	9.70149e-28	3.29731e-26
DLEU2L	16.2334	-0.481213	0.430004	-1.11909	0.263101	0.35347
SLC25A37	873.566	-0.218686	0.111474	-1.96177	0.0497897	0.0854557
KLHL24	518.175	2.71106	0.221524	12.2382	1.94231e-34	1.07661e-32
TRAK1	904.638	-0.179268	0.136408	-1.31421	0.188776	0.267611
FAM83H-AS1	227.99	0.394672	0.164186	2.40381	0.0162252	0.0318937
ANKRD45	139.262	-0.755502	0.309024	-2.44481	0.014493	0.0289195
CCNH	1072.16	-0.613432	0.103602	-5.92106	3.19878e-09	2.11265e-08
RPL36AL	2532.4	-0.350525	0.132307	-2.64933	0.00806511	0.0172542
KCNJ5	2.6891	2.12144	1.66228	1.27622	0.201876	0.283048
VWF	4.13638	1.33128	0.837737	1.58914	0.112028	0.171707
CEP57	1154.69	-0.524923	0.130879	-4.01075	6.0527e-05	0.000204121
NAGK	308.452	1.06312	0.207155	5.13199	2.86698e-07	1.41153e-06
PSG4	8.17114	-1.95889	1.75473	-1.11635	0.264272	0.354639
RALGPS1	92.8774	-0.172547	0.229584	-0.751565	0.452313	0.550494
RPGR	145.922	-0.363184	0.194755	-1.86482	0.0622061	0.103529
DUS3L	317.152	-0.539379	0.192295	-2.80496	0.00503221	0.0112922
DGKA	17.7187	-0.0621775	0.429705	-0.144698	0.884949	0.919172
MIR3671	6.934	3.48537	0.967798	3.60134	0.000316577	0.000932124
OSMR	329.33	-0.110677	0.279849	-0.395489	0.692482	0.766907
MEGF11	24.0675	0.424986	0.506929	0.838355	0.401831	0.499507
FAM71F2	15.2508	2.05825	0.745413	2.76122	0.00575861	0.0127405
KCNMB3	85.7467	0.356788	0.382224	0.933451	0.350587	0.446733
CRYZ	954.889	0.104922	0.197495	0.531268	0.595233	0.684493
CFAP99	3.2601	0.225178	0.909424	0.247605	0.80444	0.856445
UBE2D3	6200.25	0.206352	0.110678	1.86443	0.0622608	0.103599
RGS12	467.549	-0.272476	0.12157	-2.24131	0.0250061	0.0468312
SNRPB	2774.58	-1.25687	0.141279	-8.89637	5.77044e-19	1.0097e-17
ENHO	97.6451	0.169973	0.328937	0.516735	0.605341	0.693077
OASL	42.9836	1.0115	0.63193	1.60065	0.109455	0.168403
TEX45	3.80634	0.530666	0.79021	0.67155	0.50187	0.598594
FSTL5	396.041	-0.387906	0.387883	-1.00006	0.317282	0.412147
ING5	813.262	-0.667152	0.107267	-6.21954	4.9861e-10	3.66209e-09
CPT1C	1202.71	0.528957	0.127584	4.14596	3.38397e-05	0.000119949
MFSD2A	297.689	-0.351519	0.256991	-1.36782	0.171368	0.247111
RRN3	3694.54	-0.465826	0.175978	-2.64706	0.00811939	0.0173568
TMEM144	606.812	0.807105	0.29495	2.73641	0.00621135	0.0136362
RFWD3	3364.9	-1.91619	0.0860613	-22.2654	7.9991e-110	8.80861e-107
FAM186B	10.6501	-0.555477	0.544309	-1.02052	0.307483	0.402011
ITPRIP	268.387	-0.495807	0.214374	-2.31281	0.0207333	0.0396242
TMEM120A	249.705	-0.289726	0.123889	-2.33859	0.0193565	0.0372951
RAB40C	329.436	-0.271668	0.202698	-1.34026	0.180161	0.257631
CHPF2	924.413	0.0473049	0.106804	0.442915	0.657827	0.736804
MEF2C	28.5187	0.335599	0.407459	0.823639	0.410145	0.508083
HECTD4	1689.43	0.604466	0.211384	2.85956	0.0042423	0.00971232
EIF4E3	369.575	0.35479	0.234136	1.51531	0.129693	0.194643
PKN3	404.363	-0.685029	0.128747	-5.32075	1.03339e-07	5.49212e-07
PCID2	481.876	-0.471154	0.131892	-3.57228	0.000353893	0.00102988
C19orf71	16.6003	1.71833	0.624806	2.75018	0.00595628	0.0131391
PDIA4	2872.1	-0.612052	0.185256	-3.30381	0.000953801	0.00255016
APLP2	5270.35	0.518104	0.179685	2.8834	0.00393407	0.00908599
FIP1L1	1361.81	-0.464978	0.109627	-4.24144	2.22091e-05	8.13956e-05
ITPR1	865.206	1.16468	0.235633	4.94277	7.70188e-07	3.55461e-06
SNAPC5	611.552	-0.946304	0.188516	-5.01976	5.17361e-07	2.45146e-06
UTRN	756.819	0.418094	0.205979	2.02979	0.0423784	0.0743778
REEP5	1612.05	0.151169	0.141627	1.06737	0.285804	0.378985
BDNF-AS	19.117	0.006678	0.474343	0.0140784	0.988767	0.99364
DHX9	9948.19	-0.384696	0.127023	-3.02855	0.00245732	0.0059586
ADAM32	20.8582	0.463651	0.467947	0.990819	0.321774	0.416737
CD46	3652.97	0.342492	0.0868333	3.94425	8.00503e-05	0.000263874
DEPDC1-AS1	9.03812	0.210089	0.597102	0.351848	0.724952	0.793451
CEP104	714.909	0.370382	0.117043	3.16449	0.00155353	0.0039613
ACTG1	68452.2	-0.298992	0.136012	-2.19827	0.0279298	0.0516623
ARNTL	64.8644	1.70393	0.316778	5.37893	7.49279e-08	4.05524e-07
LRRFIP1	2046.26	-0.183521	0.138054	-1.32934	0.183736	0.261814
RHOBTB1	157.723	0.943005	1.30374	0.723305	0.469492	0.566891
AFDN	1792.11	0.0436411	0.109201	0.39964	0.689422	0.764287
CYHR1	501.766	0.243568	0.0800157	3.04401	0.0023345	0.00570096
CDAN1	590.906	0.151158	0.1172	1.28974	0.19714	0.277609
PISD	473.74	-0.153037	0.155194	-0.986104	0.324082	0.418938
HFE	443.591	1.20488	0.14702	8.19534	2.49892e-16	3.49806e-15
TRIP12	9031.17	0.0958095	0.150027	0.638616	0.523073	0.618998
NOP14	1411.4	-0.689873	0.101042	-6.82758	8.63597e-12	7.76109e-11
SUPT3H	92.4994	0.204142	0.207713	0.982809	0.325702	0.420604
CORO7	109.758	-0.663546	0.290851	-2.28139	0.0225251	0.0426001
ZNF222	161.571	0.722617	0.198909	3.63291	0.000280247	0.000834979
TIAL1	1045.75	-0.373543	0.189374	-1.97251	0.0485511	0.0835818
MTCH1	3417.78	0.681046	0.242804	2.80492	0.00503289	0.0112922
CCNJ	424.367	-0.415621	0.125842	-3.30272	0.000957516	0.00255968
ZRANB2-AS2	15.2895	0.536039	0.445408	1.20348	0.228791	0.31438
ASAH2B	387.985	-0.437683	0.108225	-4.04419	5.25051e-05	0.000179264
TYW3	1009.81	-0.320314	0.21051	-1.52161	0.128106	0.192562
GTPBP6	728.331	-0.647966	0.125963	-5.14409	2.68826e-07	1.3267e-06
HNRNPH1	11506.4	-0.421408	0.125554	-3.35639	0.000789667	0.00214711
CPT1B	10.1419	0.646502	0.493807	1.30922	0.19046	0.269697
VGF	106.128	1.83775	0.321799	5.71087	1.12397e-08	6.83319e-08
VEGFA	2217.24	2.56538	0.281043	9.12808	6.97273e-20	1.33614e-18
WASF1	371.575	0.630763	0.120725	5.22478	1.74364e-07	8.9279e-07
ACER3	612.607	-0.885206	0.139233	-6.35772	2.0477e-10	1.57321e-09
SSX2IP	1879.52	-0.499838	0.139162	-3.59177	0.000328436	0.000963607
RSBN1	1140.15	1.10614	0.152234	7.26603	3.70195e-13	3.83859e-12
DLSTP1	22.4194	0.180854	0.370265	0.488443	0.625236	0.709853
UBR7	1906.4	-1.08267	0.157034	-6.89453	5.40436e-12	4.9899e-11
SNORD45A	64.1354	-0.950892	0.26811	-3.54665	0.000390157	0.00112668
SNORD45B	26.4173	-1.7178	0.378202	-4.54201	5.57212e-06	2.24818e-05
ST3GAL5	157.041	-0.0692336	0.253408	-0.273211	0.784691	0.840512
CFLAR	1250.25	-0.0181434	0.186685	-0.0971873	0.922578	0.94759
ARAF	778.359	0.228301	0.103981	2.1956	0.0281207	0.0519631
UBE2L6	403.365	0.300461	0.192453	1.56122	0.118473	0.18008
MCF2	73.705	-0.202332	0.310208	-0.652246	0.514242	0.610439
CSF1	151.911	-1.1605	0.265528	-4.37055	1.23931e-05	4.74305e-05
OSBP2	242.872	0.988472	0.19911	4.96445	6.8896e-07	3.2048e-06
TCP1	9213.47	-0.665838	0.122292	-5.44466	5.19035e-08	2.87795e-07
ANO10	302.039	0.584312	0.138163	4.22917	2.34559e-05	8.56231e-05
MLLT3	253.762	2.61539	0.18911	13.83	1.6805e-43	1.6233e-41
ANKDD1A	71.3971	2.44322	0.257011	9.5063	1.97557e-21	4.32218e-20
HINT2	313.931	-0.673189	0.185316	-3.63266	0.000280516	0.000835628
CRB3	4.08788	3.66831	1.19347	3.07364	0.00211462	0.00521489
MIGA1	766.995	0.155618	0.242004	0.64304	0.520198	0.616313
SLC44A1	2036.6	0.332079	0.14592	2.27576	0.0228601	0.0431695
PREB	1440.11	-0.196801	0.149671	-1.31489	0.188547	0.267378
ARHGEF7	706.303	0.811513	0.125062	6.4889	8.64674e-11	6.9536e-10
TVP23B	1009.49	0.10629	0.10488	1.01344	0.310849	0.405705
EXOC3-AS1	115.247	-0.423231	0.270414	-1.56513	0.117554	0.178848
SLC4A7	1107.62	-1.17456	0.13885	-8.45919	2.6924e-17	4.11788e-16
HOXC9	113.454	0.0993657	0.224308	0.442988	0.657774	0.736804
TUBD1	277.944	-0.514015	0.20352	-2.52563	0.0115491	0.023692
MBD1	620.177	0.245455	0.136981	1.79189	0.0731502	0.119197
KRIT1	1051.18	-0.279614	0.101916	-2.74358	0.0060773	0.0133722
CHCHD10	1485.44	-1.32553	0.156087	-8.49227	2.02632e-17	3.11937e-16
FLYWCH1	810.328	-0.990929	0.130829	-7.57421	3.61327e-14	4.12752e-13
IFI44	16.755	-2.30194	0.427997	-5.37839	7.51533e-08	4.06478e-07
KRT80	97.0729	-2.35188	0.400907	-5.86639	4.45395e-09	2.86983e-08
HDDC3	300.294	0.0420245	0.268582	0.156468	0.875664	0.911869
TMEM17	30.9806	0.116101	0.393505	0.295045	0.76796	0.827311
VAPB	953.958	0.184346	0.187527	0.983039	0.325588	0.420556
PRKCB	214.484	0.478934	0.302555	1.58296	0.11343	0.173485
ERCC4	527.765	-0.373096	0.118183	-3.15693	0.00159442	0.00405428
TPD52L2	3067.53	0.221432	0.180772	1.22493	0.220602	0.305083
TMEM225B	5.4244	-0.998469	0.73187	-1.36427	0.172483	0.248404
OPRM1	12.2578	-0.0191876	0.546259	-0.0351254	0.97198	0.982869
RPS9	26550.7	-0.188334	0.145517	-1.29424	0.195583	0.275887
CLNS1A	2289.06	-0.394208	0.156286	-2.52235	0.0116572	0.0238901
PDZD4	250.733	2.05013	0.379496	5.40226	6.58055e-08	3.58975e-07
NONO	8121.49	-0.238514	0.12721	-1.87496	0.0607977	0.101543
TNFAIP8L3	3.01784	5.09001	1.70438	2.98643	0.00282259	0.00674627
SLC25A18	21.212	-0.436436	0.34762	-1.2555	0.209298	0.291768
AGAP2	9.13585	0.948354	0.500341	1.89542	0.0580372	0.0975139
C6orf47	4079.34	0.273561	0.148086	1.84731	0.0647017	0.107228
BCR	944.661	-0.359166	0.146804	-2.44656	0.0144226	0.0287999
PDCD6	1930.28	0.331072	0.104211	3.17695	0.00148834	0.00381581
POTEI	1015.48	0.196866	0.221484	0.88885	0.374083	0.470778
CDK19	671.573	1.35305	0.240327	5.63002	1.80193e-08	1.06759e-07
MORN1	199.86	0.764177	0.212374	3.59826	0.000320349	0.000942055
SAMD13	14.0351	-0.78589	0.436349	-1.80106	0.0716936	0.117135
ARL6IP1	3705.11	-0.256605	0.281214	-0.912493	0.361509	0.457965
FAM13A	1885.97	2.8139	0.256632	10.9647	5.64909e-28	1.95213e-26
CHMP3	127.868	0.284064	0.322292	0.881386	0.378109	0.474879
DMBT1	18.3231	4.08329	0.677117	6.03041	1.63547e-09	1.12001e-08
ZNF44	153.955	0.0707917	0.189737	0.373104	0.709071	0.780049
UCHL5	1795.13	-1.3571	0.0880467	-15.4134	1.33047e-53	2.15459e-51
VAX2	41.3237	0.224344	0.255087	0.879478	0.379142	0.475887
TXN2	666.053	-0.535203	0.10239	-5.2271	1.72189e-07	8.82473e-07
LRRC6	34.9472	1.00013	0.435487	2.29659	0.0216424	0.041138
OSCAR	51.8845	0.468355	0.467064	1.00276	0.315974	0.410836
EXOC2	840.713	-0.706819	0.186925	-3.7813	0.000156014	0.000485683
KIF13A	886.49	0.157818	0.106661	1.47962	0.138975	0.206549
KYAT3	1042.91	-0.803524	0.189271	-4.24537	2.18235e-05	8.01246e-05
LOC646626	7.71966	2.01127	0.709598	2.83438	0.00459142	0.0104177
CSRP1	25.6233	-1.33312	0.439026	-3.03655	0.00239302	0.00582665
ZNHIT6	744.28	0.251978	0.215855	1.16734	0.243071	0.331084
IL11RA	128.05	-0.0620147	0.165915	-0.373774	0.708572	0.779745
COL24A1	18.0939	0.580914	0.733503	0.791972	0.428377	0.526209
SPATA33	430.693	-0.393957	0.180371	-2.18415	0.028951	0.0532781
AP1S3	1098.46	-0.687674	0.192251	-3.57696	0.000347619	0.00101323
TYW5	444.685	0.114089	0.129049	0.884073	0.376657	0.473379
BET1	387.682	1.03161	0.143895	7.16917	7.54512e-13	7.57631e-12
GSAP	125.851	0.682434	0.278938	2.44654	0.0144234	0.0287999
LYG1	54.5567	1.62261	0.349647	4.64072	3.47201e-06	1.45081e-05
PRPF4B	2864.34	-0.313203	0.116583	-2.68651	0.00722027	0.0156167
RCBTB1	431.102	-0.394642	0.103014	-3.83097	0.000127637	0.000404278
TAF4	416.904	-0.261552	0.219008	-1.19426	0.232377	0.318509
PLA2G10	2.70217	2.78614	1.58075	1.76255	0.0779764	0.125856
PLA2G6	128.967	1.17914	0.203248	5.80149	6.57288e-09	4.13131e-08
ERC1	1185.49	0.476615	0.152752	3.12018	0.00180741	0.00453651
SAE1	2829.06	-1.38166	0.135896	-10.167	2.78368e-24	7.46441e-23
KIAA0825	71.1157	0.837427	0.264621	3.16462	0.00155284	0.00396014
C1orf112	520.424	-0.988853	0.115078	-8.59292	8.47839e-18	1.34272e-16
CLCA4-AS1	9.20315	0.0606865	0.488225	0.1243	0.901077	0.931618
GSTM2	238.292	0.0924405	0.130102	0.710524	0.477379	0.574399
DERL3	119.682	-1.19776	0.274835	-4.35809	1.31203e-05	4.99818e-05
CTU2	267.429	-1.86283	0.273845	-6.8025	1.02819e-11	9.14571e-11
RIPK1	683.34	0.561097	0.139177	4.03154	5.54127e-05	0.000188279
LINC01140	13.4358	-0.405298	0.393898	-1.02894	0.303508	0.397673
ECI2	1905.89	-0.59031	0.172906	-3.41405	0.00064006	0.00177749
PKN2-AS1	17.456	-1.24813	0.462289	-2.69989	0.00693619	0.0150594
MUC20	179.36	1.76769	0.349192	5.06223	4.14382e-07	1.99614e-06
SUPT20H	1269.19	-0.192508	0.123196	-1.56262	0.118142	0.179628
ITPK1	1376.76	-0.726132	0.18959	-3.83002	0.000128134	0.000405698
NRXN1	296.07	0.504384	0.146997	3.43126	0.000600786	0.00167773
CCDC14	1281.88	-0.462115	0.11502	-4.01771	5.87673e-05	0.000198673
CEACAM1	10.5238	-0.536187	0.536913	-0.998648	0.317965	0.41284
PEMT	217.365	-1.0639	0.18579	-5.72635	1.02613e-08	6.26139e-08
TMEM218	131.528	-0.341102	0.21334	-1.59886	0.109851	0.168839
GBP3	307.731	-1.20154	0.160189	-7.50078	6.34397e-14	7.08997e-13
ORC5	649.786	-0.885639	0.095817	-9.24303	2.39614e-20	4.79171e-19
ROBO3	119.805	1.53666	0.262126	5.86228	4.56542e-09	2.9343e-08
TTC7A	266.853	-1.0195	0.246735	-4.13196	3.59681e-05	0.000126895
TRIM68	120.673	0.579005	0.251264	2.30437	0.021202	0.0404078
TTC21A	47.2888	1.42799	0.318699	4.48067	7.44086e-06	2.94532e-05
LRRC8C-DT	10.4051	1.88853	0.786727	2.40049	0.016373	0.0321429
CES2	1237.37	-0.160903	0.0862414	-1.86573	0.0620788	0.103368
ACSL1	1570.36	-0.632395	0.205129	-3.08291	0.00204985	0.00507104
GEMIN8P4	32.5061	0.202292	0.276527	0.731544	0.464447	0.56231
ZBTB25	1074.82	0.817752	0.288862	2.83095	0.00464101	0.0105129
DECR2	565.124	-0.29602	0.225415	-1.31322	0.189109	0.268014
VTRNA1-1	4.82978	-2.25958	1.00915	-2.2391	0.0251495	0.0470784
ZNF644	2458.69	0.2904	0.164663	1.7636	0.0777994	0.125608
TMEM14A	711.377	0.508957	0.257887	1.97357	0.0484307	0.0833919
MRPL42	2034.96	-1.17379	0.17047	-6.88561	5.75419e-12	5.29052e-11
RNF121	399.077	-0.307711	0.0997927	-3.0835	0.00204582	0.00506335
FBXW7	591.496	-0.382528	0.125009	-3.06002	0.00221326	0.00542896
CYFIP1	4451.6	-0.492827	0.150777	-3.26858	0.00108089	0.00285619
SMIM30	490.122	0.010364	0.160342	0.0646372	0.948463	0.965829
HHLA3	25.989	1.83221	0.389838	4.69992	2.6026e-06	1.10913e-05
TJAP1	652.763	0.100194	0.11101	0.902564	0.366757	0.463051
TDRKH	200.992	-0.358861	0.143752	-2.49639	0.0125464	0.0254596
ZBTB14	300.324	-0.758955	0.15407	-4.92603	8.39181e-07	3.85044e-06
GAS2	2.92161	0.102103	0.93923	0.108709	0.913433	0.941358
SLC6A8	1248.17	0.122416	0.234561	0.521894	0.601744	0.690059
ZFAT	287.223	0.70213	0.141693	4.95529	7.22209e-07	3.34815e-06
NDST2	484.083	0.519862	0.170427	3.05035	0.00228578	0.00559355
SAMD8	1381.59	0.526926	0.108092	4.8748	1.08917e-06	4.91554e-06
ZFP1	704.459	-0.424294	0.119365	-3.5546	0.000378555	0.00109586
IKBIP	1233.2	0.5537	0.167538	3.30492	0.000950043	0.00254217
C9orf85	145.444	-0.631865	0.183631	-3.44095	0.000579666	0.00162369
TMEM270	2.47602	-0.239573	1.1281	-0.212368	0.83182	0.877675
ELMOD2	691.952	-0.539508	0.207925	-2.59472	0.00946683	0.0198948
PRG4	4.42775	-0.772932	1.03738	-0.745078	0.456225	0.554275
MRPS18C	925.249	-0.628637	0.188002	-3.34378	0.000826451	0.00223866
DLGAP4	389.534	1.11044	0.290433	3.82341	0.000131617	0.000415687
CEP112	358.707	0.483963	0.161147	3.00324	0.00267119	0.0064246
BCHE	414.468	-0.0833735	0.416207	-0.200317	0.841232	0.885231
DIPK1A	307.066	0.506646	0.238273	2.12632	0.0334762	0.060413
SNORD21	19.324	-0.322437	0.401648	-0.802786	0.422098	0.520005
SNORA66	18.4294	-0.733998	0.411275	-1.78469	0.0743117	0.120756
NPIPB5	1186.27	0.433504	0.378443	1.14549	0.252004	0.341002
ABL2	1052.64	-0.959447	0.229495	-4.18069	2.9063e-05	0.000104316
AURKAIP1	1534.68	-1.22881	0.13739	-8.944	3.75316e-19	6.73125e-18
NCAPH	1000.91	-2.55387	0.1353	-18.8756	1.81153e-79	1.06867e-76
ZNF445	1056.72	0.000984308	0.114217	0.00861791	0.993124	0.996472
PROM2	12.3634	-1.52717	0.592512	-2.57746	0.009953	0.0207816
TMEM74B	92.2491	8.13714	1.29375	6.28956	3.18377e-10	2.38393e-09
SIRPB1	13.1942	-0.282938	0.545789	-0.518401	0.604179	0.692082
PPIF	1208.9	-1.49849	0.254781	-5.88148	4.06625e-09	2.63915e-08
TSPAN1	417.608	0.63037	0.241821	2.60676	0.0091404	0.0192652
CCDC18-AS1	293.038	1.05297	0.408998	2.5745	0.0100385	0.0209337
ASB7	442.046	0.335326	0.131771	2.54476	0.0109353	0.0226097
GEMIN7	327.656	-0.427287	0.15406	-2.77351	0.00554549	0.0123202
MORF4L1	3411.17	-0.291102	0.0918695	-3.16864	0.00153153	0.00391244
THEM6	305.659	-0.910724	0.190204	-4.78814	1.68331e-06	7.39492e-06
NIPA2	1477.19	-0.678919	0.110195	-6.16109	7.22448e-10	5.19974e-09
MYEOV	54.4414	-3.65221	0.393297	-9.28612	1.60013e-20	3.25104e-19
ST3GAL6	126.418	1.21991	0.275145	4.43368	9.26385e-06	3.6175e-05
FGGY	126.578	1.84762	0.361376	5.11273	3.17531e-07	1.55269e-06
EIF4E1B	26.8569	-0.969753	0.343123	-2.82625	0.00470959	0.0106522
TRIP10	341.053	-1.05364	0.180262	-5.84506	5.06391e-09	3.22956e-08
EZR	4943.84	0.113098	0.228475	0.495015	0.620589	0.70613
CPSF3	1293.83	-1.22621	0.187482	-6.54041	6.13509e-11	5.00689e-10
FBXW11	1352.17	-0.107542	0.118015	-0.91126	0.362158	0.458541
AP2A2	2692.78	0.160168	0.189541	0.845032	0.398093	0.495718
ZNF160	1782.22	1.97081	0.144765	13.6139	3.31194e-42	2.98943e-40
PUS10	114.597	0.895315	0.19014	4.70872	2.4928e-06	1.06646e-05
UBE2V1	129.666	0.250549	0.258711	0.968453	0.332818	0.427887
CNIH3	58.2277	0.547593	0.284733	1.92318	0.0544577	0.0923545
NUDT16L1	313.718	-0.207548	0.203972	-1.01753	0.308901	0.403449
SLC44A3	55.7031	1.45094	0.382587	3.79243	0.000149179	0.00046581
CTC1	710.978	0.198783	0.18021	1.10306	0.269999	0.361012
LOC729970	30.5741	-0.623484	0.324387	-1.92204	0.0546013	0.0925504
LOC101928118	4.53239	2.42339	1.03976	2.33072	0.0197682	0.0379731
JAKMIP1	186.961	-0.0074561	0.446647	-0.0166935	0.986681	0.992087
CLASP2	1545.29	-0.480338	0.0723835	-6.63602	3.22275e-11	2.73272e-10
TBC1D2B	599.009	0.321782	0.106834	3.01198	0.00259552	0.00625972
RPS6	15378.7	-0.0830383	0.145794	-0.569559	0.568977	0.660842
USP2	22.5157	-0.804081	0.446245	-1.80188	0.0715641	0.116969
PTBP2	784.32	-0.912669	0.112287	-8.12797	4.36522e-16	5.97884e-15
ZNF224	519.619	0.557739	0.178039	3.13269	0.00173213	0.00436633
ALDH18A1	3863.18	0.917416	0.190556	4.81443	1.47622e-06	6.53909e-06
SYDE1	759.802	1.01403	0.272623	3.71954	0.000199586	0.000610285
NT5C2	3561.48	-0.269926	0.171555	-1.57341	0.115623	0.176256
ICA1	180.016	0.297417	0.301536	0.986341	0.323966	0.418853
TEAD2	1115.38	-0.189621	0.110772	-1.71181	0.0869324	0.138152
ANXA7	2342.48	-1.096	0.145586	-7.52817	5.14561e-14	5.79776e-13
TRMT13	251.087	-0.19659	0.152458	-1.28947	0.197235	0.277693
LRRC39	5.89192	-0.0558253	0.750994	-0.0743352	0.940744	0.960792
ARFIP1	752.925	-0.257243	0.0942602	-2.72907	0.00635132	0.0139139
TUBGCP4	478.689	-0.742325	0.20189	-3.67688	0.000236103	0.00071271
RTCA-AS1	64.117	0.690922	0.273077	2.53014	0.0114018	0.0234417
CACNB4	157.998	2.26044	0.268941	8.40495	4.28054e-17	6.46307e-16
MIR553	8.17806	-1.0394	0.665427	-1.56201	0.118287	0.179831
SGCA	379.949	1.06815	0.293182	3.6433	0.000269169	0.000804584
BROX	1793.94	0.812327	0.121945	6.66145	2.7114e-11	2.31577e-10
CLK3	1460.25	1.68609	0.153217	11.0046	3.63237e-28	1.26849e-26
HLA-DMB	195.765	0.261644	0.421643	0.620533	0.534907	0.630123
KTN1	5338.53	0.110134	0.184052	0.598382	0.549585	0.642947
TAOK1	3902.89	-0.213525	0.157442	-1.35621	0.175032	0.251538
CCDC92	465.733	0.615862	0.210842	2.92096	0.00348956	0.00816554
MKRN2	866.25	-0.311718	0.110373	-2.82424	0.00473933	0.0107121
FAM219B	1138.96	0.5625	0.124624	4.51357	6.37444e-06	2.54823e-05
NDUFS2	2446.28	-0.407081	0.114716	-3.54861	0.000387266	0.00111872
EXTL2	528.758	-0.16486	0.243716	-0.676443	0.49876	0.595699
DYNC2H1	2590.9	-0.025415	0.104163	-0.243993	0.807236	0.858481
EEFSEC	108.347	-1.18954	0.262583	-4.53015	5.89424e-06	2.36946e-05
LOC102606465	78.8131	0.164021	0.206431	0.794557	0.426871	0.524718
GNAT3	318.512	-2.39165	0.374654	-6.38363	1.72942e-10	1.33989e-09
ELOC	1226.28	-0.416234	0.142013	-2.93096	0.0033792	0.00793879
SPIN4	406.664	-0.104934	0.185378	-0.566053	0.571358	0.662731
TTC23L	17.4706	-0.316159	0.462352	-0.683805	0.494098	0.591114
RANBP3L	31.1211	-2.29526	0.463488	-4.95213	7.34056e-07	3.39925e-06
ECD	797.671	-0.557835	0.0923222	-6.04227	1.51962e-09	1.04544e-08
THRB	351.349	0.882611	0.144725	6.09854	1.07044e-09	7.52725e-09
SMAD5	1871.37	-0.326147	0.144531	-2.25659	0.0240337	0.0451688
SMAD3	155.334	1.88552	0.355208	5.30821	1.10709e-07	5.84993e-07
KIAA0040	186.577	0.0156063	0.192798	0.0809465	0.935485	0.956979
HSD3B7	1014.63	-0.0236951	0.268143	-0.0883672	0.929585	0.952654
ADD1	1554.94	0.157809	0.0896475	1.76033	0.0783522	0.126414
WSCD2	33.39	2.78064	0.469655	5.92059	3.20785e-09	2.1178e-08
F2	4.96561	2.84454	1.02053	2.78732	0.00531464	0.0118535
CRYBB2	24.5098	0.820144	0.335422	2.44511	0.0144809	0.0289003
OLFML1	41.3364	0.22854	0.448015	0.510117	0.60997	0.696927
STIMATE	330.262	-0.00486452	0.144494	-0.0336659	0.973144	0.983661
ZNF773	324.405	-0.0410947	0.171078	-0.240211	0.810167	0.860932
ZNF699	511.93	0.757671	0.178311	4.24915	2.14583e-05	7.89065e-05
TEX9	192.198	0.245941	0.15881	1.54865	0.121466	0.184072
CLIC1	24715.6	-0.473068	0.110374	-4.28606	1.81869e-05	6.77671e-05
GAA	768.422	0.550655	0.297489	1.85101	0.0641677	0.106429
ACTG1P4	4.77584	0.844111	0.664122	1.27102	0.203722	0.285299
AKR1C3	30.5316	0.687065	0.276452	2.4853	0.0129444	0.0261643
ALPK1	117.344	-1.06791	0.383785	-2.78257	0.00539309	0.0120139
ABT1	534.476	-0.149017	0.122139	-1.22007	0.222439	0.307186
PDCD6IP	3674.9	0.0117491	0.146684	0.0800985	0.936159	0.957491
GALNT12	208.377	-0.350082	0.309602	-1.13075	0.258161	0.347955
EML2	99.3427	0.242022	0.2385	1.01477	0.310216	0.405007
MEMO1	1165.99	-0.047604	0.130695	-0.364236	0.715682	0.785699
ETFBKMT	43.9964	-0.296845	0.308325	-0.962765	0.335665	0.430745
SF1	1727.87	-0.25349	0.190404	-1.33132	0.183083	0.261086
TBC1D23	1012.93	0.303485	0.0972738	3.1199	0.0018091	0.00454008
CEP97	645.42	-0.73247	0.116247	-6.30095	2.95818e-10	2.22162e-09
PDLIM5	900.264	-0.0432438	0.123366	-0.350533	0.725939	0.794268
BTF3	7283.65	-0.131977	0.108676	-1.2144	0.224595	0.309619
GPAT3	153.901	1.05323	0.339757	3.09994	0.0019356	0.00482455
CCNT2	1690.22	0.0138842	0.088944	0.1561	0.875954	0.912066
RPUSD1	645.407	-1.22821	0.263851	-4.65496	3.24045e-06	1.36059e-05
PPFIBP2	75.0071	0.907542	0.367427	2.46999	0.0135116	0.0271416
RPL35A	7199.66	-0.197522	0.183755	-1.07492	0.28241	0.375079
RPL34	5172.59	-0.063591	0.173455	-0.366613	0.713908	0.784221
ACTN3	2.70811	0.152896	1.01384	0.150809	0.880126	0.915359
CENPP	117.044	-3.07646	0.208328	-14.7674	2.37737e-49	3.04414e-47
SNX10	600.832	0.49401	0.262731	1.88029	0.0600692	0.100488
JUND	2176.51	1.6011	0.21888	7.315	2.57388e-13	2.72709e-12
VARS2	1846.82	-0.482612	0.221562	-2.17823	0.0293892	0.0539539
HDAC11	288.614	1.34579	0.151656	8.87398	7.05785e-19	1.22847e-17
ARIH2	1984.67	-1.28169	0.0904962	-14.1629	1.55519e-45	1.65733e-43
PCF11	1418.93	-0.263169	0.187443	-1.40399	0.160322	0.233898
PIK3R3	376.774	-0.109321	0.329542	-0.331737	0.740088	0.805109
NDUFAF6	293.309	-0.787636	0.159389	-4.94158	7.74913e-07	3.57542e-06
H3-2	258.385	-2.7375	0.242766	-11.2763	1.71881e-29	6.6335e-28
HDGFL2	1400.79	-0.0572139	0.194078	-0.294798	0.768148	0.827406
SCARNA2	4458.93	1.18772	0.200104	5.9355	2.92958e-09	1.94419e-08
TDRD6	31.4782	2.12343	0.727869	2.91732	0.00353056	0.00824979
ZNF780A	1128.62	0.751775	0.133382	5.63625	1.7379e-08	1.03224e-07
ACP6	522.492	-0.255046	0.194455	-1.31159	0.189657	0.268653
NT5E	58.2059	0.205255	0.279202	0.735148	0.462249	0.560193
DAB2IP	410.129	0.238756	0.221888	1.07602	0.281918	0.374516
KIAA1324	5.28207	1.36058	0.93206	1.45975	0.144358	0.213651
GLYCTK	160.776	-0.385359	0.203985	-1.88915	0.0588721	0.0987058
PPP2R5C	1680.51	-0.390876	0.0836173	-4.67458	2.94556e-06	1.24341e-05
PFN1	15213.4	0.146027	0.126773	1.15187	0.249372	0.338299
KIF16B	387.84	-0.26902	0.143101	-1.87993	0.0601173	0.100549
PHTF1	526.061	-0.16592	0.139789	-1.18693	0.235253	0.321788
IGFLR1	87.2193	-1.06424	0.258721	-4.11347	3.8976e-05	0.000136602
RC3H1	2118.23	0.621269	0.142832	4.34964	1.36361e-05	5.17441e-05
MOV10	2226.72	0.871879	0.187606	4.64739	3.36166e-06	1.40859e-05
NSD1	3020.95	-0.58433	0.112868	-5.17711	2.2535e-07	1.13004e-06
PPP1R13B	388.556	0.21558	0.166846	1.29209	0.196327	0.276582
PGAP6	858.861	0.381881	0.129712	2.94405	0.00323944	0.0076376
PPP1R35	366.318	-0.402304	0.159578	-2.52104	0.0117007	0.0239703
NTAN1	709.992	1.14397	0.193739	5.90471	3.53273e-09	2.31287e-08
SLC25A26	369.74	-0.00175847	0.157165	-0.0111886	0.991073	0.995048
GSTM4	215.501	-0.544549	0.171204	-3.1807	0.0014692	0.00377422
VDAC2	4072.26	-0.184907	0.137887	-1.341	0.17992	0.257332
AFAP1	667.079	-0.501829	0.103629	-4.84256	1.28174e-06	5.72674e-06
RBM4	1106.3	-0.0859535	0.113271	-0.758834	0.447952	0.546273
C11orf80	229.438	-0.213331	0.183995	-1.15944	0.246277	0.33465
ZSCAN2	190.586	0.862553	0.212566	4.05782	4.95333e-05	0.000169925
MORN3	16.0061	0.415593	0.435341	0.954638	0.339761	0.43485
IFT80	13.881	0.63459	0.47029	1.34936	0.177222	0.25389
ABHD17B	696.511	0.387634	0.100463	3.85848	0.000114093	0.000365088
TCTN3	872.46	0.406635	0.143266	2.83832	0.00453512	0.0103038
OTUD4	1731.6	-0.649238	0.0935476	-6.94019	3.91577e-12	3.65634e-11
FAM193A	749.908	-0.163926	0.17022	-0.963022	0.335536	0.430677
MED7	385.831	0.00277951	0.127977	0.0217188	0.982672	0.989713
ECE1	691.224	0.726094	0.111357	6.52042	7.01118e-11	5.68815e-10
EIF2AK2	2405.31	-0.872113	0.0906498	-9.62068	6.53963e-22	1.47772e-20
TADA3	1491.52	0.357166	0.172844	2.06641	0.0387899	0.068807
RASSF1	480.094	0.206637	0.225062	0.918136	0.358548	0.454835
ARMC9	518.851	-0.0451639	0.167375	-0.269837	0.787286	0.842635
NRCAM	7.21172	5.98959	1.4753	4.05991	4.90913e-05	0.000168514
NRAD1	2.92926	1.87647	1.36371	1.376	0.16882	0.243982
PFKM	1902.94	-0.903222	0.166432	-5.42699	5.73133e-08	3.15989e-07
ACOX1	1590.88	0.401658	0.0970303	4.13951	3.48053e-05	0.000123055
LINC02586	3.23877	1.85484	0.908834	2.0409	0.0412607	0.072698
TTC7B	267.231	-0.458015	0.17969	-2.54891	0.010806	0.0223619
ITGB1BP1	2862.7	-0.0651703	0.138007	-0.472224	0.636767	0.719562
RBM15-AS1	19.926	0.00137712	0.414381	0.00332332	0.997348	0.998921
GOLGA2	1059.93	0.634339	0.115699	5.48268	4.18941e-08	2.35457e-07
LAMTOR5-AS1	16.9586	0.11945	0.463072	0.257951	0.796445	0.84985
NCAPG	1907.46	-1.81485	0.139928	-12.97	1.81128e-38	1.31222e-36
IKZF1	14.1425	2.07367	0.861054	2.40829	0.0160273	0.0315654
MATK	637.486	0.685115	0.117868	5.81256	6.15243e-09	3.87704e-08
MAGED1	1044.26	-1.0653	0.234121	-4.55023	5.35883e-06	2.1706e-05
DRAM2	348.215	-0.25316	0.131628	-1.9233	0.0544426	0.0923384
KAT7	1093.89	-0.199614	0.0854787	-2.33524	0.0195306	0.0375736
DBF4B	267.364	-1.56085	0.202573	-7.70515	1.30685e-14	1.55747e-13
PIK3IP1	249.965	3.20553	0.472477	6.78452	1.16471e-11	1.03046e-10
MFN1	1479.28	-0.673818	0.129395	-5.20746	1.91445e-07	9.7092e-07
B4GALNT3	364.338	0.208994	0.121774	1.71624	0.0861174	0.137068
TOGARAM2	27.7745	1.19761	0.513087	2.33413	0.0195887	0.0376678
SHMT2	1965.54	-0.160408	0.213919	-0.749852	0.453344	0.55161
PIFO	20.201	1.26203	0.453391	2.78354	0.00537698	0.0119813
THUMPD2	366.555	-0.458584	0.182459	-2.51336	0.0119589	0.0244265
ZNF415	60.276	0.551091	0.553924	0.994886	0.319792	0.414787
PRNP	3220.67	0.465669	0.194961	2.38853	0.0169161	0.0330831
TEX46	4.41828	0.270104	0.852694	0.316766	0.751422	0.814328
SSBP2	685.021	0.372315	0.155019	2.40175	0.016317	0.0320518
TMEM100	3.26091	-0.321602	1.07617	-0.298839	0.765063	0.824998
TULP3	894.179	0.255999	0.109217	2.34394	0.0190812	0.0368204
SH3PXD2B	533.408	-0.163824	0.177699	-0.921916	0.356573	0.453067
UPK1A	151.569	6.17499	0.614207	10.0536	8.85632e-24	2.29293e-22
CALM1	5780.84	-0.0356211	0.110091	-0.323562	0.74627	0.810073
SF3B6	1795.7	0.188717	0.12236	1.54231	0.122998	0.186052
INKA2	77.3075	2.02687	0.289681	6.99691	2.61668e-12	2.48261e-11
INKA2-AS1	9.06043	3.058	0.915733	3.3394	0.000839607	0.00226982
LOC101928718	3.13715	0.979738	0.915518	1.07015	0.284553	0.377561
LEMD2	593.985	-0.0527829	0.0988323	-0.534065	0.593296	0.682873
UBE2G2	1251.48	-1.46818	0.14585	-10.0664	7.78023e-24	2.03345e-22
TDP1	542.894	-1.33815	0.174167	-7.68318	1.55184e-14	1.83095e-13
P2RY1	299.26	1.74892	0.202443	8.63909	5.66626e-18	9.13125e-17
ST7L	332.347	0.00975111	0.140739	0.0692849	0.944763	0.96353
PGAP2	392.478	-0.200702	0.152268	-1.31809	0.187474	0.266086
COP1	1272.22	-0.0419995	0.0875823	-0.479544	0.631552	0.71496
TBC1D4	318.358	0.505508	0.127713	3.95816	7.55299e-05	0.000250674
MST1R	7.85698	1.621	0.66439	2.43983	0.014694	0.0292779
SYNJ2	423.754	-0.878772	0.130284	-6.74508	1.52947e-11	1.33742e-10
APC	1675.37	0.0874903	0.140226	0.623925	0.532677	0.628124
NPM1	26477	-0.653309	0.167317	-3.90462	9.43745e-05	0.000306745
ZNF451	3476.92	-0.0174743	0.115204	-0.151681	0.879438	0.914886
VPS45	1106.66	-0.560635	0.164487	-3.40839	0.000653468	0.00181053
LINC02716	4.7881	2.08189	0.826493	2.51894	0.0117708	0.0240899
KNSTRN	871.859	-2.36761	0.166225	-14.2434	4.92626e-46	5.42479e-44
C1orf159	192.759	-1.19306	0.220288	-5.41591	6.09781e-08	3.34741e-07
SAMD9L	159.358	-0.456325	0.236371	-1.93054	0.0535395	0.0910309
PERM1	3.99304	0.574245	0.926689	0.619674	0.535472	0.6307
WASHC2A	1533.86	0.838261	0.11834	7.08347	1.40593e-12	1.37009e-11
ANXA11	2246.33	-0.158754	0.110728	-1.43372	0.151651	0.223001
AMN1	99.0233	-0.132406	0.257346	-0.514507	0.606897	0.694185
MASP2	4.08038	1.72226	1.04513	1.64789	0.0993749	0.154944
AP4B1-AS1	4.76996	0.223485	0.817308	0.27344	0.784515	0.840377
MUSK	170.009	2.56989	0.333494	7.70596	1.29867e-14	1.54884e-13
PHF6	1356.12	-0.263092	0.177344	-1.48351	0.137939	0.205305
GAS2L1	963.358	-0.614052	0.200495	-3.06267	0.00219369	0.00538655
CCDC66	355.089	-0.500254	0.136303	-3.67017	0.000242385	0.000729938
TAF1	1140.18	-0.944931	0.182142	-5.18787	2.12707e-07	1.07114e-06
HIPK1-AS1	16.1001	0.829913	0.444492	1.8671	0.0618871	0.103091
LILRB3	3.18171	-2.46558	1.94757	-1.26597	0.205522	0.287404
POLE	2180.23	-0.891577	0.156035	-5.71394	1.10391e-08	6.71866e-08
KAT8	427.231	-0.361329	0.107218	-3.37003	0.000751597	0.00205408
OLFML3	4.64757	-0.411656	0.832389	-0.494547	0.62092	0.706458
VEZT	1055.76	0.00476661	0.181525	0.0262587	0.979051	0.98736
LPAR1	24.2721	2.42829	0.489655	4.95919	7.07881e-07	3.28634e-06
RAB15	429.192	0.63825	0.122311	5.21827	1.80604e-07	9.21599e-07
LIN9	648.493	-1.24064	0.121043	-10.2496	1.18842e-24	3.25005e-23
RPS6KC1	960.63	-0.2201	0.083629	-2.63186	0.00849191	0.0180504
CHRNA7	370.152	0.183787	0.269449	0.682086	0.495185	0.592071
KMO	3.53331	-1.32719	0.956861	-1.38703	0.165434	0.239916
DNAJB4	1207.05	2.04834	0.236443	8.66315	4.58887e-18	7.46052e-17
TMCO1	1378.51	0.165813	0.186533	0.88892	0.374046	0.470778
MUTYH	291.569	-0.221143	0.160012	-1.38204	0.16696	0.241768
BRAT1	942.719	-0.472658	0.132102	-3.57798	0.000346259	0.0010098
HACE1	547.612	0.22928	0.182564	1.25589	0.209157	0.291622
POLR2B	4390.15	-0.383562	0.148484	-2.58319	0.00978901	0.0204859
MED23	1052.04	0.224509	0.0922572	2.43351	0.0149531	0.0297299
KLHL7	514.273	0.619966	0.104408	5.93791	2.88686e-09	1.91738e-08
EFHC1	409.665	0.105689	0.173253	0.610024	0.541846	0.636391
PINLYP	2.60751	-0.127845	1.08143	-0.118219	0.905894	0.935164
ZNF850	476.663	-1.19721	0.294122	-4.07046	4.69206e-05	0.000161701
MAST1	130.221	0.285889	0.269787	1.05969	0.289288	0.382736
PRPF4	1426.02	-0.907342	0.218985	-4.1434	3.42199e-05	0.000121094
FITM1	3.7861	1.20043	0.938256	1.27943	0.200747	0.281824
RPRML	32.1238	1.27331	0.371741	3.42527	0.000614178	0.00171252
RAC3	1115.53	-1.09816	0.135889	-8.0813	6.40776e-16	8.66149e-15
KIZ	156.174	0.577334	0.217402	2.6556	0.0079167	0.0169696
BAD	485.498	-0.731703	0.130974	-5.58663	2.31522e-08	1.34563e-07
ZCCHC3	982.946	0.349204	0.115887	3.0133	0.00258421	0.00623654
GREB1	29.1638	1.64974	0.360379	4.57779	4.69909e-06	1.92509e-05
CRH	30.3573	-0.642295	0.466045	-1.37818	0.168147	0.243188
COMT	487.487	-0.00801038	0.115965	-0.0690758	0.944929	0.96353
TMEM102	162.276	-0.115128	0.177438	-0.648833	0.516446	0.612527
ATP1A1-AS1	73.3842	1.60322	0.321154	4.99207	5.97357e-07	2.79998e-06
RNF34	810.579	-0.254077	0.0873216	-2.90967	0.00361808	0.00843044
RAB11FIP5	948.955	0.798742	0.191416	4.17282	3.00859e-05	0.000107614
NFKBIL1	1471.19	-0.433036	0.156481	-2.76733	0.00565167	0.0125392
SUSD4	9.77544	1.81704	0.524302	3.46564	0.000528965	0.00149256
CHST6	47.9744	-0.434318	0.498622	-0.871038	0.383734	0.480481
CREG2	108.623	0.472365	0.27063	1.74543	0.0809102	0.129843
IFT88	710.402	-0.0743517	0.157725	-0.4714	0.637355	0.71995
SUMF2	1935.87	0.790866	0.141175	5.60201	2.11885e-08	1.24199e-07
LOC101929099	16.4156	-1.19306	0.537774	-2.21852	0.0265194	0.0493464
PSMB8-AS1	13.2709	-0.782284	1.03377	-0.756731	0.449211	0.547364
RNF25	514.53	-0.337485	0.128661	-2.62306	0.00871431	0.0184732
ZSCAN21	171.734	-0.381717	0.149197	-2.55847	0.0105135	0.0218332
GNL3	3059.98	-1.13933	0.143678	-7.92977	2.19556e-15	2.81351e-14
PIK3R2	791.634	-0.182346	0.178672	-1.02056	0.307461	0.402011
JRKL	478.851	1.40853	0.175239	8.03775	9.15009e-16	1.21399e-14
IVD	990.709	0.00806681	0.110188	0.0732092	0.94164	0.961251
WARS2-AS1	212.417	-0.159052	0.1328	-1.19768	0.23104	0.317049
UNC79	159.77	1.73666	0.274684	6.32241	2.57507e-10	1.95115e-09
CDK11B	856.782	-0.239348	0.113361	-2.11137	0.0347401	0.062489
LINC00622	7.32594	6.37524	1.53568	4.15142	3.3042e-05	0.000117323
SETD7	1900.64	0.268212	0.15007	1.78725	0.0738972	0.120218
CD99	3096.52	0.0380954	0.164628	0.231403	0.817002	0.866579
BIK	65.2722	3.41324	0.461892	7.3897	1.47164e-13	1.58879e-12
LIPK	3.01867	3.3222	1.56626	2.12111	0.0339129	0.0611343
ZNF410	1055.96	-0.319037	0.130824	-2.43867	0.0147414	0.0293619
TNRC6C-AS1	6.39497	4.00845	1.00268	3.99776	6.39459e-05	0.000214861
C1orf50	288.362	0.257656	0.137268	1.87704	0.0605131	0.101149
ANKS3	231.646	-0.230057	0.131896	-1.74423	0.0811185	0.130114
LOC100996724	513.827	0.964819	0.219917	4.3872	1.14818e-05	4.42295e-05
NOTCH2NLR	35.1407	-0.501066	0.295791	-1.69399	0.0902679	0.14267
PEX11G	49.4921	0.605907	0.277218	2.18567	0.0288398	0.0531196
RNF111	799.697	0.858007	0.172301	4.97969	6.36855e-07	2.97583e-06
LINC00623	92.9479	1.86997	0.382836	4.88452	1.0368e-06	4.68558e-06
TRPM7	2535.29	0.798486	0.0843048	9.47143	2.76048e-21	5.96828e-20
FAM72B	240.499	-2.40116	0.206938	-11.6033	3.9667e-31	1.71974e-29
RXRB	2194.95	0.925563	0.129387	7.15345	8.46229e-13	8.47152e-12
EMBP1	71.9424	0.337285	0.274517	1.22865	0.219204	0.303581
LSP1P5	2153.68	1.21553	0.165557	7.34207	2.10309e-13	2.24556e-12
LOC644634	137.311	1.44355	0.443302	3.25636	0.00112849	0.00297107
FAM72C	328.237	-2.17531	0.207013	-10.5081	7.9297e-26	2.33066e-24
SRGAP2D	651.552	-0.54423	0.123128	-4.42004	9.86823e-06	3.83899e-05
LOC101927429	21.3188	0.308769	0.538635	0.573242	0.566481	0.658813
RNVU1-15	192.916	-1.73861	0.396829	-4.38126	1.17997e-05	4.53486e-05
NBPF15	1327.6	-0.00721078	0.0850439	-0.0847889	0.932429	0.954681
MIR421	12.0597	0.323533	0.539561	0.599623	0.548757	0.642499
FAM72D	20.8397	0.697222	0.414501	1.68207	0.0925546	0.145935
LINC01145	269.445	1.75535	0.278566	6.30138	2.95002e-10	2.21795e-09
LOC100996740	46.8151	2.8645	0.350079	8.18244	2.78153e-16	3.87724e-15
RNVU1-14	392.831	-1.39033	0.369686	-3.76083	0.000169349	0.000524396
DHRS12	46.6082	-0.0607353	0.368836	-0.164667	0.869206	0.907442
MST1L	23.452	0.16047	0.368388	0.435599	0.663128	0.741291
MARF1	1347.82	1.08038	0.193004	5.59769	2.17228e-08	1.27015e-07
LOC441155	289.392	-0.298873	0.156826	-1.90576	0.0566816	0.0955862
NBPF25P	458.739	-0.0797527	0.140063	-0.569405	0.569081	0.660861
GPR89A	2079.51	-0.902689	0.116754	-7.73157	1.06228e-14	1.28172e-13
ZC3H12A	143.256	0.715041	0.199305	3.58766	0.000333656	0.000977013
ANKRD20A3	6.42809	0.92753	1.06478	0.8711	0.3837	0.480475
ZNF85	340.506	-0.599395	0.173677	-3.4512	0.000558105	0.00156702
WDR19	274.216	0.687041	0.139153	4.9373	7.9211e-07	3.64934e-06
RUFY3	606.792	-0.0341789	0.132916	-0.257147	0.797065	0.850402
DOP1A	731.971	0.455652	0.130132	3.50145	0.000462728	0.00131782
UQCRC1	3120.74	-0.403117	0.13089	-3.07982	0.00207124	0.00511839
USP4	623.534	0.345694	0.121764	2.83905	0.00452485	0.0102856
PEX11B	407.596	-0.542564	0.162901	-3.33064	0.000866462	0.00233554
GNRHR2	23.4601	-0.19133	0.369536	-0.517756	0.604628	0.692405
LIX1L-AS1	3.33416	0.349941	0.929413	0.376519	0.706531	0.778344
PRKCE	110.356	-0.368952	0.208992	-1.76539	0.0774984	0.12522
TRAM1	4212.98	-0.000708179	0.125012	-0.00566489	0.99548	0.997775
ZDHHC12	468.639	-0.294204	0.171754	-1.71294	0.0867239	0.137872
PROSER1	289.644	-0.546264	0.326819	-1.67146	0.0946315	0.148784
GATD3A	106.524	-1.52876	0.259912	-5.88184	4.05719e-09	2.6343e-08
SLC38A9	265.508	0.108893	0.128086	0.850153	0.39524	0.492723
CLSTN1	1916.78	0.749322	0.133862	5.59772	2.17185e-08	1.27015e-07
MICB	2721	-1.04282	0.289472	-3.6025	0.000315173	0.000928156
SNX18	870.451	0.121815	0.16667	0.730877	0.464854	0.562648
RNVU1-6	171.908	-2.78128	0.720365	-3.86093	0.000112957	0.000361594
LINC01719	32.5279	0.25942	0.506781	0.511898	0.608722	0.695791
NUDT4P2	5.80067	0.344245	1.1374	0.302659	0.762149	0.82293
HYDIN2	5.42983	1.22068	1.20338	1.01437	0.310405	0.40519
RNVU1-8	120.169	-2.48084	0.439365	-5.64642	1.63819e-08	9.77237e-08
DPH7	774.588	-1.03944	0.103666	-10.0268	1.16176e-23	2.9798e-22
PDIA3P1	543.239	0.786462	0.151765	5.18211	2.19387e-07	1.10147e-06
LZTFL1	501.855	0.900411	0.127607	7.05612	1.71216e-12	1.65874e-11
ATAD2B	726.957	-0.248153	0.117986	-2.10324	0.0354448	0.0635629
TTN-AS1	245.308	0.588484	0.185853	3.16639	0.00154344	0.00393738
RPP25L	504.427	0.888758	0.15157	5.86367	4.52743e-09	2.91215e-08
DCTN3	515.494	-0.654899	0.11787	-5.55612	2.75832e-08	1.58919e-07
C9orf24	18.5636	2.01793	0.531005	3.8002	0.00014458	0.000452991
SLC25A32	1134.97	-0.378146	0.168894	-2.23896	0.0251588	0.0470808
NAT10	1814.23	-0.5506	0.0980927	-5.61306	1.98784e-08	1.16976e-07
SERINC2	176.396	1.25918	0.210635	5.97802	2.25864e-09	1.52155e-08
ART5	3.64451	-0.467706	0.715467	-0.653708	0.5133	0.609627
ACO1	1343.14	0.0591995	0.105751	0.559801	0.575615	0.666621
SP2	55.1986	-0.0758749	0.352232	-0.215412	0.829446	0.876055
TRIM46	11.1348	0.590854	0.547469	1.07925	0.280478	0.372962
TMEM167B	444.549	-0.795632	0.12	-6.63027	3.35083e-11	2.83696e-10
CA11	1439.68	1.00243	0.133954	7.48343	7.2408e-14	8.04328e-13
ATXN1-AS1	11.1586	3.09454	1.414	2.1885	0.028633	0.0528034
FAM120AOS	1167.98	0.197554	0.156629	1.26129	0.207205	0.289456
PARP11	109.4	0.674595	0.242675	2.77983	0.00543873	0.0121074
NUP43	1597.6	-1.13026	0.118496	-9.53839	1.45061e-21	3.20765e-20
TBC1D32	1189.97	0.486923	0.113063	4.30663	1.65758e-05	6.21989e-05
BCKDHB	871.574	0.188733	0.268894	0.701885	0.482751	0.579807
MFSD9	399.427	0.292235	0.18528	1.57726	0.114735	0.175194
NDUFA10	2108.89	-0.517955	0.173463	-2.98596	0.00282687	0.00675455
KANSL3	1875.43	0.0963668	0.14108	0.683065	0.494566	0.591558
NFAM1	10.8673	4.45739	0.940123	4.74128	2.12368e-06	9.18056e-06
SYNCRIP	6375.09	-1.02248	0.108846	-9.39389	5.78249e-21	1.21521e-19
CHD1L	3266.16	0.14218	0.288412	0.492976	0.62203	0.707428
TRIAP1	546.558	-0.654938	0.259819	-2.52074	0.0117107	0.0239849
CHMP5	1249.28	0.604672	0.124692	4.84934	1.23874e-06	5.54662e-06
CTDSPL2	1751.07	-0.381883	0.16495	-2.31515	0.020605	0.0393973
CELF5	12.1059	2.27852	0.573259	3.97468	7.04729e-05	0.000235024
TMX1	2029.13	0.0611378	0.127594	0.479158	0.631826	0.715172
DCTD	2427.98	-0.369858	0.115686	-3.19708	0.00138829	0.00358813
GPR89B	1422.65	-0.661534	0.12888	-5.13293	2.8527e-07	1.40534e-06
PLAG1	190.807	-0.108944	0.288504	-0.377618	0.705715	0.7776
PDZK1P1	820.633	-0.43247	0.164279	-2.63254	0.00847494	0.0180166
RNVU1-7	46448.1	0.138143	0.157188	0.878839	0.379489	0.476286
PDE4DIPP1	17.3706	0.175439	0.448122	0.391498	0.695429	0.769191
AKTIP	524.263	0.220719	0.130197	1.69528	0.090023	0.142364
TIPIN	442.27	-0.735652	0.152076	-4.83741	1.31542e-06	5.8677e-06
DHRS1	112.461	-0.740449	0.207291	-3.57203	0.000354218	0.00103065
MRM1	317.97	0.168529	0.171996	0.979839	0.327166	0.422109
SETD6	554.934	-0.284263	0.141482	-2.00918	0.0445179	0.0775191
MIR5087	58.2368	-3.60609	0.487795	-7.39263	1.43957e-13	1.55722e-12
RNVU1-1	20.7584	0.0062126	0.342339	0.0181475	0.985521	0.991222
LOC100132057	4.04149	5.66008	1.37209	4.12514	3.70514e-05	0.000130466
RNVU1-3	36.3019	-5.06307	0.681692	-7.4272	1.1092e-13	1.21497e-12
FAM171A2	52.2498	0.251242	0.318427	0.789012	0.430105	0.527939
SCO2	320.326	-0.623783	0.191456	-3.25809	0.00112163	0.0029544
EGF	41.1261	-0.421081	0.328982	-1.27995	0.200562	0.281588
MTUS1	142.907	1.73629	0.301843	5.7523	8.8036e-09	5.43009e-08
HDAC3	1426.58	0.202697	0.255159	0.794394	0.426966	0.524788
IER2	991.687	-0.051737	0.13491	-0.383492	0.701355	0.774139
CTNND2	3.90848	-1.0233	1.80777	-0.566057	0.571355	0.662731
SLC31A2	69.0028	0.357893	0.350444	1.02126	0.307133	0.40168
COL16A1	9.74617	1.60266	0.698163	2.29554	0.0217022	0.041228
NDC80	895.017	-2.70101	0.191833	-14.08	5.04269e-45	5.17362e-43
ACADM	1429.92	-0.167041	0.226259	-0.738271	0.46035	0.558164
OAT	3451.38	0.113575	0.207158	0.548254	0.583518	0.67393
CPA3	3.82384	-0.0615078	1.84282	-0.033377	0.973374	0.983797
EIF4E2	1320.39	-0.0192776	0.106056	-0.181768	0.855765	0.896242
MOCS1	149.44	2.27922	0.236202	9.64946	4.94167e-22	1.13056e-20
POLR3D	685.562	-0.224539	0.122119	-1.83868	0.0659619	0.109032
SYBU	25.4193	2.79114	0.609495	4.57944	4.66227e-06	1.91048e-05
ZDHHC8	456.043	-0.427923	0.172746	-2.47718	0.0132423	0.0266947
CLDN7	5.20403	-1.12313	0.757493	-1.48269	0.138157	0.205542
PDE2A	8.09879	6.65416	1.27759	5.20837	1.90508e-07	9.67652e-07
NBPF9	1274.89	-0.27303	0.141919	-1.92385	0.0543737	0.0922499
LTBP3	1053.17	1.13316	0.169205	6.69695	2.12815e-11	1.83854e-10
TMEM54	172.023	0.0608596	0.162844	0.373729	0.708606	0.779745
PPP4R2	2731.7	0.16817	0.0911908	1.84415	0.0651606	0.107902
WIPI2	1141.34	0.793438	0.0931082	8.52168	1.57252e-17	2.43896e-16
FAM136A	1385.57	-0.694408	0.132959	-5.22271	1.7632e-07	9.01689e-07
ATXN2	521.802	0.362152	0.228599	1.58422	0.113143	0.173142
LINC00869	139.227	1.71416	0.275251	6.22763	4.7355e-10	3.48889e-09
TBP	472.463	-0.10806	0.123589	-0.874349	0.381928	0.47862
CACNB3	317.414	0.997422	0.161813	6.16405	7.09065e-10	5.1165e-09
DXO	1223.2	0.334964	0.126907	2.63945	0.00830401	0.0176965
LMLN	495.909	1.00685	0.346334	2.90716	0.00364729	0.00849133
TXNL4B	596.944	0.130096	0.254102	0.511982	0.608663	0.695772
ZNF239	298.241	-0.30678	0.145209	-2.11268	0.0346279	0.0623212
MTMR11	2188.57	1.27446	0.139236	9.15324	5.52503e-20	1.07116e-18
PDE4D	4933.24	0.468682	0.160952	2.91193	0.00359205	0.00838043
SCAMP4	232.09	-0.416993	0.22137	-1.88369	0.0596064	0.099795
ARL13B	404.837	-0.735278	0.159085	-4.62192	3.80212e-06	1.57679e-05
VPS13B	1760.14	-0.281366	0.179336	-1.56893	0.116665	0.177642
FDXR	534.871	-0.706656	0.164334	-4.30012	1.70706e-05	6.39249e-05
LOC105371433	4.75837	-0.0476054	0.923313	-0.0515594	0.95888	0.973556
XKR8	24.1455	3.80961	0.551814	6.90379	5.06319e-12	4.68274e-11
NOL8	738.549	-0.48962	0.200419	-2.44298	0.0145666	0.0290557
NXT1	373.969	-0.832793	0.156221	-5.33086	9.77503e-08	5.21356e-07
HTRA2	505.69	0.875835	0.303732	2.88358	0.00393186	0.00908215
CLCF1	135.54	-0.472073	0.334953	-1.40937	0.158725	0.231998
VPS4A	2272.46	-0.761025	0.150111	-5.06974	3.98366e-07	1.92318e-06
LIG1	873.439	-2.01287	0.170274	-11.8213	3.02802e-32	1.42498e-30
APH1A	2073.95	-0.530025	0.135675	-3.90658	9.36133e-05	0.000304391
PUM2	1810.15	-0.188382	0.201008	-0.937189	0.348661	0.444656
RAB3D	718.338	0.641919	0.122227	5.25184	1.50588e-07	7.80488e-07
JUNB	2010.57	1.94159	0.242372	8.01076	1.13997e-15	1.49921e-14
BAZ1B	4354.32	-0.546492	0.06738	-8.1106	5.0372e-16	6.85374e-15
TBC1D25	135.928	-0.387773	0.160064	-2.42262	0.0154092	0.0304826
CYP2D7	11.8579	-0.735534	0.695904	-1.05695	0.290536	0.383901
RPRD2	1054.76	-0.0224388	0.216859	-0.103472	0.917589	0.943937
OGFR	2309.63	0.19201	0.185585	1.03462	0.300844	0.394925
ZNF112	336.31	1.02916	0.172655	5.96078	2.51043e-09	1.67884e-08
CDADC1	40.404	-0.459821	0.269677	-1.70508	0.0881793	0.139854
GPX8	1437.21	0.091622	0.254501	0.360007	0.718842	0.788592
GUSBP15	19.6402	-0.455886	0.391097	-1.16566	0.243753	0.331903
MFAP1	1009.53	0.367716	0.163487	2.2492	0.0244999	0.0459926
MIR4257	7.10246	0.00972889	0.63884	0.015229	0.987849	0.992959
ADAMTSL4-AS1	46.3876	-0.0828288	0.293043	-0.282651	0.777444	0.834589
RUSC1	1171.97	-0.00297604	0.156374	-0.0190316	0.984816	0.990935
FAM72A	336.867	-2.26568	0.19984	-11.3375	8.55854e-30	3.41473e-28
ASAH1	1795.89	0.748009	0.0978506	7.6444	2.09922e-14	2.45747e-13
LEPR	56.0081	-0.624302	0.450575	-1.38557	0.16588	0.240393
ATG7	554.619	0.0803132	0.09449	0.849966	0.395344	0.492778
ITGAM	13.0656	3.75056	0.894518	4.19283	2.75495e-05	9.91855e-05
NES	1938.08	-0.875726	0.279353	-3.13484	0.00171949	0.00433826
CHM	1102.04	0.37556	0.137307	2.73518	0.00623454	0.0136799
BMP1	405.585	-0.000862063	0.149265	-0.0057754	0.995392	0.997762
DMTF1	1825.82	1.22919	0.182629	6.73054	1.69039e-11	1.47345e-10
MLLT10	1266.63	0.137229	0.112082	1.22435	0.220819	0.305254
TESK2	6.52734	-0.388635	0.594805	-0.653381	0.513511	0.609745
ADGRA1	5.23471	5.60392	1.58691	3.53133	0.000413469	0.00118984
FRMD6	223.951	1.34859	0.322975	4.17551	2.97314e-05	0.000106461
RUNX1	97.9777	3.39088	0.92543	3.66411	0.000248198	0.000745815
LAMP2	1340.51	0.0911951	0.135677	0.672147	0.50149	0.598398
SNRPN	39.5877	0.84213	0.30737	2.73979	0.00614785	0.0135094
CRBN	575.801	0.364601	0.180138	2.024	0.0429696	0.0752515
ZNF146	3016.7	-0.035946	0.157724	-0.227905	0.81972	0.868737
PCGF2	471.872	-0.0684539	0.353421	-0.193689	0.846419	0.889216
AKAP13	1665.54	0.713876	0.130213	5.48238	4.19643e-08	2.35691e-07
STK33	202.847	-0.80826	0.155196	-5.20799	1.90896e-07	9.68734e-07
SLC9A3R2	200.985	-0.55285	0.142125	-3.88988	0.000100293	0.000324451
RCAN3	552.282	0.918339	0.129761	7.07716	1.47134e-12	1.43215e-11
MAN2A2	902.705	0.00873614	0.174268	0.0501304	0.960018	0.974472
FTH1P3	25.5023	-0.423497	0.372598	-1.1366	0.255704	0.345187
TPTEP1	233.296	1.03214	0.239349	4.3123	1.61568e-05	6.07232e-05
TERC	628.796	0.95948	0.216553	4.43068	9.39354e-06	3.66554e-05
DDX49	810.161	-0.0589047	0.165591	-0.355723	0.722048	0.791217
TMEM267	325.527	-0.436648	0.196847	-2.21821	0.0265408	0.0493807
NAP1L2	191.207	0.379791	0.320269	1.18585	0.235681	0.322205
TEAD1	2990.56	-0.739191	0.146166	-5.05721	4.25431e-07	2.04519e-06
CDC42SE1	2858.5	0.000548683	0.146861	0.00373608	0.997019	0.998651
PLCXD2	35.5895	-0.194074	0.391681	-0.495489	0.620255	0.705799
SLC5A2	6.76184	0.397036	0.746405	0.531931	0.594774	0.684108
ATP7A	591.628	1.53468	0.194052	7.90856	2.60388e-15	3.3213e-14
MARVELD2	33.6379	2.9198	0.575634	5.07232	3.93004e-07	1.89925e-06
PLSCR1	254.964	-0.376808	0.230546	-1.63442	0.102171	0.158585
HLA-G	19.0871	0.650434	0.405966	1.60219	0.109114	0.167973
ZNF761	32.6975	0.313897	0.31878	0.984681	0.324781	0.419806
ZNF765-ZNF761	17.2669	0.573221	0.39594	1.44775	0.147687	0.21789
DYRK3	853.427	0.367024	0.399771	0.918088	0.358573	0.454835
ARFGAP1	1243.74	-0.154494	0.110307	-1.40058	0.161339	0.234926
TMF1	1569.56	1.12992	0.0862736	13.097	3.42745e-39	2.62105e-37
ZNF687-AS1	53.764	0.604016	0.308722	1.9565	0.0504061	0.0863446
ATG2A	631.236	0.557986	0.153074	3.6452	0.000267187	0.00079895
DBF4	971.006	-2.16934	0.180494	-12.019	2.82516e-33	1.44031e-31
SNRK	578.779	-0.508552	0.0924962	-5.49809	3.83932e-08	2.16962e-07
GBAT2	14.809	0.366173	0.456724	0.801736	0.422705	0.520666
STRIP2	127.265	-0.219417	0.329609	-0.66569	0.505609	0.602486
PCYT1B	731.811	0.531103	0.124041	4.28167	1.85498e-05	6.90723e-05
CFAP47	354.314	-0.25047	0.244545	-1.02423	0.305728	0.400064
MED6	760.63	-0.00314341	0.163145	-0.0192676	0.984628	0.990927
SCARA3	89.3914	-0.695366	0.399747	-1.73952	0.0819438	0.131247
ANAPC5	2426.41	-0.917693	0.193789	-4.73552	2.1849e-06	9.42797e-06
CALM3	4594.71	-0.471703	0.0913563	-5.16334	2.42587e-07	1.20876e-06
NDUFAF5	412.819	-1.05142	0.124203	-8.46532	2.55449e-17	3.91783e-16
PPP6R3	3583.65	-0.62887	0.0996199	-6.31269	2.74228e-10	2.07025e-09
MIR554	6.4712	1.51271	0.90468	1.67209	0.0945065	0.148644
UBAP1	680.275	0.0821955	0.109259	0.7523	0.451871	0.550077
LTK	17.1487	3.49156	0.652283	5.35283	8.65875e-08	4.65274e-07
DZANK1	117.73	0.344061	0.200874	1.71282	0.0867455	0.137881
NOXO1	3.40051	2.00373	0.952597	2.10344	0.0354276	0.0635458
EXOC5	3279.68	0.160917	0.139986	1.14953	0.250338	0.339219
SLC39A14	2763.79	-0.342627	0.159976	-2.14174	0.0322146	0.0584427
ZFYVE26	1199.43	0.5104	0.170289	2.99726	0.00272417	0.00653659
CELSR2	366.263	0.46873	0.26264	1.78469	0.0743122	0.120756
KMT2A	2947.82	-0.0148909	0.311499	-0.047804	0.961872	0.975814
HELLS	1723.31	-2.4446	0.189925	-12.8714	6.52319e-38	4.58511e-36
C6orf89	768.337	-0.406038	0.152298	-2.66608	0.00767417	0.0165055
TDRKH-AS1	18.7801	-0.192515	0.406082	-0.47408	0.635443	0.71838
TRIM16L	59.1044	-0.779665	0.268562	-2.90311	0.00369473	0.00858242
CHST12	341.022	-0.0429572	0.106048	-0.405074	0.685423	0.760926
ATP6V0B	1206.06	0.0345161	0.167097	0.206563	0.836351	0.88088
SNRNP35	161.956	-0.326561	0.173996	-1.87683	0.060541	0.101175
RAP1A	544.478	0.312405	0.186284	1.67704	0.0935347	0.14734
HNRNPA2B1	11745.4	-0.580935	0.153153	-3.79316	0.000148742	0.00046471
FAM98C	256.61	-0.211474	0.109672	-1.92824	0.0538255	0.091423
TTYH1	3.17486	-0.0994224	1.44041	-0.0690235	0.944971	0.96353
LDLRAD3	413.708	-0.364658	0.119493	-3.05172	0.00227535	0.00557217
PCGF6	439.401	-1.62429	0.154359	-10.5228	6.7827e-26	2.00782e-24
CLBA1	237.59	-0.35812	0.123854	-2.89147	0.00383447	0.0088783
TYMSOS	154.166	-1.68481	0.222119	-7.58516	3.32089e-14	3.80406e-13
PRPF38B	1144.13	-0.754462	0.192833	-3.91251	9.13421e-05	0.000297709
EXOSC2	1492.92	-0.713969	0.163488	-4.36709	1.25912e-05	4.81439e-05
GMPPA	965.758	1.39216	0.235335	5.91566	3.30543e-09	2.17613e-08
MED26	244.951	-0.342025	0.210318	-1.62623	0.103901	0.160892
HILPDA	1148.49	1.78114	0.59846	2.97621	0.00291833	0.00694396
PARVB	499.684	-0.644401	0.152201	-4.23389	2.29683e-05	8.39916e-05
DDX3X	14175.3	-0.615022	0.125116	-4.91563	8.84992e-07	4.04379e-06
ZNF426	6.88175	-0.243056	0.640769	-0.379319	0.704451	0.776674
LOC101928034	372.56	2.37193	0.401698	5.90476	3.53165e-09	2.31287e-08
SPDL1	728.594	-1.7262	0.16395	-10.5288	6.36091e-26	1.88635e-24
CAMKK2	639.607	-1.02565	0.1706	-6.01202	1.83231e-09	1.25015e-08
SOGA3	21.6233	2.43928	0.510591	4.77736	1.77609e-06	7.77359e-06
HOMER1	1309.35	1.05548	0.286845	3.67962	0.000233584	0.000705407
TP53	1287.07	0.164083	0.104905	1.56411	0.117793	0.179195
ZNF7	663.919	-0.381122	0.0790129	-4.82354	1.41033e-06	6.26232e-06
ZNF215	477.209	0.610123	0.189825	3.21413	0.0013084	0.00339973
HDHD2	192.254	-0.2043	0.179106	-1.14067	0.254008	0.343207
GRIK5	14.2813	1.67776	0.439504	3.81739	0.000134872	0.000424912
CAPS2	31.1203	0.2304	0.369498	0.623549	0.532924	0.628217
WDR49	9.67252	2.18916	0.741367	2.95287	0.00314834	0.00743769
SLC27A3	287.524	1.01674	0.176898	5.74763	9.05038e-09	5.57191e-08
ANKS1B	227.588	0.429492	0.182546	2.35279	0.0186331	0.0360823
CHST11	29.5807	2.11903	0.56586	3.7448	0.000180539	0.000555645
COLEC12	7.23264	4.07907	1.32331	3.08248	0.00205285	0.00507773
DYRK1A	1832.76	-0.0582856	0.0943777	-0.617578	0.536853	0.631921
ADGRF3	13.2832	1.08901	0.569808	1.91119	0.0559806	0.0945473
[truncated: 14,519 more rows]

## Sheet: sgX7 hypoxia vs sgX7 Normoxia
	baseMean	log2FoldChange	lfcSE	stat	pvalue	padj
DDX11L1	5.71013	3.42708	0.988912	3.4655	0.00052924	0.0013371
WASH7P	1982.43	0.609284	0.12997	4.68788	2.76051e-06	1.01442e-05
LOC729737	262.689	-0.391792	0.331924	-1.18037	0.237854	0.31664
LOC102725121	5.84852	2.37368	0.914445	2.59576	0.00943828	0.0185178
TGIF1	1817.92	1.3735	0.169901	8.08415	6.25978e-16	6.47052e-15
PRDX6	6268.61	-0.459118	0.168046	-2.73209	0.00629336	0.0128608
LOC101928626	3.49185	-1.15472	1.08989	-1.05949	0.289377	0.373578
CIC	1300.32	0.93458	0.25597	3.65113	0.000261087	0.000698291
LOC100133331	230.682	-0.34091	0.331499	-1.02839	0.303767	0.389204
LOC100288069	214.29	0.410948	0.295347	1.39141	0.164102	0.230712
FAM87B	31.0817	1.36615	0.320037	4.26872	1.96598e-05	6.35004e-05
LINC00115	71.8736	1.16211	0.208113	5.58401	2.35029e-08	1.13681e-07
LINC01128	462.169	1.03291	0.170716	6.05042	1.44469e-09	8.02401e-09
FAM41C	11.9484	0.609496	0.562947	1.08269	0.278947	0.362262
LINC02593	89.3524	0.459557	0.287373	1.59916	0.109784	0.163062
PLEC	8010.47	0.642415	0.196528	3.26883	0.00107993	0.00258227
PLEKHN1	267.875	-0.756283	0.307852	-2.45664	0.0140241	0.0264079
MPP2	1569.75	1.70667	0.604903	2.82139	0.00478164	0.0100334
RBM19	1114.97	-0.12771	0.138528	-0.921908	0.356576	0.444624
CCDC120	133.768	-0.132398	0.246547	-0.53701	0.591261	0.667882
INO80D	1134.39	0.53072	0.258141	2.05593	0.0397889	0.0668192
CCDC34	482.502	0.271933	0.181337	1.4996	0.133717	0.193511
C12orf43	348.856	-0.597061	0.220143	-2.71215	0.00668493	0.0135853
LOC100288175	69.1379	1.69505	0.238307	7.11289	1.1364e-12	8.69835e-12
LILRB5	6.34295	-0.69483	1.0875	-0.638925	0.522872	0.605486
RAD17	1129.68	0.163772	0.148674	1.10155	0.270656	0.353331
SH2D3C	14.6475	0.281757	0.689067	0.408896	0.682616	0.746338
ZNF41	743.949	1.61169	0.161665	9.96936	2.07561e-23	4.10598e-22
VIL1	6.12261	-2.57704	0.916661	-2.81133	0.00493365	0.0103222
MDK	26.4504	1.88228	0.455187	4.13518	3.54682e-05	0.00010963
SLC25A1	1797.34	0.282345	0.117581	2.40128	0.0163378	0.0302542
DUSP9	517.1	0.273339	0.163991	1.6668	0.0955547	0.144885
UQCC3	300.351	-0.0638149	0.196568	-0.324646	0.745449	0.798323
MORC4	616.225	0.205853	0.0989184	2.08104	0.0374299	0.0632628
SCNN1D	113.573	0.215949	0.225453	0.957844	0.338141	0.425751
MRTFB	677.698	-0.820067	0.271544	-3.02001	0.00252767	0.00562841
SNORD167	16.3843	0.839463	0.517351	1.62262	0.104671	0.156495
PUSL1	372.745	-0.332593	0.157203	-2.11569	0.0343711	0.0587177
MSRB3	3282.51	-0.280641	0.193604	-1.44956	0.147181	0.210143
FGFR3	441.364	-0.574178	0.268921	-2.13511	0.0327516	0.0561835
EWSR1	4893.56	-0.430875	0.10907	-3.95043	7.80113e-05	0.00022819
TMA7	3677.3	-0.219112	0.158366	-1.38358	0.166486	0.23357
NUPR1	72.3075	4.32318	0.447828	9.65366	4.74316e-22	8.45249e-21
OSTF1	454.325	0.195234	0.168822	1.15644	0.2475	0.32703
ORC3	1055	-1.39993	0.164152	-8.52826	1.48567e-17	1.77571e-16
MXRA8	18.0566	-0.0579282	0.518416	-0.111741	0.911029	0.929945
SERPINC1	2.72731	0.767014	1.5512	0.494466	0.620977	0.693717
SPRED2	783.663	0.640146	0.210024	3.04797	0.00230394	0.00517564
AK8	15.9139	-0.520783	0.402824	-1.29283	0.19607	0.268504
GALNS	822.955	1.4621	0.194378	7.52193	5.39724e-14	4.64816e-13
FBXW8	262.85	-0.0718322	0.139221	-0.515957	0.605885	0.680631
IKBKG	248.51	-0.051224	0.126229	-0.405801	0.684889	0.748066
PSME1	1689.97	-0.180657	0.166681	-1.08385	0.278433	0.361711
SETDB1	1085.32	-0.523321	0.0788642	-6.63572	3.22913e-11	2.13954e-10
VSTM1	4.242	-5.24597	1.61715	-3.24396	0.00117879	0.0027992
MRPL20-AS1	412.419	-0.161375	0.14038	-1.14956	0.250325	0.33034
PAQR3	378.81	-0.899522	0.211321	-4.25666	2.07507e-05	6.67627e-05
LINC01770	67.5293	3.31415	0.43592	7.60265	2.90117e-14	2.55445e-13
CARD8	273.053	-0.166934	0.150597	-1.10848	0.267654	0.349793
PPIP5K2	1891.27	-0.820685	0.121584	-6.74995	1.47897e-11	1.01368e-10
LOC105378586	25.778	1.18182	0.392305	3.01251	0.00259099	0.00575861
IFT81	1029.88	0.535037	0.235674	2.27024	0.0231928	0.0413624
ASAP3	265.212	-0.646764	0.178697	-3.61933	0.000295362	0.000780606
CRELD1	214.016	2.20678	0.22675	9.7322	2.19783e-22	4.03374e-21
NLRP2	5166.21	-0.580291	0.132712	-4.37255	1.22806e-05	4.0996e-05
ZNF232	320.367	-0.0695246	0.233227	-0.298099	0.765628	0.815176
MMP23A	21.5733	3.01252	0.447265	6.73543	1.6345e-11	1.11335e-10
CAST	4166.34	0.81451	0.180572	4.51073	6.46039e-06	2.24422e-05
AASDH	387.168	0.0833346	0.186523	0.44678	0.655034	0.722335
SUMO3	350.254	-2.57994	0.222755	-11.582	5.0854e-31	1.70042e-29
CYP21A2	2.71029	1.43614	1.21137	1.18554	0.235802	0.314238
CASP3	1710.57	-0.120025	0.215046	-0.558136	0.576752	0.655212
CALD1	924.568	0.205879	0.234951	0.876262	0.380888	0.46885
IDE	1623.14	-0.579888	0.0966654	-5.99893	1.98626e-09	1.08496e-08
DAXX	5733.97	0.143159	0.159025	0.900232	0.367997	0.455973
SGCE	429.098	0.520961	0.132436	3.93369	8.36525e-05	0.00024357
HLA-C	12118.3	1.17321	0.19993	5.86813	4.40738e-09	2.32072e-08
CNTD1	6.23568	-1.58718	0.890502	-1.78234	0.0746932	0.116769
EBAG9	246.933	-0.0839365	0.153107	-0.548222	0.58354	0.660723
SLC11A2	1181.83	0.264035	0.177941	1.48384	0.137852	0.19862
RMDN2	73.0198	0.840594	0.201892	4.16357	3.13308e-05	9.76009e-05
CENPX	829.385	-1.81909	0.21175	-8.59075	8.64019e-18	1.05561e-16
OGFOD3	271.205	-0.729921	0.134007	-5.4469	5.12545e-08	2.38822e-07
SLC25A39	2245.88	0.0437061	0.122326	0.357293	0.720872	0.778463
ELP4	259.211	-0.554088	0.161477	-3.43137	0.000600532	0.00150229
C2	120.646	-0.651952	0.308601	-2.1126	0.0346346	0.0591269
TSNARE1	89.3373	0.875483	0.201674	4.34108	1.41781e-05	4.68576e-05
TDRP	612.377	0.143473	0.118423	1.21153	0.225694	0.30282
RAB5C	1428.36	-0.0105461	0.102756	-0.102633	0.918255	0.935933
LOC105378591	4.512	-0.845946	0.790435	-1.07023	0.284517	0.368311
RRAGB	220.713	0.133847	0.139818	0.957294	0.338419	0.426049
RDH13	1078.4	-1.69317	0.12522	-13.5216	1.16612e-41	7.24134e-40
ULK3	840.819	0.265893	0.15959	1.6661	0.095694	0.145056
GTF2IP20	165.68	0.391714	0.341807	1.14601	0.251791	0.332036
PRKCZ-AS1	12.597	0.938106	0.488842	1.91904	0.0549795	0.088895
YJEFN3	103.533	1.15939	0.217642	5.32702	9.98372e-08	4.4886e-07
FBXO11	1138.25	0.488005	0.211201	2.31062	0.0208539	0.0376095
FAAP20	451.441	0.111787	0.120194	0.930052	0.352344	0.44031
ATG16L1	1182.66	0.00294071	0.178702	0.0164559	0.986871	0.990107
NFIC	698.677	-1.92548	0.322162	-5.97674	2.27646e-09	1.23611e-08
PBRM1	2021.98	0.186342	0.14572	1.27877	0.200979	0.274181
LOC100129534	41.3915	1.88118	0.403393	4.66338	3.11052e-06	1.13496e-05
PRDM15	551.91	0.324616	0.113555	2.85866	0.00425435	0.00902793
ADCY3	1113.52	-1.57296	0.0999457	-15.7381	8.28951e-56	1.22255e-53
HROB	194.891	-1.20616	0.167169	-7.21526	5.38313e-13	4.25448e-12
PLCH2	18.5531	2.57527	0.535987	4.80473	1.54962e-06	5.91693e-06
TNFRSF14-AS1	51.3589	3.40196	0.518743	6.55808	5.45055e-11	3.52652e-10
LOC100996583	5.06728	3.45581	1.01746	3.3965	0.000682543	0.00168978
CRCP	928.528	-0.715775	0.173901	-4.11598	3.85536e-05	0.00011848
SARS1	2326.43	0.670251	0.226858	2.9545	0.0031318	0.00684273
SORD	980.374	-1.115	0.127141	-8.76982	1.78956e-18	2.33861e-17
RMDN3	741.762	-0.0369242	0.105751	-0.349162	0.726968	0.783406
RNF5	2963.36	1.23214	0.258835	4.76033	1.93276e-06	7.26566e-06
COPG2	304.308	-1.24921	0.322253	-3.87649	0.000105973	0.000303373
EPN3	84.0079	-2.08568	0.27726	-7.52248	5.37453e-14	4.63101e-13
PRDM16-DT	17.8497	-0.982481	0.406206	-2.41867	0.0155772	0.0290051
BAG6	14655.2	0.982154	0.175454	5.59779	2.171e-08	1.05534e-07
ZNF14	466.836	0.543661	0.127337	4.26948	1.95933e-05	6.32978e-05
ADCY6	1150.68	0.760435	0.146816	5.1795	2.22481e-07	9.53044e-07
PPP1CC	3934.22	-1.24	0.126208	-9.82503	8.78499e-23	1.66602e-21
ILF3	6679.33	-0.574495	0.0939463	-6.11514	9.64712e-10	5.45723e-09
C19orf44	128.711	0.0377531	0.24432	0.154523	0.877198	0.903399
CHRAC1	612.136	0.217187	0.168487	1.28905	0.197382	0.270032
FOXD3	33.8274	-0.425731	0.334496	-1.27275	0.203106	0.276671
FKBP8	4753.68	1.59231	0.268927	5.92096	3.20065e-09	1.71095e-08
BZW1	10209.9	0.142295	0.165178	0.861464	0.388983	0.477128
LRRC28	158.522	-0.353494	0.165255	-2.13908	0.0324293	0.0556971
MADD	1143.71	0.542086	0.121254	4.47067	7.79744e-06	2.67883e-05
BOP1	1180.27	-1.25601	0.183426	-6.84747	7.51686e-12	5.27682e-11
EXOC6B	533.193	-0.00473341	0.138675	-0.0341332	0.972771	0.979531
C19orf18	22.7231	0.468953	0.369078	1.27061	0.203869	0.277641
INPP5B	490.431	0.399647	0.226499	1.76445	0.0776557	0.120726
LINC01134	23.6115	1.25321	0.371215	3.37598	0.000735537	0.00181229
TACC2	829.647	-1.4012	0.255706	-5.47971	4.26032e-08	2.00433e-07
SHOX2	296.599	1.83594	0.137553	13.3471	1.23116e-40	7.31519e-39
EXOG	395.678	-0.869852	0.135939	-6.39882	1.56584e-10	9.64738e-10
ZNF195	828.674	-0.661099	0.110763	-5.96858	2.39322e-09	1.29653e-08
NDRG4	60.858	-1.58156	0.327711	-4.82608	1.39244e-06	5.34892e-06
VRK2	567.267	-0.116708	0.180323	-0.647218	0.517491	0.600317
CELF2	45.3353	4.26109	1.33337	3.19572	0.00139484	0.00326808
SEC11C	282.455	0.56752	0.185945	3.05209	0.00227256	0.00511001
ARID3B	411.281	0.288247	0.159679	1.80517	0.0710484	0.111695
POF1B	8.317	0.940826	1.17714	0.799249	0.424146	0.510831
TRIM14	412.061	-1.35503	0.157102	-8.62515	6.40061e-18	7.9433e-17
ARHGEF17	815.127	0.550742	0.155747	3.53612	0.000406043	0.00104781
ARHGEF11	2522.22	-0.0713622	0.090066	-0.792333	0.428167	0.514885
LOC102724450	194.372	0.488262	0.172609	2.82872	0.00467346	0.0098289
DMTN	18.5246	2.30452	0.491093	4.69264	2.69706e-06	9.92206e-06
LENEP	6.92462	-2.14884	0.714026	-3.00947	0.00261705	0.00580715
ZNF398	688.721	-0.818029	0.130434	-6.2716	3.57346e-10	2.12173e-09
PNISR	3862.4	0.881584	0.201664	4.37155	1.23369e-05	4.11512e-05
ALPK3	43.5647	0.693167	0.498688	1.38998	0.164534	0.231221
ALKBH6	326.181	-0.499343	0.286619	-1.74218	0.0814764	0.125908
CTNND1	233.118	0.48143	0.175134	2.74892	0.00597922	0.0122827
BCL2L13	1537.27	0.144487	0.107639	1.34233	0.179487	0.249308
DMD	2905.73	-0.144516	0.220437	-0.655591	0.512087	0.595512
MUC4	21.8426	-1.17661	0.78109	-1.50638	0.131971	0.191363
FSCN2	46.54	2.72784	0.404176	6.74913	1.48731e-11	1.01897e-10
EIF4G1	9162.27	-0.584535	0.108106	-5.40703	6.40768e-08	2.94743e-07
PPP2R5E	807.28	-0.262611	0.180795	-1.45253	0.146353	0.209214
NAA16	678.52	-1.02366	0.141414	-7.23876	4.5281e-13	3.59765e-12
GPS2	1260.97	1.04202	0.172725	6.03287	1.61078e-09	8.87782e-09
THAP3	244.016	0.213978	0.195442	1.09484	0.273587	0.356312
DLC1	3.02747	-0.662938	1.97022	-0.336479	0.73651	0.790954
CAMTA1-DT	16.459	0.12909	0.38439	0.33583	0.736999	0.791377
SORBS1	64.1515	2.32064	0.330403	7.02367	2.16122e-12	1.60589e-11
CD160	69.1621	1.98567	0.273574	7.25826	3.92095e-13	3.14247e-12
DUX4	9.45218	0.173358	0.560077	0.309525	0.756922	0.807677
ZNRD1	1582.27	-0.920703	0.161142	-5.7136	1.1061e-08	5.58392e-08
RHEBL1	63.2033	-0.431979	0.341366	-1.26544	0.205713	0.279761
RPL10	6157.46	0.0907624	0.212158	0.427806	0.668792	0.734027
ANK2	210.834	1.40526	0.78591	1.78807	0.0737651	0.115471
TSEN2	405.646	-1.29169	0.151118	-8.54757	1.25708e-17	1.50905e-16
USP30	131.464	-0.00284243	0.216802	-0.0131107	0.989539	0.992056
KDM6A	975.119	0.162855	0.205928	0.790836	0.42904	0.515723
PRH1	80.7353	-1.53137	0.338531	-4.52359	6.08008e-06	2.11969e-05
RCC1	1762.05	-0.774338	0.180963	-4.27899	1.87747e-05	6.08317e-05
GMPR2	756.783	0.0611531	0.155582	0.393059	0.694276	0.756455
MMS22L	628.685	-2.2245	0.160517	-13.8583	1.13253e-43	7.86016e-42
SNX14	2707.13	1.07536	0.155821	6.90126	5.1544e-12	3.68573e-11
STXBP6	70.0754	-1.57329	0.312647	-5.03215	4.8502e-07	1.97963e-06
TMCC1	387.404	0.0434549	0.202446	0.214649	0.830041	0.86842
TMEM94	641.952	0.147553	0.238326	0.619121	0.535836	0.617479
LINC01714	9.06561	2.46229	0.71741	3.43219	0.000598729	0.00149823
HNRNPUL2	550.629	0.295147	0.216727	1.36183	0.17325	0.24164
MCC	302.371	-0.385036	0.285454	-1.34885	0.177384	0.246656
GNB1	3906.96	-0.142582	0.157019	-0.908058	0.363848	0.45178
SLC25A36	2397.57	1.59034	0.11661	13.6381	2.37733e-42	1.56449e-40
SNORD128	4.87471	0.585847	0.71595	0.818279	0.413198	0.50001
ANGEL2	1123.94	-0.303498	0.14277	-2.12578	0.0335212	0.0573785
MIR6728	8.72201	-0.23307	0.530428	-0.439399	0.660372	0.726839
ENO1-AS1	16.8141	-0.789237	0.413482	-1.90876	0.0562935	0.0907741
TMEM51	88.4585	-1.11297	0.278293	-3.99928	6.35353e-05	0.000188517
GRAMD1A	628.932	0.325438	0.213103	1.52714	0.126726	0.184803
HSPB11	775.747	0.447962	0.153259	2.92292	0.0034677	0.00750517
IER5	617.094	-0.318882	0.369886	-0.86211	0.388627	0.476814
DNAJC27	240.775	0.287905	0.123624	2.32887	0.019866	0.03606
STK26	1242.61	-0.379112	0.127962	-2.96268	0.0030497	0.00668014
SIRT6	303.011	0.595859	0.319672	1.86397	0.0623257	0.0993051
GPR83	7.7615	1.55908	1.08317	1.43937	0.150047	0.213643
MIR34AHG	11.722	0.0163715	0.516175	0.0317168	0.974698	0.980993
UBE3D	83.5204	-0.586574	0.288533	-2.03295	0.0420571	0.0701859
LINC02606	9.29009	-0.489915	0.564465	-0.867928	0.385434	0.473529
TEX264	783.005	0.345521	0.117084	2.95105	0.00316693	0.00691217
LETMD1	561.38	-1.06836	0.141585	-7.54569	4.49911e-14	3.90727e-13
GLRX	3537.54	3.62706	0.186325	19.4663	2.11959e-84	1.02975e-81
CD2BP2	1819.31	-0.292085	0.127349	-2.29358	0.0218148	0.0391501
CFL2	1464.69	-1.22988	0.240236	-5.11948	3.06378e-07	1.28772e-06
IL15RA	106.691	-0.896182	0.186825	-4.79691	1.61136e-06	6.1314e-06
CEP295NL	21.769	0.366904	0.568137	0.645802	0.518408	0.601127
DPYS	3.50944	1.76546	1.71376	1.03017	0.302931	0.388435
PCM1	5464.41	0.376708	0.239946	1.56997	0.116422	0.171672
ZCCHC8	927.312	0.290708	0.122629	2.37063	0.0177578	0.0326024
INTS11	936.162	-0.147262	0.114052	-1.29119	0.196638	0.269103
GRIP1	44.6031	-1.64056	0.349683	-4.69156	2.71129e-06	9.96998e-06
JAKMIP3	227.78	1.01464	0.183956	5.51568	3.47442e-08	1.65248e-07
SPRYD3	608.438	0.740719	0.147554	5.02	5.16708e-07	2.09963e-06
SRP19	868.987	-0.244743	0.149133	-1.6411	0.100776	0.151605
FAM104A	741.992	-0.198657	0.127653	-1.55623	0.119654	0.175777
OAS1	80.8767	-0.859053	0.416193	-2.06407	0.0390107	0.0656324
WDR4	403.175	-1.60123	0.137722	-11.6265	3.02262e-31	1.02311e-29
MESP1	15.8745	0.0122528	0.445964	0.0274748	0.978081	0.98326
CORO2B	14.386	-1.06932	0.445983	-2.39767	0.0164998	0.0305304
SH3BP5L	574.222	0.751605	0.142209	5.28521	1.25564e-07	5.57393e-07
MAPKAPK5	978.486	-0.745465	0.141295	-5.27594	1.32077e-07	5.84108e-07
RCHY1	1019.51	0.214867	0.089184	2.40926	0.015985	0.0296574
PIGQ	475.378	-0.441382	0.191387	-2.30623	0.0210976	0.0380115
ESCO1	1084.92	1.43338	0.124558	11.5077	1.20639e-30	3.93041e-29
CBLB	301.043	1.28724	0.20196	6.37376	1.84446e-10	1.13049e-09
GPR63	339.589	-1.6643	0.177585	-9.37185	7.12698e-21	1.1443e-19
CLPTM1L	2850.11	-0.0840409	0.134506	-0.624811	0.532095	0.614239
EXOSC10-AS1	36.9851	0.827724	0.44688	1.85223	0.0639928	0.101716
IQCE	753.686	-0.963728	0.0906702	-10.6289	2.18577e-26	5.1949e-25
SCN1B	24.775	-0.557533	0.388247	-1.43603	0.150995	0.214641
UBE3A	3878.16	0.227626	0.07774	2.92804	0.00341108	0.00739716
ALDH3A2	2469.23	0.713468	0.143967	4.95578	7.20403e-07	2.87222e-06
SMPD3	10.5344	1.79802	0.807373	2.227	0.0259471	0.0457461
USP15	1132.94	0.046593	0.110664	0.421029	0.673734	0.738665
ZNF587	968.157	-0.000178285	0.116387	-0.00153182	0.998778	0.999099
ADD3	2549.39	2.82125	0.190587	14.803	1.40109e-49	1.39416e-47
FBXO44	1080.87	0.167303	0.162822	1.02752	0.304178	0.38967
CAD	2609.44	-1.65707	0.150714	-10.9948	4.04835e-28	1.09804e-26
DGAT1	279.84	1.08106	0.177762	6.0815	1.1906e-09	6.67559e-09
PUDP	178.514	-0.369155	0.161652	-2.28364	0.022393	0.0400701
HOXA5	110.537	1.16055	0.201453	5.76087	8.36825e-09	4.27285e-08
APOM	57.8777	-2.65691	0.397708	-6.68054	2.38066e-11	1.59334e-10
METTL6	428.05	-0.412256	0.142469	-2.89366	0.00380781	0.00817061
KYAT1	155.847	-0.257729	0.226717	-1.13679	0.255627	0.336477
POMZP3	297.186	-1.28155	0.253152	-5.06238	4.14056e-07	1.70686e-06
CYFIP2	776.071	1.30669	0.163184	8.00746	1.17097e-15	1.18445e-14
CLCN6	237.631	-0.628776	0.275906	-2.27895	0.0226701	0.040509
NPPA-AS1	8.22492	-0.138274	0.696484	-0.198531	0.842629	0.877921
PPIP5K1	953.473	0.499875	0.253762	1.96986	0.0488544	0.0801607
RNU5E-1	117.865	-1.04841	0.349359	-3.00096	0.00269132	0.00595835
TAF1B	285.374	-0.11805	0.119302	-0.989506	0.322416	0.409194
GLIS2	346.774	-0.918105	0.334778	-2.74243	0.00609871	0.0125094
CTNS	306.384	-0.0263158	0.181672	-0.144853	0.884827	0.909496
CTH	37.3933	0.262549	0.350776	0.748481	0.45417	0.541062
FCER2	3.42593	-0.302643	0.765126	-0.395547	0.69244	0.754815
VPS8	1053.46	1.30404	0.130419	9.99888	1.54133e-23	3.07856e-22
GUCY1A1	210.411	-1.43951	0.311286	-4.62438	3.75714e-06	1.35503e-05
SIPA1L1	1209.95	-0.0997833	0.14462	-0.689969	0.490214	0.575341
CFAP70	84.409	2.09941	0.255766	8.20831	2.24332e-16	2.4093e-15
CPEB1	934.654	-0.484607	0.142044	-3.41168	0.000645647	0.00160377
SPHK2	253.899	-0.222023	0.273991	-0.81033	0.41775	0.504299
MIR6730	4.5291	-1.61764	0.777852	-2.07963	0.0375595	0.0634689
IRF3	1061.51	0.467006	0.1435	3.25439	0.00113638	0.00270784
BRWD1	3869.68	0.374475	0.150534	2.48764	0.0128592	0.024426
THAP8	99.1391	1.82112	0.197779	9.20788	3.32616e-20	5.03589e-19
TMEM91	48.8268	0.00563136	0.371945	0.0151403	0.98792	0.99086
MFSD11	248.688	-0.552761	0.187059	-2.955	0.00312667	0.00683424
AFF2	3.20143	1.53533	0.976004	1.57307	0.115702	0.170746
SS18L1	541.083	-0.472176	0.131212	-3.59857	0.000319967	0.000840925
NFKB2	1257.27	1.70894	0.225773	7.56929	3.75266e-14	3.28144e-13
POLD2	2111.44	0.395909	0.113296	3.49446	0.000475019	0.00121104
ZNF562	1459.23	0.167006	0.0933411	1.7892	0.0735822	0.11526
MTHFD1L	1602.89	-0.0415737	0.28718	-0.144765	0.884896	0.909496
GLMN	619.411	-0.84771	0.119403	-7.09958	1.25139e-12	9.52559e-12
C15orf40	374.663	-0.466975	0.192054	-2.43148	0.0150373	0.0281139
CYB5D1	869.056	0.562016	0.121068	4.64213	3.44829e-06	1.25047e-05
DENND3	117.08	0.88904	0.239796	3.70748	0.000209328	0.000570387
ZNF628	72.6987	-0.520603	0.218847	-2.37884	0.0173671	0.0319668
RRP36	1346.86	-0.968204	0.159793	-6.05913	1.36859e-09	7.61414e-09
TMEM51-AS1	25.1746	-1.56973	0.454425	-3.45432	0.000551689	0.00138872
MTMR9	883.113	0.117933	0.106305	1.10938	0.267265	0.349429
FXYD6	19.3562	-1.4025	0.491014	-2.85633	0.00428568	0.00908856
SLC5A11	10.4989	1.5876	0.95491	1.66257	0.0963985	0.146043
PRMT7	941.659	-0.791702	0.121647	-6.5082	7.60585e-11	4.85991e-10
HSPA12A	183.193	0.331875	0.172798	1.92059	0.0547834	0.0886474
RIMS2	765.156	0.445995	0.253564	1.75891	0.0785933	0.122
DNAJC16	929.808	0.542549	0.116172	4.67022	3.00879e-06	1.09905e-05
SCARNA21B	3.61665	0.269513	0.818214	0.329392	0.74186	0.795149
CBFB	3697.07	0.129939	0.193918	0.670069	0.502814	0.587209
ZNF333	164.319	1.49812	0.18358	8.16056	3.33476e-16	3.54235e-15
FLJ37453	119.99	0.956481	0.20737	4.61243	3.97995e-06	1.42915e-05
ZEB1	497.299	0.278767	0.133423	2.08934	0.036677	0.0621684
KLRD1	6.46266	4.04332	1.02246	3.95452	7.66879e-05	0.000224518
ABLIM1	2723.94	1.52979	0.13687	11.177	5.28617e-29	1.5427e-27
PAN3	526.56	0.633227	0.157769	4.01364	5.97897e-05	0.000178236
IP6K2	1876.33	0.732959	0.13647	5.37083	7.83765e-08	3.57406e-07
ZNF200	410.586	-0.54586	0.192357	-2.83775	0.00454334	0.00958577
MYO19	3921.77	-1.2021	0.0956187	-12.5718	3.01787e-36	1.3847e-34
ATP6V0A1	896.728	0.0638119	0.176433	0.361678	0.717593	0.775936
PACC1	327.352	-1.20873	0.158428	-7.62948	2.35701e-14	2.08966e-13
RCN2	1836.8	-0.414802	0.122745	-3.37937	0.000726515	0.00179113
SOX6	6.27096	-1.01881	0.688128	-1.48055	0.138726	0.199692
SMDT1	897.611	-0.434558	0.136794	-3.17672	0.00148948	0.00346525
CHURC1	803.787	0.597619	0.136955	4.36362	1.27928e-05	4.25517e-05
C22orf23	8.99818	-3.05783	0.720873	-4.24184	2.21694e-05	7.09129e-05
ASH1L	3597.34	0.165033	0.174189	0.947437	0.343416	0.431307
ZNF561	716.858	0.028969	0.143265	0.202206	0.839756	0.875692
PKIB	55.2087	0.298483	0.248674	1.2003	0.230023	0.307579
SREK1	2181.56	0.357495	0.12905	2.77021	0.00560204	0.011579
PET100	507.08	-0.0592801	0.25292	-0.234382	0.814688	0.855934
ZSWIM2	113.269	1.1892	0.22931	5.18599	2.1487e-07	9.23313e-07
ZNF454	10.0292	3.43392	0.825718	4.15871	3.20048e-05	9.95396e-05
NECAP2	546.461	0.535559	0.143446	3.73352	0.000188823	0.000518362
LINC01772	19.4952	0.532526	0.444865	1.19705	0.231286	0.308993
CROCCP3	274.243	0.282494	0.313179	0.902021	0.367046	0.455101
LINC01783	75.5825	-0.768046	0.442306	-1.73646	0.0824831	0.127261
ADAMTS4	5.72878	-1.80891	0.699098	-2.5875	0.00966761	0.0189116
IMPA1	489.995	-0.297461	0.185928	-1.59987	0.109627	0.162873
IFI27	15.3388	1.65066	0.632927	2.60799	0.00910769	0.0179481
CROCCP2	360.152	-0.0994128	0.136076	-0.73057	0.465042	0.550954
MST1P2	46.8863	-0.665319	0.308048	-2.15979	0.0307888	0.0531809
DOCK5	438.371	-0.836987	0.222738	-3.75772	0.00017147	0.00047411
STX7	1093.09	1.22685	0.133213	9.20965	3.27205e-20	4.96306e-19
ZDHHC21	1344.18	0.472871	0.130387	3.62668	0.000287085	0.000760924
TJP1	4132.36	0.269365	0.122607	2.19698	0.0280221	0.0489445
SNORD73B	18.0175	-0.956008	0.479946	-1.99191	0.0463812	0.0765819
GOLGA8T	29.0081	1.1909	0.399221	2.98305	0.00285391	0.00629216
RPS18	57877.9	0.184573	0.291466	0.633256	0.526566	0.608921
CDKN2A	122.48	-0.739549	0.19942	-3.70849	0.000208497	0.000568404
KCNJ12	39.8758	1.00539	0.454935	2.20996	0.0271078	0.0475638
PRPF31	5435.52	0.0208345	0.0998113	0.208739	0.834652	0.871864
CYP20A1	1143.47	1.10847	0.231111	4.79625	1.61664e-06	6.14724e-06
ABCF1	9501.96	0.609435	0.0813859	7.48821	6.98183e-14	5.95692e-13
CLTB	1131.65	-0.833367	0.158456	-5.2593	1.44607e-07	6.35103e-07
KDM4B	1088.85	2.77877	0.233812	11.8846	1.42293e-32	5.2231e-31
ASB13	750.759	-1.04212	0.0922776	-11.2933	1.41572e-29	4.3066e-28
ARHGEF10L	214.927	-0.0328726	0.241689	-0.136012	0.891812	0.914909
FAM168B	4369.57	-0.217685	0.0778985	-2.79447	0.00519856	0.0108176
ODR4	1256.02	1.01914	0.121448	8.39152	4.79882e-17	5.49701e-16
SLC48A1	517.448	-0.279003	0.147604	-1.89022	0.0587288	0.0942011
PRXL2B	903.941	-0.662108	0.164971	-4.01348	5.98311e-05	0.000178327
FUZ	40.2397	1.7001	0.39022	4.35676	1.32003e-05	4.38452e-05
LARP4	1817.78	-0.669446	0.15251	-4.38951	1.13607e-05	3.81492e-05
USP19	1340.4	0.0342244	0.107111	0.319521	0.749331	0.801649
EMC1-AS1	22.7488	0.468189	0.35435	1.32126	0.186413	0.257478
TGFBRAP1	714.929	-0.354036	0.124525	-2.84308	0.00446797	0.00943758
SNRPE	2716.22	-0.0791935	0.149844	-0.528506	0.597148	0.673198
SYT17	32.03	7.16236	0.88714	8.07354	6.82893e-16	7.01931e-15
HMBOX1	423.77	1.10768	0.246678	4.49038	7.10966e-06	2.45531e-05
AKR7L	43.3965	-2.15681	0.354197	-6.0893	1.13406e-09	6.36724e-09
GPM6A	2862.67	0.1717	0.126981	1.35217	0.17632	0.245295
LOC100506730	71.3983	-1.08987	0.243345	-4.47871	7.50961e-06	2.58478e-05
HERC4	1056.46	1.02051	0.0925717	11.024	2.92751e-28	8.05943e-27
GOLGA8R	106.795	2.193	0.373222	5.87587	4.20637e-09	2.22188e-08
ACBD5	1402.62	1.62315	0.129989	12.4868	8.80786e-36	3.91097e-34
VAMP7	1469.45	-0.311782	0.090776	-3.43463	0.000593355	0.00148658
GPANK1	1512.82	1.14924	0.157447	7.29917	2.89547e-13	2.35194e-12
DMAC2	435.308	-0.41419	0.101145	-4.09503	4.22123e-05	0.000128955
MICOS10	446.279	-0.612435	0.17668	-3.46635	0.000527577	0.00133392
LINC00339	154.045	-1.18553	0.224788	-5.274	1.33481e-07	5.90004e-07
NOL11	1890.51	-0.863638	0.188012	-4.59351	4.35846e-06	1.55526e-05
RPS14P3	75.8322	0.0387964	0.186969	0.207502	0.835618	0.872652
ZNF33A	1671.37	0.624201	0.24652	2.53205	0.0113397	0.021803
RPL28	6125.68	0.257701	0.132071	1.95123	0.0510302	0.0833251
TIMM10	477.507	-1.25075	0.21643	-5.77901	7.51424e-09	3.85826e-08
CD36	988.766	0.431664	0.232935	1.85315	0.0638608	0.101526
NPLOC4	2095.85	-1.18391	0.216522	-5.46788	4.55439e-08	2.13356e-07
PHACTR4	817.306	-0.601109	0.147392	-4.0783	4.5366e-05	0.000137952
TMCO4	131.586	-0.684952	0.164675	-4.15942	3.19057e-05	9.92828e-05
RPL3	15300.1	0.563927	0.226448	2.49032	0.0127629	0.0242626
ZNF414	82.5907	-0.757149	0.230869	-3.27956	0.00103971	0.00249511
PAAF1	315.532	-0.111897	0.291667	-0.383648	0.70124	0.76234
ZC3H14	1714.75	-0.226314	0.0963918	-2.34785	0.0188819	0.0344823
ZBTB8OS	567.437	-0.657371	0.153665	-4.27795	1.88626e-05	6.10927e-05
GRB7	205.624	-0.350066	0.216449	-1.61731	0.105811	0.157999
PINK1-AS	400.642	0.411462	0.173372	2.37329	0.0176304	0.0323829
PHB	2982.59	-0.310911	0.182013	-1.70818	0.0876029	0.134195
PGM1	2555.37	1.95862	0.12467	15.7104	1.28458e-55	1.8451e-53
TMEM259	1174.73	-0.307078	0.159766	-1.92205	0.0545996	0.0883673
RHNO1	613.463	-0.99221	0.132281	-7.50079	6.34337e-14	5.43182e-13
GTF2H2	92.7417	-0.876417	0.263484	-3.32626	0.00088019	0.00213934
HLA-DOB	14.1134	-3.26712	0.766967	-4.25979	2.04615e-05	6.58707e-05
C1orf43	3354.91	0.584723	0.113397	5.15641	2.5173e-07	1.07139e-06
ATP7B	151.95	-0.736085	0.207649	-3.54484	0.000392845	0.00101629
CERS3	7.14657	2.88707	1.21588	2.37448	0.0175738	0.0322901
ZMAT5	192.654	0.0699944	0.141772	0.493711	0.62151	0.694031
NIFK-AS1	105.573	0.383409	0.341035	1.12425	0.260907	0.342281
ABHD16A	1608.09	0.624217	0.114671	5.44357	5.22241e-08	2.42996e-07
ASCC1	535.298	0.391587	0.15018	2.60744	0.00912218	0.0179745
ANXA8	3.27811	-2.75184	1.08182	-2.5437	0.0109685	0.0211903
ODF2L	962.142	0.559102	0.10554	5.29753	1.1738e-07	5.23032e-07
OSBPL2	719.832	1.10891	0.132612	8.36206	6.16311e-17	6.98712e-16
CHODL	5.05406	-0.0250237	0.75809	-0.0330089	0.973668	0.980135
KCTD10	932.273	0.0318713	0.112005	0.284552	0.775987	0.82424
POGLUT1	352.18	-0.557421	0.158287	-3.52159	0.000428961	0.00110333
ORC6	1049.91	-1.78399	0.237558	-7.50972	5.92561e-14	5.09257e-13
BBS9	238.643	0.745722	0.168805	4.41766	9.97749e-06	3.37999e-05
PRRT3	325.548	-0.811315	0.191523	-4.23613	2.27404e-05	7.26549e-05
FBXO21	1091.49	0.19416	0.0769235	2.52406	0.0116008	0.0222558
CSF2RA	17.2021	0.794895	0.599692	1.32551	0.185003	0.255787
COBLL1	201.498	-1.8432	0.227435	-8.10432	5.30414e-16	5.51377e-15
FILIP1L	11.2381	3.25393	0.742603	4.38178	1.17713e-05	3.94557e-05
DDR1	2707.07	0.330041	0.17705	1.86411	0.0623058	0.099283
ANKRD30B	3.55138	-2.20328	1.47792	-1.49079	0.136016	0.196357
SUCLG2	1161.25	-0.651792	0.311742	-2.0908	0.0365456	0.0619647
ACHE	28.5744	2.02025	0.505622	3.99557	6.45378e-05	0.00019108
DDO	4.72874	-2.91211	0.97877	-2.97528	0.00292724	0.00643836
FCGR2A	4.38364	-2.54286	1.1322	-2.24594	0.0247077	0.043818
TAF15	1817.85	0.129652	0.170877	0.758746	0.448004	0.53478
ZNF174	300.912	-0.557009	0.162474	-3.42829	0.000607401	0.00151763
NHEJ1	519.648	-0.230381	0.0989981	-2.32712	0.0199587	0.0361966
PIP4K2C	787.223	0.543334	0.180638	3.00787	0.00263089	0.00583394
PEAK1	474.83	-0.770653	0.213058	-3.6171	0.00029792	0.000786613
EPS8L1	468.022	0.762119	0.351413	2.16873	0.0301035	0.0521336
ZNF552	358.507	0.0457692	0.215568	0.212319	0.831858	0.870046
EHMT1	1684.09	-0.754371	0.100219	-7.52725	5.18208e-14	4.46985e-13
MMRN2	1521.58	0.994827	0.329954	3.01505	0.00256939	0.00571292
VASH2	150.397	-1.32975	0.335167	-3.96743	7.26509e-05	0.000213456
LINC01635	6.68166	-1.34442	0.728996	-1.8442	0.0651534	0.103395
BCAP29	35.333	0.862055	0.319166	2.70096	0.006914	0.0139968
SENP1	581.157	-0.852344	0.17576	-4.84949	1.2378e-06	4.7827e-06
SUN1	3689.6	0.95744	0.241196	3.96956	7.20062e-05	0.00021175
KMT5A	985.227	-0.34553	0.164854	-2.09598	0.0360841	0.0613199
ZBTB40	1330.46	0.310687	0.195646	1.58801	0.112285	0.166238
IGSF11	7.19768	1.44619	0.941159	1.53661	0.12439	0.181765
TUBB	86275.2	-1.3988	0.135202	-10.346	4.36466e-25	9.59993e-24
CALCOCO1	565.116	3.19672	0.196196	16.2935	1.09826e-59	1.88969e-57
HCN3	499.14	-0.568511	0.144082	-3.94575	7.95517e-05	0.000232408
MARCHF6	2383.2	0.257749	0.147781	1.74412	0.0811377	0.125443
BASP1	34.5668	0.0952348	0.441585	0.215666	0.829248	0.867755
PCGF3	1087.15	0.794011	0.11228	7.07171	1.53038e-12	1.15165e-11
CNKSR1	13.7857	-0.230161	0.457971	-0.502568	0.615268	0.689063
LPGAT1	2486.49	-0.188879	0.164912	-1.14533	0.252071	0.332352
RNF10	1807.74	0.961321	0.0868436	11.0696	1.76245e-28	4.95104e-27
KBTBD11	1088.1	1.32542	0.212545	6.23595	4.49032e-10	2.63391e-09
SEC16A	2462.92	0.277718	0.196976	1.40991	0.158567	0.223749
IKBKB	474.717	-0.304752	0.117115	-2.60217	0.00926359	0.0182118
PSME3	1983.56	-0.909591	0.122399	-7.43133	1.07509e-13	9.02817e-13
FIGNL1	1272.99	-1.17431	0.131956	-8.89926	5.62222e-19	7.66236e-18
CIB2	253.37	0.0226924	0.146761	0.154622	0.87712	0.903399
AAGAB	1331.5	-0.152285	0.121144	-1.25706	0.208733	0.283214
ASAP1	972.205	0.13976	0.19891	0.702626	0.482289	0.568099
WDR83OS	1159.54	0.460472	0.115703	3.97979	6.89774e-05	0.000203422
ZNF436-AS1	94.9583	0.550641	0.249354	2.20827	0.0272253	0.0477345
GPSM1	1009.83	-0.138039	0.200622	-0.688057	0.491417	0.576428
PACSIN2	1001.04	-0.146975	0.157078	-0.935684	0.349436	0.43747
NCLN	1426.36	-0.273527	0.0736568	-3.71353	0.000204387	0.000558027
COA7	855.32	-2.14304	0.387531	-5.52998	3.20263e-08	1.53114e-07
ACSL4	774.072	-0.752341	0.138496	-5.43221	5.56616e-08	2.57901e-07
ELOA-AS1	33.138	-1.13929	0.414459	-2.74886	0.00598032	0.0122834
GSN	2508.66	2.01882	0.264663	7.6279	2.38603e-14	2.11101e-13
SRRM1	1665.15	-1.10534	0.197315	-5.60193	2.11974e-08	1.03225e-07
RAPGEF2	935.674	0.135886	0.131415	1.03402	0.301125	0.386479
ST7	176.118	-0.612085	0.157205	-3.89355	9.87886e-05	0.000284135
SEPTIN9	3125.96	-0.245966	0.11117	-2.21253	0.02693	0.0472922
RRAS2	695.808	-0.209609	0.156252	-1.34148	0.179764	0.249587
GAMT	957.202	-0.146574	0.142884	-1.02582	0.304975	0.390601
C8orf76	135.594	0.509453	0.225155	2.26268	0.0236553	0.0420738
PPP1R15B	4085.82	0.265937	0.128506	2.06946	0.0385031	0.0648775
FAM222A	91.375	-0.191909	0.433173	-0.443031	0.657743	0.724618
DGKB	47.068	-0.788173	0.376047	-2.09594	0.0360873	0.0613199
ATXN2L	1504.99	0.0356455	0.303954	0.117273	0.906644	0.926597
SIN3A	1125.58	0.341855	0.155184	2.2029	0.0276019	0.048318
SIRT3	329.259	0.0037649	0.207584	0.0181367	0.98553	0.989063
KDM4C	3045.59	2.65618	0.185431	14.3243	1.54194e-46	1.2364e-44
STPG1	127.117	-0.243283	0.156153	-1.55798	0.119238	0.175275
COX18	417.741	-1.6297	0.208802	-7.80498	5.95096e-15	5.59465e-14
LILRA3	8.02288	-2.52101	0.823143	-3.06266	0.00219376	0.00494561
NIPAL3	551.446	0.0416262	0.119142	0.349384	0.726801	0.783278
ABCC6	501.601	-0.523368	0.243353	-2.15066	0.0315032	0.0542731
RCAN3AS	3.6246	-0.884856	1.02243	-0.865441	0.386797	0.474991
CCDC168	8.9635	-0.154095	0.854169	-0.180404	0.856836	0.888457
WDSUB1	327.884	1.2872	0.121962	10.5541	4.8616e-26	1.1247e-24
NUDT1	281.71	-1.43373	0.197338	-7.26539	3.71975e-13	2.98411e-12
NKAIN3	54.2636	-1.48305	0.28159	-5.26671	1.38894e-07	6.10985e-07
ATRIP	29.5203	-0.497	0.329494	-1.50837	0.131459	0.190729
ACTN1	2382.42	-0.170184	0.12254	-1.38881	0.164892	0.231652
POGLUT2	79.2817	-1.10687	0.308634	-3.58635	0.000335344	0.000878683
COX4I1	5813.49	0.0304626	0.12523	0.243254	0.807809	0.850384
ST3GAL3	81.3118	-0.734871	0.254382	-2.88884	0.0038666	0.00828922
LIMCH1	286.402	1.98982	0.255949	7.77426	7.58903e-15	7.06627e-14
SEPTIN10	2172.47	0.0318172	0.288425	0.110314	0.912161	0.930928
ACYP1	152.219	-0.682927	0.207466	-3.29175	0.000995657	0.00239986
RDX	3173.09	-0.538598	0.095805	-5.62182	1.88959e-08	9.2783e-08
CEP57L1	428.503	-1.73806	0.26735	-6.50109	7.97426e-11	5.07978e-10
ENTPD6	1124.85	0.160348	0.0688955	2.3274	0.0199438	0.0361774
CAMK2D	8.4141	0.0563211	0.541053	0.104095	0.917094	0.935038
TMTC1	63.1427	3.53922	0.335514	10.5487	5.15226e-26	1.18862e-24
TXNDC15	842.486	0.109552	0.104176	1.0516	0.292983	0.377466
ADGRL2	4377.89	-0.0174724	0.162577	-0.107472	0.914415	0.932883
DDX31	697.272	-0.302651	0.187844	-1.61118	0.10714	0.159652
NHLRC4	39.8405	0.103327	0.38512	0.268298	0.78847	0.834708
ZBTB44	739.089	1.06114	0.109615	9.68061	3.64531e-22	6.55204e-21
PUF60	3934.3	-0.375555	0.100822	-3.72491	0.000195382	0.00053521
SRPK2	952.362	-0.590408	0.0773938	-7.62862	2.37286e-14	2.10048e-13
AGER	188.619	0.0208153	0.258493	0.0805254	0.935819	0.950493
SFXN2	286.085	-2.38895	0.166188	-14.375	7.42285e-47	6.06983e-45
MTRR	723.262	-0.469931	0.16258	-2.89046	0.0038468	0.00824893
COMMD4P1	7.37186	-0.00824939	0.758849	-0.0108709	0.991326	0.993552
TBILA	4.4501	0.780624	0.674465	1.1574	0.24711	0.326567
UBXN2B	770.567	1.11711	0.0893519	12.5024	7.24647e-36	3.25264e-34
FAM92A	557.851	-0.458192	0.123557	-3.70836	0.00020861	0.000568522
LCORL	371.538	-1.01408	0.1293	-7.84285	4.40423e-15	4.19061e-14
FANCL	622.055	0.0981437	0.203096	0.483237	0.628927	0.700325
RSRP1	1660.71	1.5224	0.155507	9.78993	1.2438e-22	2.33467e-21
ZNF25	313.589	-1.05373	0.384327	-2.74174	0.00611145	0.0125309
UNC13B	769.563	-0.494512	0.132581	-3.72989	0.000191561	0.000525093
RABL2B	384.787	0.45817	0.160687	2.85133	0.00435372	0.00921865
CMC2	920.475	-1.05644	0.0985667	-10.718	8.38125e-27	2.0787e-25
EPB41L2	1219.52	-0.644741	0.151342	-4.26017	2.04271e-05	6.57728e-05
FLCN	671.189	0.725318	0.262341	2.76479	0.00569599	0.0117564
NAT1	150.936	0.222443	0.302245	0.735969	0.46175	0.547851
INPP4A	778.866	-0.463758	0.112313	-4.12917	3.64075e-05	0.000112365
CEP63	298.129	-0.894173	0.119962	-7.4538	9.06903e-14	7.66252e-13
MTFR1L	704.757	1.43182	0.115036	12.4467	1.45692e-35	6.29984e-34
LOC646471	19.6286	-1.63481	0.440014	-3.71536	0.000202915	0.000554467
FLOT2	1181.83	-0.3376	0.111829	-3.01889	0.00253703	0.00564552
GSS	1308.63	-0.0340872	0.148159	-0.230072	0.818036	0.858633
HPS1	604.053	0.84603	0.1923	4.39953	1.08484e-05	3.65478e-05
TASP1	294.444	-0.170811	0.158354	-1.07867	0.280737	0.36416
FAM126B	591.922	-0.17834	0.214823	-0.830171	0.406442	0.493866
ATL3	3612.27	-0.325417	0.132783	-2.45074	0.0142563	0.0267932
RPL24	7571.29	-0.210316	0.128901	-1.6316	0.102763	0.154145
RPL17	388.67	0.0683861	0.238184	0.287114	0.774025	0.822526
RPL23A	12139.5	0.260029	0.131721	1.97409	0.048371	0.0794543
APP	5143.1	-0.117722	0.115823	-1.01639	0.309442	0.395219
ZNF148	1538.05	0.217649	0.0760632	2.86142	0.0042175	0.00896009
SLC6A9	305.221	0.421356	0.162582	2.59165	0.00955157	0.018709
DUS4L	60.88	-0.917343	0.347754	-2.63791	0.00834185	0.0165733
PCDHB16	5.74707	-3.44595	1.14955	-2.99766	0.00272064	0.00601842
PPP4R4	274.926	-0.245616	0.373763	-0.657142	0.51109	0.594561
MTAP	4675.99	0.0742958	0.132578	0.560395	0.57521	0.653955
MSX1	130.418	0.636677	0.417621	1.52453	0.127376	0.185636
CDC25B	827.95	-1.68089	0.186787	-8.99896	2.27876e-19	3.21714e-18
IL1R1	322.899	-0.800243	0.168645	-4.74513	2.08376e-06	7.789e-06
FAM126A	755.62	-0.382753	0.156455	-2.4464	0.0144289	0.0270776
ICA1L	189.52	-1.33928	0.162649	-8.23421	1.80751e-16	1.96295e-15
LOC101928728	37.8069	-0.834473	0.307737	-2.71164	0.00669509	0.0136026
OAZ2	554.122	0.910931	0.113931	7.99545	1.29101e-15	1.3011e-14
TPM1	544.893	0.298945	0.200044	1.4944	0.135072	0.195164
BRD2	21281.2	0.703753	0.193615	3.6348	0.000278194	0.000739836
ADAMTSL3	3.83346	2.62649	1.36103	1.92979	0.0536331	0.0869644
DDX24	6356.15	-0.299681	0.0907459	-3.30242	0.000958552	0.00231855
ARHGAP12	1116.92	0.91169	0.132271	6.8926	5.47809e-12	3.90031e-11
PITRM1	3581.66	-0.393599	0.107155	-3.67319	0.00023954	0.000646101
BNIP2	1489.45	0.206036	0.102655	2.00708	0.0447411	0.0741893
RAPGEF1	1010.76	-0.557335	0.103903	-5.36399	8.14017e-08	3.70004e-07
TMEM121B	35.2478	2.27294	0.461149	4.92886	8.27122e-07	3.27478e-06
SAMD1	991.614	-0.235462	0.143836	-1.63702	0.101627	0.152704
KLC4	179.818	1.55326	0.230013	6.75293	1.44893e-11	9.95151e-11
ACTG1P20	96.1776	-0.0329737	0.181281	-0.181893	0.855667	0.887864
RAB7A	1252.8	0.643691	0.134178	4.79729	1.60824e-06	6.12095e-06
SEMA3B	382.569	4.56532	0.781039	5.84518	5.06025e-09	2.64762e-08
MAPKAPK3	1759.25	-0.293601	0.103085	-2.84815	0.00439748	0.00930415
DAP3	2733.44	-0.486467	0.155657	-3.12526	0.00177648	0.00407227
LRP8	615.393	-3.71215	0.128534	-28.8806	2.08998e-183	1.15074e-179
CABP1	8.9715	0.756467	0.685698	1.10321	0.269937	0.352447
ZNF320	12.0213	0.54984	0.569832	0.964916	0.334587	0.422176
DST	6934.19	0.838608	0.180068	4.65717	3.20578e-06	1.16843e-05
DISC1	8.84136	1.15805	0.641111	1.80632	0.0708687	0.111476
B3GALNT1	401.423	-0.595774	0.213264	-2.79359	0.00521261	0.01084
VPS37A	1026.21	0.64641	0.101292	6.38164	1.75207e-10	1.07586e-09
MXD3	193.16	-2.21639	0.209508	-10.579	3.72907e-26	8.73714e-25
MED16	695.474	0.99652	0.164769	6.04797	1.46686e-09	8.13349e-09
IKBKE	558.329	-1.07576	0.175757	-6.12073	9.3146e-10	5.27468e-09
ALG13	519.311	0.74308	0.18635	3.98755	6.67594e-05	0.000197198
SCARNA1	36.1241	0.547197	0.293946	1.86155	0.0626662	0.0997996
ANKRD11	2152.9	-0.0915573	0.173465	-0.527815	0.597628	0.673601
CYTOR	504.249	-1.4582	0.312409	-4.6676	3.0474e-06	1.11266e-05
HDAC2	5878.29	-0.270625	0.0790152	-3.42497	0.000614872	0.00153444
NEK4	1303.5	-0.648083	0.135734	-4.77465	1.80022e-06	6.80149e-06
PTK2	2203.74	0.157225	0.124918	1.25862	0.208168	0.282517
TIMM23B	144.742	-1.98248	0.201087	-9.85884	6.27673e-23	1.20417e-21
SMUG1	488.496	0.483704	0.140858	3.43398	0.000594782	0.00148925
CDKN2B-AS1	84.5918	-0.114801	0.217948	-0.526736	0.598377	0.674305
DNAJC8	2390.49	0.331463	0.156481	2.11824	0.0341551	0.0583728
OAZ3	18.2009	0.266229	0.400739	0.664345	0.506469	0.590559
SDF4	2105.93	0.751387	0.124343	6.04286	1.51406e-09	8.36708e-09
HEMK1	520.756	1.62545	0.312039	5.20911	1.8975e-07	8.22433e-07
UBAC1	556.765	-0.457938	0.117954	-3.88235	0.000103454	0.00029652
NSA2	1868.23	0.0580921	0.126108	0.460654	0.645047	0.713656
CAMTA1	410.737	0.917103	0.173535	5.28483	1.25819e-07	5.58225e-07
ADORA1	66.7647	-3.55604	0.575716	-6.17674	6.54393e-10	3.77946e-09
ATP23	414.406	-0.584511	0.244732	-2.38838	0.0169231	0.0312399
RAB27A	121.901	-1.71911	0.200448	-8.57637	9.7914e-18	1.18922e-16
IKZF3	3.89149	-0.216834	1.25017	-0.173444	0.862302	0.892919
UBE2W	948.245	0.511709	0.108573	4.71304	2.44052e-06	9.05087e-06
SNORA73A	7456.08	0.842039	0.188895	4.45771	8.28408e-06	2.83305e-05
SNORA73B	5078.88	0.757112	0.188017	4.02684	5.65323e-05	0.000169075
STAT6	2833.81	1.61323	0.191677	8.41641	3.88199e-17	4.47471e-16
PARP4	3154.54	-0.0332759	0.112124	-0.296778	0.766636	0.816092
GOLGA8N	303.475	2.50582	0.390289	6.42041	1.35909e-10	8.42379e-10
TRNAU1AP	533.416	0.931572	0.190245	4.8967	9.74612e-07	3.81484e-06
TIMM9	226.125	-0.631741	0.144577	-4.36958	1.24486e-05	4.14651e-05
PTGR2	283.499	-0.511233	0.3319	-1.54032	0.123482	0.180662
FBXL2	356.876	1.02872	0.124735	8.24729	1.62025e-16	1.76772e-15
SNORA44	4.3771	-0.105179	0.750774	-0.140094	0.888586	0.912449
SNORA16A	70.7771	-0.907216	0.312478	-2.9033	0.00369255	0.00794394
ZNF670	249.719	-0.341483	0.225699	-1.513	0.13028	0.189383
LINC01715	70.6454	-1.91685	0.443616	-4.32096	1.55348e-05	5.10452e-05
STAU1	1938.98	0.3129	0.132413	2.36306	0.0181247	0.0332022
TIAM1	156.725	-2.33244	0.19811	-11.7735	5.34781e-32	1.8875e-30
NARF	1020.2	1.57945	0.200498	7.87763	3.33657e-15	3.21548e-14
PLEKHM1	737.515	1.00777	0.211133	4.77313	1.81384e-06	6.84668e-06
VWA7	574.483	-0.0248986	0.325519	-0.0764889	0.93903	0.953051
DMAC1	1220.96	-0.124659	0.158732	-0.785343	0.432253	0.518967
CNTLN	738.01	-0.521598	0.149245	-3.4949	0.000474236	0.00120924
FAM219A	642.748	1.41238	0.356855	3.95786	7.5623e-05	0.000221558
C4orf33	174.529	-1.54328	0.174192	-8.85962	8.02888e-19	1.08086e-17
FBXO9	1037.73	-0.121175	0.16565	-0.731514	0.464465	0.550326
UBE2C	1114.85	-1.69472	0.239491	-7.07634	1.48013e-12	1.11791e-11
STIM1	354.574	-0.413784	0.140391	-2.94736	0.00320497	0.00699151
GAPVD1	2183.15	-0.269579	0.108081	-2.49422	0.0126235	0.0240281
ADCYAP1R1	4.07438	6.86088	1.44011	4.76414	1.8966e-06	7.13949e-06
TPM3	13834.4	-0.314819	0.0958468	-3.28461	0.00102125	0.00245654
JOSD1	1888.72	0.344422	0.153545	2.24313	0.0248886	0.0441011
BFSP1	20.2653	-1.518	0.364522	-4.16437	3.12218e-05	9.7289e-05
CHN1	267.165	-1.19038	0.232992	-5.10911	3.23673e-07	1.35627e-06
ASPM	5542.79	-2.71313	0.139587	-19.4368	3.76846e-84	1.7291e-81
ZNF226	567.568	0.146736	0.154508	0.949695	0.342267	0.430093
MATN1-AS1	65.2319	0.890918	0.354451	2.51352	0.0119534	0.0228651
AMFR	3353.96	0.365707	0.0732799	4.99055	6.02065e-07	2.42559e-06
VPS52	2449.52	-0.326953	0.119756	-2.73015	0.0063305	0.0129225
ZNF717	407.554	-0.17606	0.187876	-0.937108	0.348703	0.436817
DCP1A	1144.44	-0.0664486	0.111486	-0.596027	0.551157	0.632136
SNORD103C	9.25641	-0.0977725	0.523452	-0.186784	0.85183	0.884967
N4BP2L1	46.8623	1.34517	0.413736	3.25127	0.00114891	0.00273455
LCP1	10.8976	-1.20467	0.479156	-2.51415	0.0119319	0.0228326
WDR25	92.2611	0.304576	0.280779	1.08475	0.278031	0.361217
HLTF	4001.33	-0.518818	0.162642	-3.18993	0.00142307	0.00332635
ABHD18	406.604	0.295686	0.20843	1.41864	0.156005	0.2207
ATP8A1	1936.61	0.218819	0.134268	1.62972	0.10316	0.154613
TMEM39A	742.986	0.271164	0.130036	2.0853	0.0370423	0.0626929
TMEM170B	280.203	-0.00942735	0.148415	-0.0635202	0.949352	0.961237
GOSR1	786.141	-0.207374	0.0934751	-2.21849	0.0265214	0.0466341
BEST1	12.3519	1.44804	0.814184	1.77852	0.075319	0.117569
ASNS	78.994	2.09931	0.492644	4.2613	2.03237e-05	6.5491e-05
CNTROB	1001.05	-0.0371745	0.15274	-0.243383	0.807708	0.850333
SLC39A8	1155.14	1.35634	0.193915	6.99452	2.66175e-12	1.95843e-11
SPOCD1	125.006	0.852375	0.254749	3.34593	0.000820062	0.00200411
SLC39A7	8743.58	-0.636351	0.123995	-5.13207	2.86573e-07	1.21003e-06
CLIP1	2540.47	0.145004	0.133935	1.08264	0.278967	0.362262
TACC1	870.269	-0.921318	0.218712	-4.21247	2.52599e-05	8.01464e-05
FBXL16	226.577	-0.839319	0.256205	-3.27596	0.00105303	0.00252379
TMEM150A	256.979	0.57919	0.213842	2.7085	0.00675887	0.0137154
TMEM39B	204.497	-0.525644	0.199905	-2.62947	0.00855171	0.0169455
C11orf54	428.686	0.173048	0.142213	1.21682	0.223671	0.300618
TNPO1	10319.6	-0.168151	0.108475	-1.55013	0.121111	0.177696
QRICH1	1839.21	-0.184455	0.0835117	-2.20873	0.0271934	0.0476888
SRPX	119.978	1.75498	0.203025	8.64416	5.42023e-18	6.7673e-17
SMC1A	3008.43	-0.64626	0.125811	-5.13674	2.79548e-07	1.18278e-06
JUP	962.611	-0.693834	0.204617	-3.39089	0.000696648	0.00172109
GPN3	534.168	0.806489	0.205645	3.92175	8.79073e-05	0.000255239
SLC25A24	818.963	-0.262642	0.288187	-0.911361	0.362105	0.450109
MTMR9LP	189.493	0.237695	0.195829	1.21379	0.224828	0.301902
RWDD2A	141.404	0.336661	0.203811	1.65183	0.0985697	0.148705
TBC1D14	1540.58	-0.394636	0.0688506	-5.73177	9.93853e-09	5.04191e-08
DGUOK	743.791	0.0619356	0.136869	0.452517	0.650896	0.71878
GPR108	498.508	0.642654	0.0901757	7.12669	1.02812e-12	7.90985e-12
CALU	2337.87	-0.253788	0.112022	-2.26553	0.0234803	0.0418029
FAM89B	1115.52	2.56314	0.1673	15.3206	5.57029e-53	6.76544e-51
RPP14	229.883	-0.343634	0.304718	-1.12771	0.259441	0.340737
SLC39A4	4.0716	-1.10307	1.10338	-0.99972	0.317446	0.403755
FDFT1	1490.03	-0.879718	0.143187	-6.14384	8.0548e-10	4.59424e-09
LRTOMT	169.624	0.569549	0.16066	3.54506	0.000392528	0.00101563
INKA1	36.3917	-1.09758	0.333692	-3.2892	0.00100471	0.00242027
GOLGA8Q	49.4187	2.36544	0.392827	6.02158	1.72727e-09	9.47562e-09
COX7A2	4072.78	0.0349396	0.149968	0.232981	0.815777	0.856698
CABYR	180.854	0.766319	0.19126	4.00668	6.15775e-05	0.000183202
BCL2L12	440.248	-1.10621	0.154111	-7.17799	7.07417e-13	5.50925e-12
S100PBP	1011.97	0.108074	0.183335	0.589492	0.555532	0.636401
KIDINS220	1844.72	0.797147	0.0881567	9.04239	1.53288e-19	2.19602e-18
FAM133B	970.664	-0.296468	0.117061	-2.53258	0.0113226	0.0217776
TTC23	256.668	-0.11754	0.169958	-0.691579	0.489202	0.574455
DHFR	3336.49	-0.22208	0.155787	-1.42554	0.154	0.218275
MTRF1L	704.537	0.984557	0.175647	5.60532	2.0787e-08	1.01466e-07
FXN	326.87	-0.885538	0.146492	-6.04497	1.49434e-09	8.26919e-09
PLEKHH1	839.707	0.535285	0.315999	1.69395	0.0902757	0.137842
USP39	1498.6	-1.20162	0.0865057	-13.8907	7.21495e-44	5.20422e-42
APBB2	344.113	-0.0629172	0.157672	-0.399039	0.689864	0.752356
TSACC	26.8186	0.483148	0.315705	1.53038	0.125924	0.183714
YPEL1	132.417	4.63616	0.806114	5.75125	8.85853e-09	4.51482e-08
MORF4L2	4907.48	0.693069	0.115494	6.00093	1.96188e-09	1.07235e-08
MIR31HG	154.895	1.44801	0.283228	5.11252	3.17893e-07	1.33409e-06
CASC2	47.3775	0.0129891	0.285948	0.0454247	0.963769	0.972007
MAP7	606.958	0.117232	0.116852	1.00326	0.315738	0.401954
EPHB6	60.4832	0.791994	0.485079	1.63271	0.102529	0.15385
PMS1	717.176	-0.548556	0.138915	-3.94885	7.85266e-05	0.000229576
TRIM62	201.798	1.81803	0.233267	7.79377	6.50404e-15	6.08345e-14
SNAPC2	676.965	0.220584	0.106464	2.07191	0.0382735	0.0645681
CCL3	3.28881	-1.94587	1.03268	-1.8843	0.0595247	0.0953573
SLC28A1	3.42148	0.105122	0.849317	0.123772	0.901496	0.922609
MIR3605	3.74322	0.235488	0.787687	0.298961	0.76497	0.81458
CIB1	697.365	-0.322201	0.110928	-2.90459	0.00367733	0.00791429
ZSCAN31	82.3471	-0.268448	0.211059	-1.27191	0.203405	0.277032
NRG4	127.198	3.11291	0.443541	7.01831	2.24562e-12	1.66411e-11
SLC10A7	124.617	-0.544488	0.17401	-3.12907	0.00175363	0.00402423
TMEM222	477.864	0.350281	0.284358	1.23183	0.218011	0.293896
KIRREL2	61.2179	-0.191615	0.250178	-0.765915	0.443727	0.530391
PWWP2B	291.771	-0.646464	0.142918	-4.52331	6.08798e-06	2.12183e-05
ZNF655	1477.71	0.900597	0.103807	8.67567	4.11127e-18	5.18397e-17
CCDC167	184.645	-0.407868	0.200442	-2.03484	0.0418665	0.0699374
TAS2R4	14.8094	1.7668	0.715856	2.46809	0.0135836	0.0256517
TAS2R3	19.3336	1.40233	0.684545	2.04856	0.0405051	0.0678769
CHADL	3.26585	1.57427	1.26339	1.24607	0.212739	0.287818
PSMD5	1628.38	-0.763486	0.121172	-6.30086	2.95996e-10	1.77276e-09
IFITM1	51.0072	0.109377	0.28687	0.381278	0.702997	0.763873
HEATR3	1025.16	0.117074	0.13662	0.856935	0.391481	0.479247
ZNF687	920.935	0.228142	0.126201	1.80776	0.0706435	0.111175
ST3GAL4	150.623	-0.870355	0.173124	-5.02734	4.97318e-07	2.02682e-06
SMIM12	637.055	-0.59149	0.113409	-5.21552	1.83299e-07	7.96772e-07
LOC653160	34.5491	-0.331456	0.335772	-0.987144	0.323572	0.410504
LPIN1	1017.41	0.074093	0.162899	0.454841	0.649224	0.717316
ZMYM1	856.761	-1.04818	0.0956525	-10.9582	6.06839e-28	1.61674e-26
HAGLR	49.7151	2.14175	0.319772	6.69774	2.11661e-11	1.42761e-10
RGS20	107.96	-1.66962	0.327692	-5.09507	3.4861e-07	1.45302e-06
PRKACB	366.463	-0.416439	0.232018	-1.79486	0.0726767	0.113983
NFATC4	126.931	2.57998	0.29969	8.60886	7.37937e-18	9.07613e-17
ARHGAP44	187.002	-0.417591	0.148322	-2.81544	0.00487112	0.0102017
NELFCD	2167.92	0.191616	0.123658	1.54957	0.121244	0.177845
HINFP	324.632	0.116993	0.139136	0.840855	0.400429	0.487779
PLEKHH3	742.342	0.175381	0.151783	1.15547	0.247897	0.327476
C1orf216	394.26	-0.59048	0.21001	-2.81168	0.00492836	0.0103138
DCTN2	1205.72	-0.399403	0.191534	-2.08529	0.0370434	0.0626929
PRMT5	2530.31	-1.0076	0.16136	-6.2444	4.25429e-10	2.50615e-09
PRKAA1	2255.98	-0.291872	0.139354	-2.09447	0.0362177	0.0615034
VMO1	10.0915	-0.243696	0.53927	-0.4519	0.651341	0.719127
HK3	4.50492	2.04386	1.28629	1.58896	0.112069	0.165979
PAX6	18.4981	-1.72263	0.467964	-3.68111	0.000232225	0.000627907
HDLBP	19176.5	0.471748	0.111001	4.24993	2.13842e-05	6.86406e-05
RECQL5	404.221	0.594025	0.237305	2.50322	0.012307	0.0234851
SUPT5H	3066.07	0.562041	0.133448	4.21169	2.53468e-05	8.04068e-05
CREM	722.484	0.278916	0.131179	2.12622	0.0334848	0.0573401
ATG13	977.738	0.78289	0.0984945	7.94856	1.88686e-15	1.87302e-14
CNEP1R1	455.064	-0.213414	0.130211	-1.63899	0.101216	0.15217
TSPAN15	24.7945	0.0613842	0.307786	0.199438	0.841921	0.877403
SH3D21	1155.3	2.41399	0.366117	6.59351	4.29562e-11	2.81344e-10
MAPT	322.35	3.71021	0.617161	6.01174	1.83537e-09	1.00486e-08
CCDC186	736.912	1.39645	0.165485	8.43856	3.21281e-17	3.73464e-16
OSBPL9	1003.28	-0.0256861	0.116239	-0.220976	0.825111	0.864295
ARRB1	433.299	0.96391	0.14752	6.53411	6.39868e-11	4.10939e-10
ZNF774	48.579	-0.176024	0.31117	-0.565684	0.571609	0.650981
MYOM2	52.1724	-0.333802	0.409453	-0.815239	0.414935	0.501838
TECPR2	404.154	-0.1473	0.142497	-1.03371	0.301273	0.386589
LINC01137	19.1855	1.22195	0.370264	3.3002	0.000966152	0.00233454
MIER3	1148.21	-0.273688	0.118893	-2.30198	0.0213364	0.0383957
TNXB	454.23	1.38964	0.410135	3.38825	0.000703402	0.00173723
BCL6	268.844	2.67467	0.332191	8.05159	8.17254e-16	8.35876e-15
CNN3	2288.3	-0.0523871	0.174074	-0.300946	0.763455	0.813177
MIR5581	10.1807	0.48273	0.533962	0.904053	0.365967	0.454037
SCAMP2	511.552	0.746367	0.129233	5.77534	7.67974e-09	3.93712e-08
GNL2	1705.31	-1.07856	0.140601	-7.67106	1.70579e-14	1.53382e-13
TIPARP	943.69	2.89722	0.254556	11.3815	5.17231e-30	1.61811e-28
MR1	423.002	-1.38028	0.188432	-7.32509	2.38731e-13	1.95506e-12
BAG4	1185.58	-0.413944	0.0874862	-4.73154	2.22823e-06	8.30084e-06
BACH2	21.1699	1.02817	0.612887	1.67759	0.093427	0.142063
DNAJB2	1688.18	2.2485	0.168938	13.3096	2.0362e-40	1.19694e-38
TNFRSF11A	13.9387	0.617944	0.598925	1.03176	0.302187	0.387661
C19orf48	1558.64	-1.47914	0.160489	-9.21643	3.07166e-20	4.68492e-19
GPR135	153.656	0.392777	0.177177	2.21686	0.0266326	0.0468046
ZNF124	508.499	0.373087	0.167355	2.22932	0.0257927	0.0454959
AKR1C1	101.436	0.573856	0.259989	2.20723	0.0272978	0.0478312
DBP	330.702	0.373615	0.221912	1.68361	0.0922566	0.140555
CDKL1	155.079	-1.69847	0.182346	-9.31456	1.22461e-20	1.91373e-19
EPHA10	211.875	0.00951579	0.158798	0.0599238	0.952216	0.963354
MANEAL	516.933	-0.99598	0.34412	-2.89428	0.00380032	0.00815772
P2RX5	10.6538	3.52295	0.725101	4.85856	1.18243e-06	4.58484e-06
C9orf72	230.65	-0.266467	0.156772	-1.69971	0.0891862	0.136355
GART	2321.51	-0.573663	0.100532	-5.70628	1.1547e-08	5.81326e-08
USP28	1845.69	2.52248	0.266828	9.45357	3.27457e-21	5.41435e-20
PSD3	362.615	-2.44529	0.169072	-14.4631	2.07345e-47	1.80259e-45
PIAS1	668.236	-0.043222	0.141539	-0.305372	0.760083	0.810317
GNAS	7203.57	0.219204	0.112525	1.94804	0.0514098	0.0839035
AGAP6	20.9045	-0.565649	0.360344	-1.56975	0.116474	0.171733
SLMAP	1314.35	-0.190989	0.0814915	-2.34366	0.0190954	0.0348335
TCL1B	3.41365	1.49372	1.2761	1.17053	0.241788	0.320791
C1QTNF6	50.7696	1.20834	0.28971	4.17088	3.03428e-05	9.48347e-05
PPP4R3B	2609.02	1.17592	0.0778385	15.1071	1.45364e-51	1.62238e-49
L3MBTL4	75.2174	-0.4829	0.270866	-1.7828	0.0746196	0.116676
RNF144A	302.108	-0.537317	0.158744	-3.38479	0.000712316	0.0017577
SLC37A3	706.371	-0.0049439	0.135381	-0.0365183	0.970869	0.977855
ALKBH5	5066.8	2.27205	0.145739	15.5899	8.5294e-55	1.15482e-52
NSUN2	2764.45	-0.379045	0.13268	-2.85684	0.00427878	0.00907627
DLG4	491.58	0.582586	0.198826	2.93013	0.00338823	0.00735438
SMAD2	1499.49	-0.0741234	0.123533	-0.600031	0.548485	0.629858
LOC105378663	12.2461	1.50021	0.502278	2.98682	0.00281897	0.00622605
TBC1D3L	188.504	0.174077	0.291597	0.596977	0.550522	0.631671
FGD1	445.284	-0.880239	0.173204	-5.08209	3.73295e-07	1.54732e-06
SMAD1	373.127	-0.823988	0.12109	-6.80474	1.01232e-11	7.0347e-11
CAMK2G	621.592	-1.22561	0.108182	-11.3292	9.40552e-30	2.89312e-28
RASL10A	2.87188	-0.0949382	1.23557	-0.0768377	0.938753	0.952886
MMS19	1434.48	0.444328	0.190221	2.33585	0.0194992	0.0354801
XRCC6	10494.3	-0.713992	0.0948967	-7.52388	5.31741e-14	4.58418e-13
OXCT2P1	22.5379	-0.831534	0.348406	-2.38668	0.0170011	0.0313641
PPIEL	45.7327	0.335931	0.476421	0.705113	0.48074	0.566678
EML1	699.069	-1.06158	0.111119	-9.5535	1.25381e-21	2.15959e-20
WDR60	277.386	0.0879674	0.204325	0.430526	0.666813	0.732356
ZDHHC18	579.66	-0.522206	0.145297	-3.59406	0.000325563	0.000854681
SNORA55	23.0152	-0.433757	0.386512	-1.12223	0.261764	0.343323
LIMD2	30.2093	-0.632124	0.359634	-1.75769	0.0788009	0.122254
CXCL11	71.3519	6.34741	0.584447	10.8605	1.77678e-27	4.62916e-26
NCK1	617.511	-0.0985811	0.12278	-0.802909	0.422027	0.508761
PPIE	774.185	0.0363366	0.0847567	0.428717	0.668129	0.733348
NPL	269.59	0.0654708	0.250423	0.261441	0.793753	0.839334
LOC101929536	8.2508	-0.370451	0.557853	-0.664065	0.506649	0.590685
TRIT1	1007.9	0.97263	0.163696	5.94169	2.82096e-09	1.51731e-08
ZNF627	610.917	0.379318	0.147851	2.56554	0.0103017	0.0200357
ASMTL	387.433	-1.34786	0.168568	-7.99593	1.28605e-15	1.29688e-14
ATF6B	2179.96	0.582299	0.150078	3.87998	0.000104464	0.000299313
OGDHL	243.261	-0.0741593	0.23162	-0.320177	0.748834	0.801273
RAET1G	6.59669	0.319175	0.927763	0.344026	0.730827	0.786348
CCDC84	787.549	-0.532333	0.194969	-2.73035	0.00632677	0.0129195
ZCCHC2	288.582	0.233591	0.141052	1.65606	0.0977095	0.147626
ZMYM2	3552.99	0.845714	0.183241	4.61531	3.92518e-06	1.41101e-05
TRAF3	983.273	-0.241352	0.183023	-1.3187	0.18727	0.258424
USH1G	44.6706	0.600127	0.28107	2.13515	0.0327486	0.0561835
ANAPC16	1943.6	0.868981	0.200526	4.33351	1.46749e-05	4.83638e-05
UBE2Q2	1623.35	1.00276	0.123487	8.12036	4.64804e-16	4.85926e-15
MOB1B	927.322	0.100603	0.150325	0.669236	0.503345	0.58758
MCAT	325.752	-0.62471	0.211614	-2.95212	0.00315604	0.00689023
PDE8A	816.781	0.79527	0.145548	5.46398	4.65582e-08	2.17861e-07
WIPF3	36.5256	0.419722	0.400294	1.04853	0.294393	0.379115
FAM49B	1150.72	-0.357875	0.114084	-3.13694	0.00170722	0.0039281
NLGN1	1570.1	0.308259	0.130697	2.35858	0.018345	0.0335796
NCOA5	778.525	0.022961	0.117933	0.194696	0.845631	0.880215
PSMD12	2283.41	-0.503926	0.124142	-4.05926	4.92295e-05	0.000148744
NCS1	1097.08	-0.910733	0.0845877	-10.7667	4.94252e-27	1.24263e-25
SMAP2	994.692	1.68643	0.277898	6.06852	1.29098e-09	7.21393e-09
SLC26A7	1858.9	0.716326	0.33345	2.14823	0.0316957	0.0545591
WDR46	3655.5	-0.689427	0.188665	-3.65424	0.000257942	0.000690774
NFYC-AS1	110.428	-0.493729	0.273535	-1.805	0.0710751	0.111726
PXK	324.121	-0.052319	0.138158	-0.378689	0.704919	0.765338
ANKRD28	2071.07	-0.71014	0.241774	-2.93721	0.00331181	0.0072027
GAB3	8.86136	2.19056	0.656429	3.33709	0.000846605	0.00206287
WDR83	154.32	-0.40588	0.205188	-1.97809	0.0479189	0.0787743
RAB13	1517.27	0.849868	0.16586	5.12401	2.99102e-07	1.25971e-06
SLFNL1-AS1	134.95	-1.86806	0.246839	-7.56793	3.79231e-14	3.31436e-13
C1orf127	5.65669	-0.592967	0.79445	-0.746386	0.455434	0.542149
STYXL1	362.075	0.42667	0.177125	2.40887	0.0160021	0.0296858
SCMH1	462.44	-0.547728	0.228658	-2.3954	0.016602	0.0307057
JRK	831.62	-0.530023	0.116188	-4.56178	5.07218e-06	1.78984e-05
MID1	739.304	-2.38504	0.354444	-6.72895	1.7089e-11	1.16211e-10
COLQ	27.3811	-0.474239	0.40401	-1.17383	0.240463	0.319444
FOXJ3	1071.63	-0.00761598	0.131167	-0.0580632	0.953698	0.964323
SMG1	5000.87	0.256038	0.192903	1.32729	0.184414	0.255121
ZMYND12	4.34008	1.68086	0.847037	1.9844	0.0472118	0.0777356
DOCK9	353.688	-0.421114	0.120571	-3.49266	0.00047823	0.00121812
DLG1	7672.89	0.445869	0.180095	2.47575	0.0132957	0.025177
C3	36.8128	-0.138153	0.341487	-0.404562	0.685799	0.748862
USP21	570.318	0.0235361	0.130508	0.180342	0.856884	0.888457
RPS6KB1	1270.49	-0.21495	0.0854151	-2.51653	0.0118516	0.0226921
ADAMTS13	69.514	0.651638	0.431759	1.50926	0.131232	0.190499
COL13A1	170.927	2.88778	0.401214	7.19761	6.12751e-13	4.81743e-12
ZNF326	918.876	0.466864	0.122322	3.81667	0.000135263	0.000380303
GATC	923.098	-0.19002	0.219682	-0.864977	0.387051	0.475233
GIPC1	1466.31	-0.515118	0.131956	-3.90372	9.47254e-05	0.000273288
PPT2	511.689	-0.765821	0.215373	-3.55578	0.000376855	0.000977989
SNAP91	51.3588	1.65548	0.30183	5.48483	4.13879e-08	1.95048e-07
POLI	244.878	-1.02294	0.250824	-4.07832	4.53633e-05	0.000137952
TIMM8B	1123.89	0.369116	0.15955	2.31348	0.0206962	0.0373536
IFT57	855.302	-0.363261	0.11318	-3.20958	0.00132929	0.00313049
ZNF107	762.272	-1.33769	0.157195	-8.50974	1.74317e-17	2.07e-16
ZNF691	138.791	0.638269	0.276171	2.31113	0.0208254	0.0375663
TPRA1	653.863	0.333609	0.132153	2.52442	0.0115889	0.0222355
SLC2A1-AS1	20.8659	2.55483	0.524869	4.86755	1.1299e-06	4.38629e-06
IL17RE	9.43549	-1.18127	0.57402	-2.0579	0.0396	0.0665357
ANO6	1859.49	0.726025	0.245036	2.96293	0.00304726	0.00667735
COL11A1	13.1589	1.47565	0.976286	1.51149	0.130664	0.189791
PPP1R32	17.4691	-0.497306	0.455136	-1.09265	0.274546	0.357392
VCL	14340.4	0.604499	0.170235	3.55096	0.000383828	0.000994522
CYP26B1	13.2023	1.61431	0.667704	2.41771	0.0156187	0.0290758
GAD1	33.1955	4.76586	0.655499	7.27058	3.57955e-13	2.88143e-12
UBQLN2	608.589	-0.0219021	0.220885	-0.0991558	0.921015	0.938283
STOML2	2430.33	-0.747495	0.111655	-6.69466	2.16169e-11	1.45564e-10
UBQLN1	3217.87	-0.20001	0.141574	-1.41276	0.157726	0.222715
KCNIP3	175.251	-0.327114	0.202777	-1.61317	0.106707	0.159164
ZNF708	510.757	-0.297611	0.137267	-2.16813	0.030149	0.0521849
GRAMD1B	590.59	-0.118133	0.160373	-0.736613	0.461358	0.547504
HHAT	135.47	1.62558	0.305321	5.32417	1.01417e-07	4.55838e-07
SH2D2A	130.867	-0.540903	0.192851	-2.80478	0.00503516	0.0105133
TENT2	1138.87	-0.362786	0.0886874	-4.09061	4.30239e-05	0.000131289
SZT2-AS1	3.40056	-0.968063	1.13507	-0.85287	0.393731	0.48136
PLLP	205.876	-0.994245	0.391761	-2.53789	0.0111524	0.0214878
DAD1	1455.11	0.764595	0.122715	6.23066	4.64486e-10	2.72264e-09
STX4	648.653	1.34096	0.220064	6.0935	1.10465e-09	6.21056e-09
SFSWAP	790.682	-0.635116	0.116099	-5.47045	4.48887e-08	2.10526e-07
SMS	3087.82	1.42585	0.251658	5.66583	1.46317e-08	7.2775e-08
SLC4A9	9.47591	2.78245	0.622494	4.46985	7.8275e-06	2.68748e-05
PIBF1	221.502	0.0689315	0.178252	0.386709	0.698972	0.760531
TRIM37	1027.06	-0.960721	0.121388	-7.91443	2.48382e-15	2.43633e-14
KDM4A-AS1	36.9199	0.218032	0.295456	0.737949	0.460545	0.546933
F11R	2644.46	0.482943	0.181378	2.66263	0.00775328	0.0155113
PRTN3	31.137	4.87377	0.821389	5.93357	2.96409e-09	1.58964e-08
HTRA1	263.545	-0.303441	0.355655	-0.853191	0.393554	0.481178
GGCT	766.756	-1.43044	0.19612	-7.29367	3.01622e-13	2.44585e-12
EIF2B3	440.597	-1.81932	0.195159	-9.32224	1.13909e-20	1.78684e-19
AANAT	4.917	2.90208	0.852317	3.40493	0.000661819	0.00164143
PLEKHA8	1268.49	1.94413	0.161823	12.0139	3.00195e-33	1.1373e-31
STRN3	1470.3	-0.203284	0.131832	-1.54199	0.123076	0.180147
KCNMA1	17.3716	5.46287	1.30145	4.19753	2.69836e-05	8.53044e-05
ZNF23	438.675	0.230468	0.109573	2.10332	0.0354374	0.0603645
TSEN34	5228.1	0.324747	0.115202	2.81893	0.00481839	0.0101016
PTER	382.588	-0.478517	0.114269	-4.18764	2.81873e-05	8.87021e-05
ATXN3	669.082	1.76702	0.184273	9.58914	8.88218e-22	1.55255e-20
LNPK	2293.81	2.37595	0.229052	10.3729	3.29255e-25	7.30018e-24
STXBP5	1390.65	0.131713	0.210172	0.626695	0.53086	0.612984
ATL1	88.5275	1.81787	0.313237	5.80351	6.49405e-09	3.36582e-08
ABCC3	8.70039	-3.03121	0.725321	-4.17912	2.92638e-05	9.17403e-05
PLXNA4	2.96124	3.93547	1.6788	2.34421	0.0190673	0.0347861
SNURF	3.75725	0.521745	0.892331	0.584698	0.558751	0.639379
LINC01297-DUXAP10-NBEAP6	64.7713	-3.5554	0.325144	-10.9348	7.85508e-28	2.076e-26
RELCH	751.816	0.44746	0.11729	3.81499	0.000136187	0.000382704
NEUROG2	7.39401	1.7524	0.906867	1.93237	0.0533141	0.0865241
SRPK3	4.1668	4.28302	1.37537	3.1141	0.00184509	0.0042183
RNFT1	333.91	1.56568	0.16168	9.68382	3.53267e-22	6.37038e-21
CCDC24	219.615	0.996036	0.273206	3.64573	0.000266635	0.000711286
DNAJC17	276.836	-1.14849	0.271272	-4.23374	2.29836e-05	7.33469e-05
ZNF197	6.10856	0.570618	0.755163	0.755622	0.449876	0.536583
TTC26	364.53	-0.252443	0.137349	-1.83796	0.0660686	0.104653
SFXN5	379.815	-0.888774	0.197997	-4.48881	7.16207e-06	2.47186e-05
SPRY2	2315.72	-0.520416	0.135251	-3.84777	0.000119197	0.000338358
SRRD	684.397	-0.21323	0.120437	-1.77047	0.0766485	0.119351
CMIP	808.524	-0.826295	0.228057	-3.62319	0.000290996	0.000769807
ANAPC15	379.035	-0.688932	0.174917	-3.93862	8.19506e-05	0.000238994
EPB41L5	895.366	0.567922	0.134712	4.21584	2.48855e-05	7.90041e-05
FGFR2	169.557	-0.931426	0.292348	-3.18602	0.00144244	0.00336385
MECP2	696.437	-0.28773	0.152656	-1.88483	0.059453	0.0952517
C8orf82	285.743	-0.0426422	0.13916	-0.306426	0.759281	0.809775
DNAI2	20.6065	3.39093	0.546671	6.20287	5.54416e-10	3.228e-09
PKP4	1468.14	-1.5616	0.119021	-13.1204	2.51678e-39	1.3675e-37
PRELID3A	78.6635	-0.747725	0.289502	-2.5828	0.00980017	0.019146
FAM210A	974.597	2.04711	0.255931	7.99868	1.25764e-15	1.26979e-14
ERI3	719.048	-0.677789	0.132722	-5.10682	3.27625e-07	1.37144e-06
IGDCC4	13.9558	-0.721972	0.449671	-1.60555	0.108372	0.161109
ERI3-IT1	30.3904	-0.623438	0.371999	-1.67592	0.0937546	0.14252
INSIG2	1648.89	4.93203	0.382093	12.9079	4.06079e-38	2.06388e-36
TMEM53	39.9147	0.810541	0.26758	3.02915	0.00245241	0.00547417
RNU5F-1	109.2	-1.34271	0.313098	-4.28846	1.79916e-05	5.83975e-05
RNU5D-1	68.4213	-2.15866	0.416947	-5.17731	2.25113e-07	9.63321e-07
TMTC4	145.138	-1.21192	0.199873	-6.06345	1.33236e-09	7.42967e-09
UBL7	602.764	-1.20973	0.144599	-8.36613	5.95421e-17	6.76421e-16
C2CD6	3.23636	2.011	1.15513	1.74093	0.0816955	0.126164
SNORD160	5.99623	-0.787462	0.597039	-1.31895	0.187187	0.25833
SNORD55	35.4684	0.411191	0.296178	1.38832	0.165039	0.231812
SNORD46	57.3695	-0.937683	0.278365	-3.36854	0.000755682	0.00185943
SNORD38A	12.4026	-0.940119	0.464883	-2.02227	0.0431487	0.0718116
SNORD38B	16.2718	-0.286022	0.409	-0.699319	0.484353	0.570245
PUS1	434.678	-0.808303	0.177602	-4.55122	5.33365e-06	1.8737e-05
SLC2A11	553.94	0.599426	0.212616	2.81928	0.00481309	0.0100917
CALCRL	862.079	1.79507	0.142438	12.6025	2.04656e-36	9.52258e-35
FAM228B	20.8162	0.674356	0.474018	1.42264	0.154841	0.219267
ATL2	1452.38	-0.792805	0.0875541	-9.05503	1.36527e-19	1.961e-18
FAU	4543.14	-0.0777602	0.141372	-0.550038	0.582293	0.659874
ENO3	731.678	2.0426	0.256478	7.96405	1.66496e-15	1.66274e-14
RALBP1	1085.52	-0.297552	0.147539	-2.01677	0.0437196	0.0726789
LINC01144	23.0203	0.234838	0.40368	0.581742	0.560741	0.640965
TAP1	3513.36	-1.15765	0.254101	-4.55588	5.21655e-06	1.83451e-05
NKIRAS2	533.325	0.0849199	0.115397	0.735893	0.461796	0.547867
HDHD5	1416.88	1.54848	0.244098	6.34368	2.24336e-10	1.35874e-09
MATR3	11058.2	0.493666	0.126101	3.91484	9.0463e-05	0.000262152
ZNF79	201.094	-0.18425	0.171627	-1.07355	0.283024	0.366666
MMP24-AS1-EDEM2	16.4607	1.73868	0.484864	3.58591	0.000335902	0.000880003
ERGIC3	2444.74	0.433821	0.140455	3.08868	0.00201047	0.00456794
RELA	1133.74	1.37036	0.192635	7.11375	1.12933e-12	8.64828e-12
STK36	748.617	-0.223496	0.14858	-1.50421	0.132528	0.192026
CANX	11116.5	0.804612	0.139178	5.78118	7.41781e-09	3.81112e-08
FAM168A	1228.4	0.636035	0.184992	3.43818	0.000585638	0.00146859
SHC1	9656.37	1.66483	0.178179	9.34354	9.31697e-21	1.47836e-19
GCDH	275.728	0.591479	0.146194	4.04584	5.21365e-05	0.000156837
SYTL4	176.139	-0.707634	0.199765	-3.54234	0.000396596	0.00102519
YIPF5	1588.58	1.45963	0.115126	12.6785	7.77782e-37	3.69178e-35
ENAH	16323.2	0.160747	0.137006	1.17329	0.240681	0.319708
TK1	1567.06	-0.310847	0.114621	-2.71194	0.00668897	0.0135919
CSDE1	14228.9	0.0275104	0.124392	0.22116	0.824968	0.864207
SMARCA1	2288.04	-0.681858	0.123225	-5.53342	3.14047e-08	1.50404e-07
PRR36	15.3975	0.307005	0.422959	0.725852	0.46793	0.55391
AVPR2	6.19153	0.341658	0.719735	0.4747	0.635001	0.705519
MIER1	1591.02	-0.227375	0.0975186	-2.33161	0.0197213	0.035825
FAH	479.191	0.15426	0.151624	1.01738	0.308971	0.394819
RPS15AP10	40.6406	0.733862	0.32597	2.25132	0.0243653	0.0432434
ZNF133	395.562	0.101903	0.163263	0.624168	0.532517	0.614597
NDRG2	193.201	-1.80988	0.275795	-6.56242	5.29424e-11	3.42942e-10
RPS15	7337.71	0.195722	0.122949	1.5919	0.111407	0.165191
LRRCC1	455.828	-1.2178	0.152342	-7.99391	1.3073e-15	1.3167e-14
PSD	64.4247	0.984754	0.286123	3.44171	0.000578041	0.00145152
TMEM183A	1789.69	-0.520495	0.118514	-4.39183	1.12398e-05	3.77817e-05
ATG101	757.512	1.27424	0.163868	7.776	7.48551e-15	6.97381e-14
CLK4	528.75	1.05154	0.130454	8.06063	7.58994e-16	7.78216e-15
PGM3	1380.27	0.0930669	0.139043	0.669341	0.503278	0.587543
LOC101929626	7.5318	-0.873089	0.646353	-1.35079	0.176762	0.245854
ARHGEF28	175.183	-1.59949	0.263972	-6.0593	1.36715e-09	7.6087e-09
BID	700.685	-0.200391	0.195942	-1.02271	0.306447	0.392168
CNTF	3.10674	-1.27409	1.06369	-1.19779	0.230998	0.308682
TAFA5	17.3251	1.26569	0.573067	2.20862	0.0272008	0.0476968
NRM	949.289	-1.49587	0.205056	-7.29496	2.98745e-13	2.42371e-12
B3GALT6	548.93	-0.0387979	0.104915	-0.369802	0.71153	0.770641
CEP164	883.837	0.457767	0.126038	3.63198	0.000281258	0.000747276
IFT22	565.803	-0.149406	0.098879	-1.511	0.130788	0.189922
EXO5	326.552	-0.49655	0.223806	-2.21867	0.0265092	0.0466176
LMF1	142.001	-0.105641	0.170254	-0.620491	0.534934	0.616698
EPS8L2	166.309	1.1012	0.178245	6.17799	6.49218e-10	3.7522e-09
CRTC3	475.429	-0.0302108	0.185618	-0.162758	0.870709	0.898505
TMEM205	515.987	-0.621587	0.254431	-2.44305	0.0145637	0.0272963
NSUN4	341.473	-1.30146	0.153018	-8.50526	1.81188e-17	2.14696e-16
TLE1	180.357	0.102576	0.23665	0.433449	0.664688	0.730397
KLHDC7A	2.83525	0.309327	0.918653	0.336718	0.73633	0.790915
ENSA	3534.82	-0.000803338	0.105748	-0.00759673	0.993939	0.995385
TMED8	1056.76	-0.504902	0.167435	-3.0155	0.00256554	0.00570588
MMP11	444.395	0.236397	0.189053	1.25042	0.211145	0.286064
MOB3C	231.603	0.173486	0.251781	0.689034	0.490802	0.575909
SH2B1	728.061	-0.052492	0.139901	-0.375208	0.707506	0.767408
RDM1	157.921	-1.87975	0.277171	-6.78191	1.18599e-11	8.20019e-11
DIDO1	3608.79	0.323362	0.10661	3.03314	0.00242025	0.00540825
PRRC2A	14901.4	-0.632621	0.195839	-3.23032	0.00123653	0.0029279
CFAP45	8.12831	-2.30538	0.658312	-3.50196	0.000461847	0.00118038
ADAT1	925.796	-1.73888	0.178373	-9.74859	1.8705e-22	3.45603e-21
TMEM234	315.517	0.742113	0.177755	4.17493	2.98077e-05	9.32508e-05
FAM120B	1883.51	0.57288	0.143201	4.00054	6.3198e-05	0.000187584
DEDD2	649.946	0.536732	0.196615	2.72986	0.00633606	0.012932
PRUNE1	618.951	0.0725797	0.164736	0.440583	0.659515	0.726064
ZNF511	1689.07	3.02611	0.356949	8.47771	2.29672e-17	2.71174e-16
TSC22D4	1277.32	0.99642	0.129691	7.68305	1.55341e-14	1.39984e-13
NDUFB3	783.961	0.28371	0.120954	2.34559	0.0189968	0.0346728
MLEC	4288.79	0.0414361	0.077602	0.533956	0.593372	0.669855
PLEKHA7	44.1216	1.66965	0.333161	5.01154	5.39964e-07	2.18767e-06
IFT52	756.476	-0.795166	0.104727	-7.59273	3.13247e-14	2.75224e-13
LINC00853	12.8981	-1.92239	0.566358	-3.39431	0.00068802	0.00170131
ETNPPL	3.5913	1.47621	0.949476	1.55476	0.120004	0.176229
SPECC1L	402.103	-0.48765	0.118761	-4.10615	4.02313e-05	0.000123248
EDF1	3269.49	1.03421	0.0752111	13.7508	5.03758e-43	3.43846e-41
POPDC2	9.51454	1.49637	0.713547	2.09709	0.0359856	0.0611658
USP33	2337.44	0.522833	0.109925	4.75626	1.97211e-06	7.40181e-06
CCDC148	38.5747	-0.450422	0.323125	-1.39396	0.163331	0.229804
EVI5	694.031	-0.503524	0.121106	-4.15772	3.21437e-05	9.99528e-05
LINC01389	27.1002	-3.03662	0.42256	-7.18624	6.66007e-13	5.20147e-12
WDR78	134.747	1.53468	0.200948	7.63721	2.21977e-14	1.97342e-13
SIGIRR	1136.89	0.613686	0.23259	2.63849	0.00832766	0.0165471
C16orf70	831.441	0.384084	0.113844	3.37377	0.000741453	0.00182605
BBS12	183.652	0.449381	0.163606	2.74673	0.00601918	0.012354
SPATA6	321.32	-0.336753	0.217821	-1.54601	0.122103	0.178834
GFOD2	1133.83	-0.000709897	0.119344	-0.00594831	0.995254	0.996098
DDX28	528.994	-1.40714	0.121508	-11.5806	5.16702e-31	1.72422e-29
LRIF1	779.909	0.609089	0.141017	4.31926	1.56553e-05	5.13799e-05
DRAM1	421.129	0.839174	0.103236	8.12865	4.34082e-16	4.54671e-15
BLOC1S4	337.985	0.081427	0.148594	0.547983	0.583704	0.660837
LIN7C	2371.95	0.167326	0.141782	1.18016	0.237936	0.316673
UFSP2	875.49	-0.742311	0.389207	-1.90724	0.05649	0.0910432
SIDT1	15.5611	0.323412	0.723436	0.447051	0.654839	0.722264
RIMS1	104.342	0.713873	0.215556	3.31178	0.000927059	0.00224533
KPNA4	2996.96	-0.108618	0.203694	-0.53324	0.593867	0.670231
KPNA3	531.69	-1.0705	0.243034	-4.40472	1.05919e-05	3.57567e-05
PAF1	1063.31	-0.242937	0.101603	-2.39106	0.0168	0.0310267
PSPH	732.145	0.880683	0.265161	3.32132	0.000895926	0.00217599
FAM110D	71.8368	-0.797503	0.36686	-2.17386	0.0297154	0.0515586
SPEF2	145.032	1.44248	0.317322	4.54577	5.47336e-06	1.91829e-05
FHL1	274.657	1.53599	0.215145	7.13932	9.37967e-13	7.23987e-12
MTUS2	47.4685	0.161511	0.387775	0.416506	0.677039	0.741551
SATB2	302.046	-0.575363	0.224428	-2.56368	0.0103568	0.0201286
ACIN1	3282.2	0.235753	0.0649297	3.63089	0.000282445	0.000750068
DPY19L1	1069.24	0.500506	0.162912	3.07224	0.00212455	0.00480205
TTC39A-AS1	10.4591	-0.748993	0.474951	-1.57699	0.114797	0.169487
TRIM55	88.063	1.01077	0.602941	1.6764	0.0936595	0.14239
NAP1L1	14938.5	0.412598	0.167377	2.46508	0.0136983	0.0258534
SLC52A2	919.515	-0.537762	0.121004	-4.44417	8.82331e-06	3.00564e-05
CFAP298	421.305	-0.424122	0.132416	-3.20296	0.00136025	0.0031961
SLC49A4	246.051	0.708554	0.187347	3.78204	0.000155549	0.000433136
LRP11	867.457	0.11008	0.116439	0.945387	0.344462	0.43239
UTP4	1424.27	-1.1544	0.269645	-4.28119	1.85894e-05	6.02551e-05
BBS1	330.627	0.791619	0.147357	5.37213	7.78116e-08	3.55053e-07
SMU1	2529.67	0.0340169	0.137541	0.247321	0.80466	0.848142
PARVA	727.891	0.529176	0.124685	4.2441	2.19474e-05	7.02708e-05
SLC45A2	3.41784	-0.38101	0.936273	-0.406943	0.68405	0.747445
RNF19A	1526.88	1.60966	0.164048	9.81217	9.98037e-23	1.88622e-21
KANK1	1374.46	-0.873581	0.107206	-8.1486	3.68151e-16	3.8857e-15
NFYC	686.72	-0.318975	0.115408	-2.7639	0.0057115	0.011781
FRMD4A	16.226	-0.756382	0.617276	-1.22535	0.220442	0.296834
FGFR1	333.097	2.15865	0.17687	12.2047	2.93256e-34	1.17859e-32
RAD21L1	4.75193	-0.452105	0.908259	-0.497771	0.618646	0.691861
C1orf109	408.687	-1.80298	0.264616	-6.81357	9.52063e-12	6.63272e-11
BTF3L4	1445.13	0.139047	0.179056	0.776553	0.437422	0.523993
SLC22A4	16.7161	-0.0943921	0.445983	-0.21165	0.83238	0.870372
TMEM70	602.474	-0.570602	0.233424	-2.44449	0.0145059	0.0272096
FOXL2NB	479	0.575069	0.188892	3.04443	0.00233119	0.00522903
HLA-DPA1	184.001	0.414787	0.396986	1.04484	0.296096	0.380833
CAB39L	53.9578	-0.339079	0.239185	-1.41764	0.156295	0.221053
UST	48.6653	1.435	0.420575	3.41199	0.000644905	0.00160237
DYNC2LI1	253.194	-0.577084	0.262762	-2.19622	0.0280761	0.0490182
MTMR2	956.371	-0.767365	0.0907373	-8.45699	2.74363e-17	3.21413e-16
DHDDS	522.505	-0.944256	0.141377	-6.679	2.40584e-11	1.60955e-10
TSC22D3	728.59	3.9165	0.253409	15.4553	6.9528e-54	9.04302e-52
NRTN	36.3848	1.97621	0.379186	5.2117	1.87115e-07	8.1165e-07
NOTCH4	116.961	-0.460893	0.369016	-1.24898	0.211672	0.286685
ROR2	241.744	-0.74015	0.152511	-4.8531	1.21549e-06	4.70417e-06
YBX1	16138.6	0.46425	0.100202	4.63314	3.60167e-06	1.30095e-05
CAPZA2	2864.05	0.683915	0.115256	5.93385	2.95909e-09	1.58753e-08
CCDC90B	619.134	0.632793	0.209221	3.02452	0.00249031	0.00555578
LGALS3BP	4481.61	-0.457263	0.161304	-2.83479	0.00458553	0.00966366
LDHA	44338.7	1.48199	0.0831461	17.8239	4.60733e-71	1.22748e-68
ECHDC2	5.34466	0.781455	0.607985	1.28532	0.198681	0.271623
FLOT1	5217.55	0.572818	0.114033	5.02328	5.0796e-07	2.06662e-06
ANAPC13	695.096	-1.25142	0.195593	-6.39805	1.57369e-10	9.69211e-10
HDHD3	338.277	-0.239136	0.160066	-1.49398	0.13518	0.195252
TTC21B	1058.98	1.67462	0.197019	8.4998	1.89918e-17	2.24879e-16
ARMC5	252.443	0.657801	0.207382	3.17192	0.00151434	0.00351876
PCDHGA5	26.1147	0.16019	0.353537	0.453108	0.650471	0.718454
SURF4	4235.42	0.340872	0.082369	4.13835	3.49813e-05	0.000108247
TBXA2R	83.5016	-1.10449	0.292213	-3.77975	0.000156988	0.000436774
DGCR2	875.536	-0.894255	0.122882	-7.27734	3.40474e-13	2.74741e-12
LOC100507564	25.9541	1.43842	0.393707	3.65353	0.000258658	0.000692577
USP45	911.97	-0.781185	0.098634	-7.92004	2.37443e-15	2.33179e-14
CCDC138	2320.08	-0.272635	0.171693	-1.58792	0.112304	0.166252
LINC01771	12.1667	-0.957917	0.493596	-1.94069	0.0522961	0.0851061
XPOT	5492.39	0.155362	0.237126	0.655186	0.512348	0.595611
FEM1A	1308.48	-0.178715	0.178554	-1.0009	0.316873	0.40312
ERBIN	2672.12	0.228281	0.109418	2.08633	0.0369491	0.0625653
TRAPPC3	856.664	-0.37447	0.147013	-2.54719	0.0108595	0.0209922
ITGA2	677.625	1.02028	0.227865	4.47758	7.54952e-06	2.59744e-05
AUH	210.274	0.140913	0.15081	0.934375	0.35011	0.438049
DGAT2	332.575	0.614904	0.316526	1.94267	0.0520562	0.0847908
TFDP1	1528.64	-0.791569	0.110003	-7.19587	6.20617e-13	4.87463e-12
ATAT1	620.811	0.506141	0.179487	2.81993	0.00480341	0.0100727
PANK2	891.914	0.174001	0.0890786	1.95334	0.0507796	0.0829517
ADGRG1	323.121	-0.259436	0.35236	-0.736283	0.461559	0.547664
C17orf80	496.061	-0.306096	0.163425	-1.87301	0.0610671	0.0975727
CASC1	13.456	0.733677	0.454238	1.61518	0.106271	0.158629
CYB5RL	125.894	-1.0219	0.381869	-2.67604	0.00744988	0.0149777
C10orf95	17.4147	0.0864448	0.397944	0.217228	0.82803	0.866811
MEA1	2128.24	1.43991	0.161444	8.91898	4.70595e-19	6.46159e-18
CDR2	317.163	-2.49132	0.248858	-10.011	1.36352e-23	2.73665e-22
CDO1	250.394	0.911582	0.240856	3.78475	0.000153861	0.00042865
CDC42	6702.05	0.210288	0.129834	1.61967	0.105303	0.157354
YWHAH	2581.36	0.17895	0.111143	1.61008	0.10738	0.159951
MCM9	356.615	0.0580414	0.115129	0.504141	0.614163	0.688105
WDR55	1246.96	0.661739	0.107093	6.1791	6.44674e-10	3.72855e-09
CDK5RAP2	1367.14	-1.99882	0.137649	-14.5211	8.90374e-48	8.08087e-46
ARL4A	861.651	0.994223	0.176138	5.64458	1.65585e-08	8.17188e-08
NBPF8	2111.16	-0.542797	0.113491	-4.78273	1.72927e-06	6.55441e-06
BAIAP2L2	10.7164	-1.39039	0.5477	-2.5386	0.0111298	0.0214543
DDX51	614.059	-1.20665	0.119944	-10.0601	8.28964e-24	1.68423e-22
COA8	507.824	0.904665	0.137701	6.5698	5.03831e-11	3.2752e-10
TCF12	1702.4	-0.366719	0.120332	-3.04757	0.00230701	0.00518184
LOC100507634	9.27887	-0.289675	0.555049	-0.521892	0.601746	0.677271
PFKFB4	4510.35	4.14108	0.28097	14.7385	3.64871e-49	3.58747e-47
ATXN1	56.8714	5.17938	0.923905	5.60596	2.07104e-08	1.01181e-07
EXD2	645.148	0.55406	0.107263	5.16543	2.3989e-07	1.02337e-06
VPS35	5815.65	0.54454	0.110128	4.94459	7.63033e-07	3.03194e-06
AURKB	749.965	-2.70167	0.186444	-14.4906	1.39025e-47	1.22803e-45
SPX	5.47372	0.715045	0.852797	0.83847	0.401767	0.489093
STRADB	549.4	-0.0250068	0.210225	-0.118952	0.905313	0.925598
CMC1	438.864	0.742761	0.167243	4.44122	8.94518e-06	3.04401e-05
SYN1	16.0131	0.480345	0.467059	1.02844	0.303741	0.389201
WNK4	27.0259	2.36015	0.409888	5.75804	8.50943e-09	4.34225e-08
SLC22A17	306.364	0.653128	0.168771	3.86991	0.000108874	0.000311084
LINC01135	9.51112	2.86519	0.681098	4.20672	2.59103e-05	8.20999e-05
NUP93	2096.68	-2.37764	0.0894882	-26.5693	1.53896e-155	5.08412e-152
CCDC13	24.7773	-0.142687	0.586929	-0.243108	0.807922	0.850396
TAMM41	362.946	-1.12856	0.144143	-7.82944	4.90032e-15	4.63064e-14
MIR324	4.48149	0.0182655	0.82477	0.0221461	0.982331	0.986572
MIR331	3.47761	0.119301	0.768051	0.15533	0.876561	0.903091
CDK5RAP1	512.288	-1.43711	0.114277	-12.5757	2.87181e-36	1.32135e-34
C6orf136	803.931	-1.56037	0.136193	-11.457	2.16775e-30	6.96631e-29
GABBR1	2271.39	0.309012	0.215182	1.43605	0.150989	0.214641
SF3A3	2800.22	-0.67983	0.0923314	-7.36293	1.79918e-13	1.48668e-12
AP3B2	111.818	0.0907077	0.240403	0.377315	0.705939	0.766156
WDR54	1067.76	1.8621	0.297171	6.26608	3.70252e-10	2.19205e-09
DMXL1	1764.12	1.17338	0.236151	4.96878	6.73769e-07	2.6954e-06
NEK11	194.041	0.386102	0.141351	2.73152	0.00630439	0.0128801
TM2D1	396.055	0.93307	0.17827	5.23402	1.65867e-07	7.24045e-07
CFD	544.499	2.0332	0.219578	9.25957	2.05262e-20	3.16871e-19
CTSB	2083.64	-0.134977	0.0774917	-1.74183	0.0815385	0.12598
TXNIP	1396.77	2.16296	0.233214	9.27456	1.78355e-20	2.76886e-19
ESYT1	6568.33	1.05252	0.215	4.89545	9.80816e-07	3.8364e-06
GDPD3	23.7511	0.435331	0.369999	1.17657	0.239366	0.318268
LRP2BP	43.1382	1.91417	0.284539	6.72727	1.72871e-11	1.17461e-10
LAPTM4B	1650.47	-0.511085	0.139583	-3.66151	0.00025073	0.000673205
SCN3B	40.3689	5.49704	0.661442	8.31069	9.51438e-17	1.05759e-15
ZNF442	143.802	-1.17268	0.232487	-5.04407	4.55729e-07	1.86607e-06
PLA2G12A	791.399	-0.109762	0.167934	-0.6536	0.51337	0.596584
RIOX2	1275.74	0.0326822	0.110264	0.2964	0.766925	0.816346
SHFL	226.134	0.288718	0.18687	1.54502	0.122341	0.179136
ANKRD13C	833.407	-0.352581	0.123938	-2.84481	0.00444375	0.00939244
IL34	3.85883	-1.74562	0.992298	-1.75917	0.0785488	0.121943
EEF1D	5331.69	-0.465166	0.135766	-3.42624	0.000612008	0.00152799
UBE2F	382.083	0.256519	0.156102	1.64328	0.100326	0.151079
THADA	1190.03	0.146438	0.121412	1.20612	0.22777	0.305134
STAMBP	881.427	-0.438735	0.179112	-2.4495	0.0143054	0.0268701
CAVIN2	6.47765	1.56747	1.0122	1.54857	0.121484	0.178134
EP300	2099.85	0.46687	0.240362	1.94236	0.0520931	0.0848343
ERN1	221.52	-0.239272	0.316038	-0.7571	0.44899	0.535713
FBL	3378.59	0.0389502	0.191266	0.203644	0.838632	0.874959
HLA-DOA	12.9815	0.49009	0.920546	0.53239	0.594456	0.670827
LINC00324	37.1779	0.0455268	0.376473	0.12093	0.903747	0.924283
MBNL1-AS1	116.551	-1.77877	0.208816	-8.51835	1.61846e-17	1.92744e-16
NEDD9	19.5477	-0.277598	0.829729	-0.334565	0.737953	0.792128
ITGB3BP	386.026	-1.34177	0.162908	-8.23636	1.77529e-16	1.93177e-15
DLEU2L	16.2334	-1.87404	0.451735	-4.14853	3.34612e-05	0.000103815
SLC25A37	873.566	-0.297045	0.112342	-2.64412	0.00819031	0.0163059
KLHL24	518.175	2.7174	0.222304	12.2238	2.31852e-34	9.40967e-33
TRAK1	904.638	-0.5922	0.137254	-4.31462	1.59881e-05	5.2316e-05
FAM83H-AS1	227.99	0.771604	0.159609	4.83433	1.33594e-06	5.13665e-06
ANKRD45	139.262	-1.51138	0.319747	-4.72679	2.28096e-06	8.48386e-06
CCNH	1072.16	-0.438362	0.104389	-4.19929	2.67747e-05	8.46603e-05
RPL36AL	2532.4	-0.367188	0.13296	-2.76165	0.00575107	0.0118538
KCNJ5	2.6891	6.56388	1.54513	4.2481	2.15594e-05	6.91491e-05
VWF	4.13638	-0.0257664	0.872685	-0.0295255	0.976446	0.982333
CEP57	1154.69	-0.283018	0.131033	-2.1599	0.0307805	0.0531721
NAGK	308.452	0.891502	0.209212	4.26124	2.033e-05	6.54984e-05
PSG4	8.17114	0.298857	1.85937	0.16073	0.872306	0.899899
RALGPS1	92.8774	-1.17339	0.223323	-5.25424	1.48637e-07	6.52281e-07
RPGR	145.922	-0.0952605	0.196318	-0.485236	0.627509	0.698934
DUS3L	317.152	0.125542	0.191988	0.653905	0.513173	0.596481
DGKA	17.7187	-0.0781606	0.448069	-0.174439	0.861521	0.892312
MIR3671	6.934	7.08793	1.26817	5.58908	2.28274e-08	1.10576e-07
OSMR	329.33	-0.0504176	0.277994	-0.181362	0.856084	0.888129
MEGF11	24.0675	2.27307	0.497246	4.57133	4.84646e-06	1.71275e-05
FAM71F2	15.2508	1.65118	0.815934	2.02367	0.043004	0.0715996
KCNMB3	85.7467	-0.252925	0.392674	-0.644108	0.519506	0.602231
CRYZ	954.889	-0.190249	0.19795	-0.961097	0.336504	0.424206
CFAP99	3.2601	0.672639	0.868106	0.774834	0.438438	0.524981
UBE2D3	6200.25	0.471199	0.1107	4.25653	2.07621e-05	6.67866e-05
RGS12	467.549	-0.322722	0.120531	-2.67751	0.00741722	0.0149139
SNRPB	2774.58	-1.23991	0.141743	-8.7476	2.17936e-18	2.83009e-17
ENHO	97.6451	-0.850455	0.335465	-2.53515	0.0112399	0.0216362
OASL	42.9836	-0.80266	0.633268	-1.26749	0.204981	0.278948
TEX45	3.80634	0.934463	0.822377	1.1363	0.255833	0.336667
FSTL5	396.041	-0.482765	0.383458	-1.25898	0.208038	0.282411
ING5	813.262	-0.835043	0.109405	-7.63261	2.30044e-14	2.04075e-13
CPT1C	1202.71	0.46511	0.127309	3.65338	0.000258809	0.000692871
MFSD2A	297.689	0.622791	0.253133	2.46033	0.0138809	0.026165
RRN3	3694.54	-0.382852	0.176364	-2.17081	0.0299459	0.0519041
TMEM144	606.812	1.60485	0.295016	5.43989	5.33137e-08	2.47439e-07
RFWD3	3364.9	-1.92509	0.0867515	-22.1908	4.2121e-109	5.35196e-106
FAM186B	10.6501	-0.686773	0.57617	-1.19196	0.233276	0.311274
ITPRIP	268.387	-0.182054	0.215226	-0.845873	0.397623	0.48522
TMEM120A	249.705	-0.402624	0.124793	-3.22633	0.00125388	0.0029643
RAB40C	329.436	0.152996	0.202056	0.757197	0.448932	0.535683
CHPF2	924.413	-0.0157118	0.112947	-0.139108	0.889365	0.913022
MEF2C	28.5187	1.74372	0.387286	4.5024	6.71899e-06	2.32818e-05
HECTD4	1689.43	0.271139	0.210957	1.28528	0.198694	0.271623
EIF4E3	369.575	0.172908	0.229894	0.752122	0.451978	0.538889
PKN3	404.363	-0.732879	0.127219	-5.76079	8.37208e-09	4.27349e-08
PCID2	481.876	-0.227922	0.132271	-1.72315	0.0848619	0.130444
C19orf71	16.6003	1.69313	0.568519	2.97815	0.00289998	0.00638437
PDIA4	2872.1	-0.645269	0.186329	-3.46307	0.000534053	0.00134823
APLP2	5270.35	0.824507	0.179544	4.59224	4.38518e-06	1.56412e-05
FIP1L1	1361.81	-0.44302	0.110188	-4.02057	5.80566e-05	0.000173508
ITPR1	865.206	1.38084	0.236792	5.83145	5.49488e-09	2.86414e-08
SNAPC5	611.552	-0.740506	0.190001	-3.89738	9.72373e-05	0.000280064
UTRN	756.819	-0.192616	0.205707	-0.93636	0.349088	0.437233
REEP5	1612.05	0.217601	0.141592	1.53682	0.124337	0.181704
BDNF-AS	19.117	0.0369064	0.471116	0.0783383	0.937559	0.951967
DHX9	9948.19	-0.39044	0.127085	-3.07229	0.00212427	0.00480205
ADAM32	20.8582	-0.856087	0.480642	-1.78113	0.0748911	0.117008
CD46	3652.97	0.217156	0.0867674	2.50274	0.0123237	0.0235116
DEPDC1-AS1	9.03812	0.689362	0.539004	1.27896	0.200913	0.274157
CEP104	714.909	0.357431	0.117031	3.05415	0.00225699	0.00507845
ACTG1	68452.2	0.194223	0.136011	1.428	0.153293	0.217441
ARNTL	64.8644	2.03359	0.29624	6.86466	6.66485e-12	4.71276e-11
LRRFIP1	2046.26	0.260704	0.137313	1.89861	0.0576163	0.0926505
RHOBTB1	157.723	1.84352	0.511879	3.60148	0.000316406	0.000832229
AFDN	1792.11	0.0107545	0.109031	0.0986362	0.921427	0.938587
CYHR1	501.766	0.210635	0.0794901	2.64983	0.00805331	0.0160599
CDAN1	590.906	-0.111364	0.117431	-0.948341	0.342956	0.43086
PISD	473.74	0.340975	0.151954	2.24393	0.0248367	0.0440232
HFE	443.591	1.37136	0.143707	9.54276	1.39074e-21	2.39046e-20
TRIP12	9031.17	0.329379	0.149995	2.19594	0.0280965	0.0490486
NOP14	1411.4	-0.422697	0.101379	-4.16946	3.0532e-05	9.5318e-05
SUPT3H	92.4994	0.311641	0.205518	1.51637	0.129427	0.188292
CORO7	109.758	-1.25837	0.291351	-4.31908	1.5668e-05	5.14112e-05
ZNF222	161.571	0.506872	0.201976	2.50957	0.0120879	0.0231017
TIAL1	1045.75	-0.43786	0.189162	-2.31474	0.0206271	0.0372574
MTCH1	3417.78	0.736109	0.242794	3.03182	0.00243084	0.00542823
CCNJ	424.367	-0.220258	0.127801	-1.72345	0.0848079	0.130385
ZRANB2-AS2	15.2895	0.196888	0.456519	0.431281	0.666264	0.731982
ASAH2B	387.985	-0.229365	0.110806	-2.06997	0.0384551	0.0648232
TYW3	1009.81	-0.278798	0.211111	-1.32062	0.186627	0.257687
GTPBP6	728.331	-0.605822	0.124697	-4.85834	1.18371e-06	4.58872e-06
HNRNPH1	11506.4	-0.34328	0.125566	-2.73387	0.00625946	0.012801
CPT1B	10.1419	0.253333	0.456048	0.555496	0.578555	0.656945
VGF	106.128	2.54488	0.392023	6.49167	8.48904e-11	5.38694e-10
VEGFA	2217.24	3.4242	0.280516	12.2068	2.85996e-34	1.15386e-32
WASF1	371.575	0.459216	0.119869	3.83098	0.000127633	0.000360137
ACER3	612.607	-1.31047	0.140298	-9.34065	9.57439e-21	1.51775e-19
SSX2IP	1879.52	-0.447684	0.139212	-3.21584	0.00130065	0.00306697
RSBN1	1140.15	1.89731	0.151777	12.5007	7.40184e-36	3.31338e-34
DLSTP1	22.4194	-0.132898	0.381281	-0.348558	0.727421	0.783793
UBR7	1906.4	-0.366435	0.157471	-2.327	0.0199655	0.0362049
SNORD45A	64.1354	-0.697496	0.264672	-2.63532	0.00840569	0.0166861
SNORD45B	26.4173	-1.50692	0.377503	-3.9918	6.55726e-05	0.000193935
ST3GAL5	157.041	0.370131	0.252542	1.46562	0.142751	0.204791
CFLAR	1250.25	0.0238026	0.186554	0.127591	0.898472	0.920007
ARAF	778.359	0.722749	0.103387	6.9907	2.73525e-12	2.00893e-11
UBE2L6	403.365	0.0397868	0.195887	0.203111	0.839048	0.875081
MCF2	73.705	-1.64287	0.342043	-4.80312	1.56208e-06	5.95901e-06
CSF1	151.911	-0.955522	0.265469	-3.59938	0.00031898	0.000838464
OSBP2	242.872	1.02326	0.193288	5.29393	1.19714e-07	5.3257e-07
TCP1	9213.47	-0.369604	0.122303	-3.02203	0.00251084	0.00559402
ANO10	302.039	0.00849888	0.134242	0.0633103	0.949519	0.961334
MLLT3	253.762	4.4574	0.22916	19.451	2.85629e-84	1.34801e-81
ANKDD1A	71.3971	1.62813	0.256015	6.3595	2.02413e-10	1.23375e-09
HINT2	313.931	-0.866235	0.188046	-4.6065	4.09509e-06	1.46699e-05
CRB3	4.08788	1.58214	0.757838	2.08771	0.0368243	0.0624053
MIGA1	766.995	0.41091	0.241395	1.70223	0.0887121	0.135718
SLC44A1	2036.6	0.02674	0.145955	0.183207	0.854636	0.886961
PREB	1440.11	-0.472918	0.150472	-3.1429	0.00167284	0.00385706
ARHGEF7	706.303	1.22018	0.123905	9.8477	7.01306e-23	1.33921e-21
TVP23B	1009.49	0.291317	0.104312	2.79273	0.0052265	0.0108648
EXOC3-AS1	115.247	0.0650914	0.271337	0.239891	0.810415	0.852259
SLC4A7	1107.62	-0.73644	0.138439	-5.3196	1.03997e-07	4.66928e-07
HOXC9	113.454	-0.289724	0.216123	-1.34055	0.180067	0.249986
TUBD1	277.944	-0.369557	0.20347	-1.81628	0.0693279	0.109271
MBD1	620.177	0.413817	0.136962	3.02139	0.00251616	0.00560436
KRIT1	1051.18	-0.176366	0.101836	-1.73186	0.0832993	0.128317
CHCHD10	1485.44	-1.65407	0.158096	-10.4625	1.28461e-25	2.87523e-24
FLYWCH1	810.328	-0.38881	0.13261	-2.93197	0.00336816	0.00731657
IFI44	16.755	-2.79693	0.681585	-4.10357	4.06821e-05	0.000124511
KRT80	97.0729	-2.43095	0.371031	-6.55187	5.68225e-11	3.67069e-10
HDDC3	300.294	0.114174	0.270717	0.421748	0.673209	0.738237
TMEM17	30.9806	-0.409961	0.392556	-1.04434	0.296329	0.381034
VAPB	953.958	0.306837	0.186909	1.64164	0.100664	0.151464
PRKCB	214.484	1.19659	0.285362	4.19325	2.74983e-05	8.67653e-05
ERCC4	527.765	-0.2458	0.117845	-2.0858	0.0369972	0.0626339
TPD52L2	3067.53	0.0953744	0.180868	0.527316	0.597974	0.673945
TMEM225B	5.4244	-1.03346	0.774385	-1.33456	0.18202	0.252359
OPRM1	12.2578	2.09872	1.4802	1.41787	0.15623	0.220999
RPS9	26550.7	0.129094	0.145519	0.887128	0.37501	0.46303
CLNS1A	2289.06	-0.205885	0.156651	-1.31429	0.188748	0.260115
PDZD4	250.733	2.41395	0.375252	6.43289	1.252e-10	7.78929e-10
NONO	8121.49	-0.0405497	0.127232	-0.318706	0.749949	0.801998
TNFAIP8L3	3.01784	2.06569	1.95688	1.0556	0.291149	0.375572
SLC25A18	21.212	-1.06929	0.440179	-2.42922	0.0151313	0.0282737
AGAP2	9.13585	0.556307	0.483604	1.15033	0.250006	0.330077
C6orf47	4079.34	0.581778	0.148054	3.92949	8.51268e-05	0.000247557
BCR	944.661	-0.778351	0.147594	-5.27358	1.33785e-07	5.9103e-07
PDCD6	1930.28	0.541235	0.104002	5.20407	1.94969e-07	8.43723e-07
POTEI	1015.48	0.229976	0.221735	1.03717	0.299658	0.384805
CDK19	671.573	1.68258	0.238193	7.06395	1.6184e-12	1.21458e-11
MORN1	199.86	0.0698111	0.209616	0.333044	0.739101	0.793116
SAMD13	14.0351	-1.86037	0.530417	-3.50737	0.000452551	0.00115807
ARL6IP1	3705.11	-0.290727	0.281064	-1.03438	0.300959	0.386295
FAM13A	1885.97	3.86913	0.256745	15.0699	2.55466e-51	2.75803e-49
CHMP3	127.868	0.426659	0.321731	1.32613	0.184795	0.255581
DMBT1	18.3231	1.92438	0.827405	2.3258	0.0200293	0.0363046
ZNF44	153.955	-0.25742	0.194818	-1.32134	0.186388	0.257478
UCHL5	1795.13	-1.04233	0.0882613	-11.8096	3.48279e-32	1.24252e-30
VAX2	41.3237	-0.321541	0.267061	-1.204	0.22859	0.30596
TXN2	666.053	-0.440777	0.104604	-4.21377	2.51148e-05	7.97014e-05
LRRC6	34.9472	0.679072	0.411168	1.65157	0.0986228	0.148772
OSCAR	51.8845	-0.961987	0.472332	-2.03668	0.0416824	0.0696661
EXOC2	840.713	-0.212796	0.186696	-1.1398	0.25437	0.334983
KIF13A	886.49	-0.231012	0.106384	-2.17149	0.029894	0.051825
KYAT3	1042.91	-1.01691	0.19018	-5.34709	8.93787e-08	4.03818e-07
LOC646626	7.71966	3.59859	0.774692	4.64519	3.39768e-06	1.2332e-05
CSRP1	25.6233	-1.65971	0.477809	-3.47359	0.000513544	0.00130183
ZNHIT6	744.28	0.295814	0.216496	1.36637	0.171822	0.239912
IL11RA	128.05	-0.397471	0.171545	-2.31701	0.0205035	0.0370502
COL24A1	18.0939	-0.148186	0.746362	-0.198545	0.842619	0.877921
SPATA33	430.693	-0.687143	0.18078	-3.80099	0.000144118	0.000403483
AP1S3	1098.46	-0.812722	0.197086	-4.1237	3.72831e-05	0.00011496
TYW5	444.685	0.171932	0.128873	1.33413	0.182163	0.252515
BET1	387.682	1.27066	0.145265	8.74721	2.18689e-18	2.83763e-17
GSAP	125.851	0.47665	0.278839	1.70941	0.0873743	0.133944
LYG1	54.5567	1.7709	0.353108	5.01518	5.29841e-07	2.15035e-06
PRPF4B	2864.34	-0.354793	0.11665	-3.04151	0.00235394	0.00527219
RCBTB1	431.102	-0.364709	0.104036	-3.50561	0.000455558	0.00116503
TAF4	416.904	-0.394083	0.219428	-1.79596	0.0725013	0.113752
PLA2G10	2.70217	3.20385	1.57216	2.03786	0.0415636	0.0694745
PLA2G6	128.967	0.941101	0.200305	4.69834	2.62287e-06	9.67715e-06
ERC1	1185.49	0.00645725	0.152363	0.0423808	0.966195	0.973919
SAE1	2829.06	-1.45386	0.136374	-10.6609	1.55167e-26	3.76681e-25
KIAA0825	71.1157	0.125656	0.269371	0.466479	0.640873	0.709941
C1orf112	520.424	-1.23365	0.114777	-10.7482	6.04254e-27	1.51688e-25
CLCA4-AS1	9.20315	0.0708104	0.562068	0.125982	0.899746	0.920933
GSTM2	238.292	0.0208485	0.135301	0.154089	0.877539	0.903634
DERL3	119.682	-2.21672	0.286449	-7.73863	1.00497e-14	9.23249e-14
CTU2	267.429	-2.42955	0.285477	-8.51052	1.73162e-17	2.05777e-16
RIPK1	683.34	0.340979	0.139514	2.44405	0.0145235	0.0272303
LINC01140	13.4358	-0.731718	0.467145	-1.56636	0.117264	0.172742
ECI2	1905.89	-0.516241	0.173241	-2.9799	0.0028834	0.00635209
PKN2-AS1	17.456	-0.286549	0.434301	-0.659795	0.509386	0.593122
MUC20	179.36	1.13198	0.344829	3.28273	0.00102807	0.00247138
SUPT20H	1269.19	-0.0665727	0.121331	-0.548688	0.583219	0.660515
ITPK1	1376.76	-1.18503	0.190639	-6.21608	5.09731e-10	2.97517e-09
NRXN1	296.07	0.479861	0.169679	2.82805	0.00468325	0.00984824
CCDC14	1281.88	-0.558741	0.114653	-4.87331	1.09741e-06	4.27323e-06
CEACAM1	10.5238	0.559776	0.744775	0.751604	0.452289	0.539182
PEMT	217.365	-1.12678	0.186503	-6.0416	1.52594e-09	8.4243e-09
TMEM218	131.528	-0.786403	0.22335	-3.52094	0.000430013	0.00110547
GBP3	307.731	-1.61113	0.166893	-9.65365	4.74359e-22	8.45249e-21
ORC5	649.786	-0.972883	0.0988455	-9.84246	7.38801e-23	1.40594e-21
ROBO3	119.805	1.60481	0.260525	6.15994	7.27746e-10	4.1667e-09
TTC7A	266.853	-1.61791	0.250446	-6.46014	1.04607e-10	6.55996e-10
TRIM68	120.673	0.380381	0.256882	1.48076	0.13867	0.19963
TTC21A	47.2888	0.427936	0.292849	1.46129	0.143936	0.206348
LRRC8C-DT	10.4051	0.914819	0.717855	1.27438	0.202529	0.275976
CES2	1237.37	0.103839	0.0849801	1.22192	0.221739	0.298361
ACSL1	1570.36	-0.860669	0.20557	-4.18674	2.82984e-05	8.8984e-05
GEMIN8P4	32.5061	-0.463255	0.315184	-1.46979	0.141618	0.203324
ZBTB25	1074.82	1.07732	0.288492	3.73433	0.000188217	0.000516954
DECR2	565.124	-0.457554	0.225764	-2.02669	0.0426938	0.0711477
VTRNA1-1	4.82978	-2.16016	0.942425	-2.29213	0.021898	0.0392652
ZNF644	2458.69	0.524173	0.164725	3.18212	0.00146202	0.00340472
TMEM14A	711.377	-0.0289687	0.258285	-0.112158	0.910698	0.929838
MRPL42	2034.96	-0.829696	0.171148	-4.84784	1.24814e-06	4.81813e-06
RNF121	399.077	-0.204564	0.10273	-1.99126	0.0464518	0.076683
FBXW7	591.496	-0.365414	0.126997	-2.87733	0.00401052	0.00856552
CYFIP1	4451.6	-0.490416	0.150768	-3.25278	0.00114281	0.00272159
SMIM30	490.122	-0.124594	0.160375	-0.776892	0.437222	0.523906
HHLA3	25.989	1.24545	0.380779	3.27081	0.0010724	0.00256463
TJAP1	652.763	0.217112	0.111539	1.94651	0.0515937	0.0841205
TDRKH	200.992	-0.795223	0.146427	-5.43086	5.60818e-08	2.59703e-07
ZBTB14	300.324	-0.218236	0.153614	-1.42068	0.15541	0.219895
GAS2	2.92161	0.995487	0.971616	1.02457	0.305567	0.391237
SLC6A8	1248.17	0.762269	0.23419	3.25491	0.00113427	0.0027035
ZFAT	287.223	0.715644	0.139205	5.14094	2.73369e-07	1.15842e-06
NDST2	484.083	0.473618	0.169653	2.79169	0.00524333	0.0108956
SAMD8	1381.59	0.687449	0.107403	6.40064	1.54729e-10	9.54018e-10
ZFP1	704.459	0.00882779	0.118855	0.0742734	0.940793	0.954488
IKBIP	1233.2	1.7936	0.166227	10.7901	3.83413e-27	9.71351e-26
C9orf85	145.444	-0.825734	0.191748	-4.30635	1.65967e-05	5.4243e-05
TMEM270	2.47602	-2.58204	1.48497	-1.73878	0.0820727	0.126699
ELMOD2	691.952	-0.422953	0.208354	-2.02997	0.0423592	0.0706186
PRG4	4.42775	0.887936	1.15494	0.768816	0.442003	0.528598
MRPS18C	925.249	-0.503781	0.189549	-2.65779	0.00786549	0.0157139
DLGAP4	389.534	0.604174	0.287868	2.09879	0.0358355	0.0609502
CEP112	358.707	0.279139	0.158156	1.76497	0.0775696	0.120615
BCHE	414.468	0.211297	0.424121	0.498201	0.618343	0.691569
DIPK1A	307.066	1.23029	0.23699	5.19132	2.08807e-07	8.98899e-07
SNORD21	19.324	0.0456091	0.39951	0.114163	0.909109	0.928502
SNORA66	18.4294	-0.311069	0.409431	-0.759758	0.4474	0.534163
NPIPB5	1186.27	0.452377	0.377875	1.19716	0.231244	0.308961
ABL2	1052.64	-1.20407	0.229684	-5.24228	1.58608e-07	6.9401e-07
AURKAIP1	1534.68	-1.12153	0.138307	-8.109	5.10386e-16	5.31896e-15
NCAPH	1000.91	-2.184	0.136415	-16.0099	1.08962e-57	1.74741e-55
ZNF445	1056.72	-0.084438	0.114154	-0.739686	0.459491	0.546112
PROM2	12.3634	-2.75391	0.628895	-4.37897	1.19241e-05	3.991e-05
TMEM74B	92.2491	6.97343	0.957442	7.2834	3.25509e-13	2.6318e-12
SIRPB1	13.1942	-0.545487	0.521865	-1.04526	0.295901	0.380661
PPIF	1208.9	-1.634	0.256078	-6.38084	1.76117e-10	1.08105e-09
TSPAN1	417.608	2.73986	0.229852	11.9201	9.29999e-33	3.43663e-31
CCDC18-AS1	293.038	0.84368	0.409216	2.0617	0.0392366	0.0659924
ASB7	442.046	0.246259	0.131799	1.86845	0.0616999	0.0984694
GEMIN7	327.656	0.00483853	0.154844	0.0312479	0.975072	0.98113
MORF4L1	3411.17	-0.2847	0.0918787	-3.09865	0.00194405	0.00442982
THEM6	305.659	-1.15136	0.192252	-5.98882	2.11363e-09	1.15186e-08
NIPA2	1477.19	-0.326081	0.110272	-2.95705	0.00310597	0.00679348
MYEOV	54.4414	-2.31311	0.338661	-6.83018	8.48101e-12	5.92845e-11
ST3GAL6	126.418	0.145045	0.26193	0.553757	0.579745	0.657979
FGGY	126.578	1.54896	0.35412	4.37412	1.21921e-05	4.07258e-05
EIF4E1B	26.8569	-1.66768	0.356254	-4.68117	2.85248e-06	1.04519e-05
TRIP10	341.053	-1.54988	0.183401	-8.45079	2.89335e-17	3.37871e-16
EZR	4943.84	0.524897	0.228224	2.29992	0.0214525	0.0385879
CPSF3	1293.83	-1.21436	0.188066	-6.4571	1.06728e-10	6.6854e-10
FBXW11	1352.17	0.28378	0.117846	2.40806	0.0160374	0.0297413
AP2A2	2692.78	0.162878	0.18938	0.860059	0.389757	0.477551
ZNF160	1782.22	1.77105	0.143363	12.3536	4.65781e-35	1.96772e-33
PUS10	114.597	0.779128	0.195159	3.99227	6.54443e-05	0.00019359
UBE2V1	129.666	0.11176	0.256977	0.434904	0.663632	0.72943
CNIH3	58.2277	1.22019	0.285983	4.26665	1.98432e-05	6.40426e-05
NUDT16L1	313.718	-0.329221	0.205659	-1.60081	0.109419	0.162579
SLC44A3	55.7031	-0.100831	0.398609	-0.252957	0.800301	0.844797
CTC1	710.978	0.326697	0.179515	1.81989	0.068776	0.108515
LOC729970	30.5741	-1.49484	0.33193	-4.50349	6.68477e-06	2.31681e-05
LOC101928118	4.53239	0.435627	0.869573	0.500966	0.616395	0.690045
JAKMIP1	186.961	1.15505	0.444946	2.59592	0.00943371	0.018511
CLASP2	1545.29	-0.480607	0.0725881	-6.62102	3.5673e-11	2.34947e-10
TBC1D2B	599.009	0.558122	0.105091	5.31086	1.0911e-07	4.88821e-07
RPS6	15378.7	0.114572	0.145796	0.785834	0.431965	0.518659
USP2	22.5157	-0.544559	0.460699	-1.18203	0.237194	0.315927
PTBP2	784.32	-0.833223	0.114154	-7.29914	2.89615e-13	2.35194e-12
ZNF224	519.619	0.22517	0.178228	1.26338	0.206452	0.280534
ALDH18A1	3863.18	1.69961	0.190422	8.92549	4.43726e-19	6.09772e-18
SYDE1	759.802	1.94045	0.271923	7.13605	9.6054e-13	7.40373e-12
NT5C2	3561.48	-0.140462	0.171375	-0.819617	0.412434	0.499311
ICA1	180.016	-0.267873	0.302875	-0.884433	0.376463	0.464507
TEAD2	1115.38	-0.0111156	0.110814	-0.100308	0.920099	0.937524
ANXA7	2342.48	-1.00725	0.145628	-6.91656	4.62727e-12	3.31741e-11
TRMT13	251.087	-0.216476	0.158867	-1.36262	0.173001	0.241375
LRRC39	5.89192	-2.13269	0.826788	-2.57949	0.00989451	0.0193143
ARFIP1	752.925	0.000997544	0.0957541	0.0104178	0.991688	0.99375
TUBGCP4	478.689	-0.629924	0.201824	-3.12116	0.0018014	0.00412583
RTCA-AS1	64.117	-0.1347	0.281201	-0.479017	0.631926	0.702954
CACNB4	157.998	3.85283	0.40028	9.62535	6.24953e-22	1.10053e-20
MIR553	8.17806	-0.44137	0.635334	-0.694706	0.487239	0.572926
SGCA	379.949	1.10943	0.293329	3.7822	0.000155445	0.00043292
BROX	1793.94	0.87153	0.121581	7.16832	7.59259e-13	5.90186e-12
CLK3	1460.25	2.32863	0.152859	15.2338	2.10825e-52	2.4524e-50
HLA-DMB	195.765	-1.21501	0.429367	-2.82976	0.00465824	0.00980439
KTN1	5338.53	0.536593	0.183935	2.91729	0.00353082	0.00762593
TAOK1	3902.89	-0.0279648	0.157175	-0.177921	0.858785	0.889981
CCDC92	465.733	0.389545	0.208632	1.86713	0.0618828	0.0987233
MKRN2	866.25	-0.328762	0.11099	-2.96208	0.00305573	0.00669246
FAM219B	1138.96	0.610872	0.124429	4.9094	9.13547e-07	3.59713e-06
NDUFS2	2446.28	-0.391485	0.115427	-3.39163	0.000694778	0.00171673
EXTL2	528.758	-0.264806	0.245053	-1.08061	0.279871	0.363208
DYNC2H1	2590.9	0.0823108	0.104274	0.789374	0.429894	0.516623
EEFSEC	108.347	-0.535329	0.255244	-2.09732	0.0359653	0.0611378
LOC102606465	78.8131	-0.0334788	0.212682	-0.157412	0.87492	0.901917
GNAT3	318.512	-1.88335	0.400581	-4.70155	2.58192e-06	9.5367e-06
ELOC	1226.28	-0.275461	0.143013	-1.92612	0.0540893	0.0875929
SPIN4	406.664	-0.405598	0.185845	-2.18245	0.029076	0.0506
TTC23L	17.4706	-1.28963	0.489099	-2.63674	0.00837074	0.0166284
RANBP3L	31.1211	-2.17527	0.53445	-4.07012	4.69898e-05	0.000142627
ECD	797.671	-0.616664	0.0930885	-6.62449	3.48448e-11	2.29859e-10
THRB	351.349	0.688348	0.140939	4.88402	1.03945e-06	4.05614e-06
SMAD5	1871.37	-0.116764	0.144734	-0.80675	0.419811	0.506311
SMAD3	155.334	0.151741	0.342349	0.443237	0.657594	0.724529
KIAA0040	186.577	-0.139005	0.192942	-0.72045	0.471248	0.557399
HSD3B7	1014.63	0.0864801	0.26849	0.322098	0.747378	0.800077
ADD1	1554.94	-0.00566987	0.0890295	-0.0636854	0.949221	0.961208
WSCD2	33.39	0.334507	0.45188	0.740257	0.459144	0.545779
F2	4.96561	1.59399	0.79225	2.01198	0.0442216	0.0734197
CRYBB2	24.5098	1.86317	0.351406	5.30205	1.1451e-07	5.1107e-07
OLFML1	41.3364	-0.919553	0.482456	-1.90598	0.0566526	0.0912964
STIMATE	330.262	0.0318048	0.142361	0.223409	0.823217	0.86292
ZNF773	324.405	0.0018374	0.171033	0.0107429	0.991429	0.993594
ZNF699	511.93	0.55637	0.176903	3.14506	0.00166052	0.00383132
TEX9	192.198	0.23929	0.158181	1.51276	0.13034	0.189453
CLIC1	24715.6	-0.353251	0.110387	-3.20013	0.00137365	0.00322438
GAA	768.422	0.771021	0.296831	2.59751	0.00939025	0.0184367
ACTG1P4	4.77584	0.592892	0.658264	0.90069	0.367753	0.455802
AKR1C3	30.5316	2.90112	0.398807	7.2745	3.47706e-13	2.80166e-12
ALPK1	117.344	-1.9374	0.401805	-4.82175	1.42306e-06	5.45386e-06
ABT1	534.476	0.40089	0.123704	3.24072	0.00119229	0.00282802
PDCD6IP	3674.9	0.367073	0.146545	2.50485	0.0122504	0.0233851
GALNT12	208.377	-0.291925	0.311845	-0.936122	0.349211	0.437342
EML2	99.3427	0.540128	0.243641	2.2169	0.0266301	0.0468046
MEMO1	1165.99	0.190941	0.131209	1.45525	0.145601	0.208318
ETFBKMT	43.9964	-0.848665	0.328823	-2.58092	0.00985384	0.019244
SF1	1727.87	-0.417777	0.19037	-2.19456	0.0281952	0.0492054
TBC1D23	1012.93	0.496898	0.0983618	5.05174	4.37795e-07	1.79799e-06
CEP97	645.42	-0.706482	0.116558	-6.06121	1.35101e-09	7.52394e-09
PDLIM5	900.264	-0.389329	0.124241	-3.13366	0.00172643	0.00396732
BTF3	7283.65	-0.0489941	0.108736	-0.450578	0.652294	0.719779
GPAT3	153.901	0.357638	0.350707	1.01976	0.307841	0.393569
CCNT2	1690.22	0.381601	0.088378	4.31782	1.57577e-05	5.16542e-05
RPUSD1	645.407	-1.40408	0.266063	-5.27724	1.31142e-07	5.80283e-07
PPFIBP2	75.0071	-0.365483	0.364033	-1.00398	0.315387	0.401718
RPL35A	7199.66	-0.0967314	0.183827	-0.526208	0.598744	0.674582
RPL34	5172.59	0.183933	0.1735	1.06013	0.289083	0.373289
ACTN3	2.70811	-0.485506	0.992326	-0.48926	0.624658	0.696745
CENPP	117.044	-2.8236	0.225284	-12.5335	4.89446e-36	2.22106e-34
SNX10	600.832	0.906337	0.262298	3.45537	0.000549538	0.00138436
JUND	2176.51	2.09924	0.218893	9.59026	8.78622e-22	1.5374e-20
VARS2	1846.82	-0.803473	0.222024	-3.61885	0.000295912	0.000781684
HDAC11	288.614	1.33484	0.145506	9.17377	4.56748e-20	6.79078e-19
ARIH2	1984.67	-0.94412	0.0910644	-10.3676	3.48136e-25	7.70845e-24
PCF11	1418.93	-0.43686	0.188286	-2.3202	0.0203303	0.0367724
PIK3R3	376.774	1.28947	0.324263	3.97663	6.98998e-05	0.000205959
NDUFAF6	293.309	-1.07341	0.163389	-6.56963	5.04409e-11	3.27767e-10
H3-2	258.385	-2.18349	0.246847	-8.84552	9.11031e-19	1.21948e-17
HDGFL2	1400.79	-0.116433	0.194073	-0.599945	0.548543	0.62988
SCARNA2	4458.93	1.5369	0.199919	7.6876	1.49919e-14	1.35394e-13
TDRD6	31.4782	2.00139	0.744466	2.68835	0.00718056	0.0144892
ZNF780A	1128.62	1.1319	0.132298	8.55572	1.1714e-17	1.41132e-16
ACP6	522.492	-0.359397	0.194634	-1.84652	0.0648161	0.102906
NT5E	58.2059	1.46831	0.322216	4.55691	5.19122e-06	1.82638e-05
DAB2IP	410.129	-0.721914	0.222524	-3.24421	0.00117778	0.00279761
KIAA1324	5.28207	0.416458	0.918779	0.453273	0.650352	0.718371
GLYCTK	160.776	0.512662	0.203118	2.52397	0.0116038	0.022259
PPP2R5C	1680.51	-0.465492	0.0845579	-5.50501	3.6915e-08	1.74917e-07
PFN1	15213.4	0.433547	0.126762	3.42016	0.000625832	0.00155944
KIF16B	387.84	-0.122998	0.142945	-0.860452	0.38954	0.477437
PHTF1	526.061	-0.658886	0.140591	-4.68654	2.77863e-06	1.02017e-05
IGFLR1	87.2193	-1.64857	0.268542	-6.13896	8.30628e-10	4.73114e-09
RC3H1	2118.23	0.650761	0.142442	4.56859	4.91008e-06	1.73449e-05
MOV10	2226.72	0.658025	0.187612	3.50737	0.000452558	0.00115807
NSD1	3020.95	-0.600106	0.112827	-5.31881	1.0445e-07	4.68706e-07
PPP1R13B	388.556	0.138469	0.167707	0.825659	0.408998	0.49595
PGAP6	858.861	0.308659	0.128518	2.40168	0.0163198	0.0302244
PPP1R35	366.318	0.174566	0.160371	1.08852	0.276367	0.359366
NTAN1	709.992	0.900214	0.191726	4.69532	2.6619e-06	9.80801e-06
SLC25A26	369.74	0.779312	0.154645	5.03935	4.67116e-07	1.91033e-06
GSTM4	215.501	-0.825695	0.173965	-4.74633	2.07145e-06	7.74998e-06
VDAC2	4072.26	0.341549	0.137837	2.47792	0.0132151	0.0250442
AFAP1	667.079	-0.937315	0.104944	-8.93159	4.19915e-19	5.78978e-18
RBM4	1106.3	-0.113002	0.113735	-0.99355	0.320442	0.40714
C11orf80	229.438	-0.688687	0.181191	-3.80089	0.000144177	0.000403578
ZSCAN2	190.586	0.766779	0.210957	3.63477	0.000278233	0.000739836
MORN3	16.0061	-0.825636	0.453066	-1.82233	0.0684046	0.108011
IFT80	13.881	0.87698	0.462091	1.89785	0.0577155	0.0927558
ABHD17B	696.511	0.406314	0.100512	4.04243	5.29e-05	0.00015896
TCTN3	872.46	0.277026	0.144297	1.91984	0.0548785	0.0887578
OTUD4	1731.6	-0.628557	0.093176	-6.74591	1.52066e-11	1.03967e-10
FAM193A	749.908	0.0142221	0.169374	0.0839684	0.933082	0.948178
MED7	385.831	0.256616	0.130982	1.95917	0.0500924	0.0819802
ECE1	691.224	-0.0410522	0.109773	-0.373974	0.708424	0.768184
EIF2AK2	2405.31	-1.09124	0.0911428	-11.9728	4.93274e-33	1.86025e-31
TADA3	1491.52	0.730407	0.172792	4.22709	2.36732e-05	7.54017e-05
RASSF1	480.094	1.01179	0.223075	4.53565	5.74259e-06	2.00924e-05
ARMC9	518.851	0.0337704	0.165925	0.203528	0.838723	0.874959
NRCAM	7.21172	2.39753	1.16132	2.06449	0.0389715	0.0655731
NRAD1	2.92926	-0.226585	0.881952	-0.256913	0.797246	0.842217
PFKM	1902.94	-0.801161	0.167051	-4.7959	1.61943e-06	6.15645e-06
ACOX1	1590.88	0.365744	0.0970095	3.77019	0.000163121	0.000452494
LINC02586	3.23877	0.0587823	0.975152	0.0602802	0.951933	0.963128
TTC7B	267.231	-0.230547	0.177601	-1.29812	0.194247	0.266581
ITGB1BP1	2862.7	-0.0527284	0.137996	-0.382101	0.702386	0.763441
RBM15-AS1	19.926	0.152017	0.445721	0.341058	0.73306	0.788018
GOLGA2	1059.93	0.612221	0.115385	5.30589	1.12122e-07	5.00957e-07
LAMTOR5-AS1	16.9586	0.0269956	0.4981	0.0541971	0.956778	0.966491
NCAPG	1907.46	-1.43615	0.139541	-10.2919	7.66137e-25	1.64994e-23
IKZF1	14.1425	0.48305	0.492531	0.980749	0.326716	0.413953
MATK	637.486	0.777464	0.116258	6.68738	2.27205e-11	1.52251e-10
MAGED1	1044.26	-0.542601	0.252217	-2.15132	0.0314507	0.0541995
DRAM2	348.215	-0.0922781	0.130377	-0.707777	0.479084	0.565089
KAT7	1093.89	-0.311738	0.085187	-3.65946	0.000252752	0.000677753
DBF4B	267.364	-1.59699	0.200627	-7.96	1.72042e-15	1.71418e-14
PIK3IP1	249.965	4.34866	0.46898	9.27258	1.81693e-20	2.81803e-19
MFN1	1479.28	-0.601955	0.129927	-4.63301	3.60379e-06	1.30143e-05
B4GALNT3	364.338	-0.0226986	0.122307	-0.185587	0.852768	0.885524
TOGARAM2	27.7745	0.644601	0.498556	1.29293	0.196034	0.268504
SHMT2	1965.54	0.128415	0.213961	0.600182	0.548385	0.62983
PIFO	20.201	0.547766	0.444987	1.23097	0.218334	0.294283
THUMPD2	366.555	-0.609609	0.185403	-3.28801	0.00100898	0.00242949
ZNF415	60.276	-2.63911	1.10658	-2.38493	0.0170823	0.0314951
PRNP	3220.67	0.485254	0.19507	2.48758	0.0128614	0.0244274
TEX46	4.41828	0.179088	0.869767	0.205903	0.836866	0.873624
SSBP2	685.021	0.623388	0.155509	4.0087	6.10547e-05	0.000181772
TMEM100	3.26091	1.8618	1.17945	1.57852	0.114445	0.168998
TULP3	894.179	0.181097	0.107946	1.67767	0.0934116	0.142052
SH3PXD2B	533.408	-1.27532	0.17615	-7.24001	4.48655e-13	3.56807e-12
UPK1A	151.569	6.29305	0.523166	12.0288	2.50848e-33	9.59146e-32
CALM1	5780.84	0.241459	0.110055	2.19398	0.028237	0.0492679
SF3B6	1795.7	0.274079	0.122903	2.23004	0.0257448	0.0454279
INKA2	77.3075	1.18275	0.277914	4.25582	2.0828e-05	6.69723e-05
INKA2-AS1	9.06043	2.8928	0.907389	3.18804	0.0014324	0.00334374
LOC101928718	3.13715	-0.288712	0.957173	-0.301629	0.762935	0.812728
LEMD2	593.985	0.10634	0.0986894	1.07752	0.281247	0.364679
UBE2G2	1251.48	-1.14763	0.146481	-7.83466	4.70116e-15	4.45518e-14
TDP1	542.894	-0.9216	0.17444	-5.2832	1.26948e-07	5.62553e-07
P2RY1	299.26	3.10595	0.195167	15.9143	5.03879e-57	7.77858e-55
ST7L	332.347	-0.117582	0.143499	-0.819389	0.412565	0.499337
PGAP2	392.478	-0.578629	0.156546	-3.69623	0.000218828	0.000594214
COP1	1272.22	0.102415	0.087177	1.17479	0.240079	0.319064
TBC1D4	318.358	0.314341	0.12965	2.42454	0.0153278	0.0286084
MST1R	7.85698	-1.79609	0.815722	-2.20184	0.0276764	0.0484361
SYNJ2	423.754	-0.756201	0.131253	-5.76142	8.34107e-09	4.26029e-08
APC	1675.37	-0.00153411	0.140663	-0.0109063	0.991298	0.993552
NPM1	26477	-0.407652	0.167331	-2.4362	0.0148423	0.0277807
ZNF451	3476.92	0.17651	0.115123	1.53324	0.125217	0.182812
VPS45	1106.66	-0.0446208	0.163858	-0.272313	0.785381	0.832345
LINC02716	4.7881	2.96207	0.856258	3.45931	0.000541557	0.00136572
KNSTRN	871.859	-1.83249	0.165481	-11.0737	1.68252e-28	4.74264e-27
C1orf159	192.759	-1.1985	0.22192	-5.40058	6.64258e-08	3.05038e-07
SAMD9L	159.358	-1.76046	0.248562	-7.08258	1.41497e-12	1.07066e-11
PERM1	3.99304	-1.22604	0.98475	-1.24503	0.21312	0.288291
WASHC2A	1533.86	0.618805	0.117709	5.25707	1.46371e-07	6.4268e-07
ANXA11	2246.33	-0.351986	0.11097	-3.17191	0.0015144	0.00351876
AMN1	99.0233	0.097403	0.271987	0.358117	0.720256	0.778102
MASP2	4.08038	3.89797	1.47653	2.63995	0.00829185	0.0164879
AP4B1-AS1	4.76996	1.35052	0.758267	1.78106	0.0749029	0.117008
MUSK	170.009	3.14345	0.337163	9.32324	1.12845e-20	1.77353e-19
PHF6	1356.12	-0.391577	0.178043	-2.19934	0.0278535	0.0486964
GAS2L1	963.358	-0.865237	0.201405	-4.29601	1.73898e-05	5.6611e-05
CCDC66	355.089	-0.586129	0.138051	-4.24574	2.17872e-05	6.97851e-05
TAF1	1140.18	-1.07975	0.181936	-5.93476	2.94276e-09	1.58123e-08
HIPK1-AS1	16.1001	1.57649	0.482887	3.26473	0.00109568	0.00261728
LILRB3	3.18171	0.604233	1.90061	0.317916	0.750549	0.802432
POLE	2180.23	-1.5992	0.156629	-10.2102	1.78575e-24	3.77199e-23
KAT8	427.231	-0.00213064	0.107791	-0.0197664	0.98423	0.987998
OLFML3	4.64757	2.0975	0.81825	2.56339	0.0103655	0.0201431
VEZT	1055.76	0.0255905	0.181227	0.141207	0.887707	0.911716
LPAR1	24.2721	1.64566	0.450572	3.65238	0.000259817	0.000695117
RAB15	429.192	0.174795	0.122391	1.42817	0.153244	0.21739
LIN9	648.493	-1.09223	0.123045	-8.87669	6.88798e-19	9.31061e-18
RPS6KC1	960.63	-0.371921	0.0842822	-4.41281	1.02037e-05	3.45096e-05
CHRNA7	370.152	-0.134392	0.271586	-0.49484	0.620713	0.693542
KMO	3.53331	-0.312149	1.39997	-0.222969	0.82356	0.863126
DNAJB4	1207.05	1.57133	0.234786	6.69261	2.19218e-11	1.47497e-10
TMCO1	1378.51	0.354501	0.186758	1.89818	0.0576719	0.0927038
MUTYH	291.569	-0.317887	0.161861	-1.96395	0.0495363	0.0811505
BRAT1	942.719	-0.952358	0.134165	-7.09841	1.26198e-12	9.60177e-12
HACE1	547.612	0.563484	0.182098	3.0944	0.00197213	0.00448763
POLR2B	4390.15	-0.368979	0.148569	-2.48356	0.0130078	0.0246657
MED23	1052.04	0.404973	0.092521	4.3771	1.20269e-05	4.02392e-05
KLHL7	514.273	0.476054	0.104879	4.53909	5.64964e-06	1.97755e-05
EFHC1	409.665	0.273864	0.17597	1.5563	0.119636	0.175766
PINLYP	2.60751	-1.2963	0.994801	-1.30307	0.19255	0.264685
ZNF850	476.663	-1.80736	0.297092	-6.08349	1.17593e-09	6.59561e-09
MAST1	130.221	0.313812	0.268776	1.16756	0.242985	0.322172
PRPF4	1426.02	-1.11873	0.22011	-5.0826	3.72298e-07	1.54358e-06
FITM1	3.7861	3.15901	1.0814	2.92121	0.00348673	0.00754438
RPRML	32.1238	1.7136	0.355685	4.81773	1.45202e-06	5.56227e-06
RAC3	1115.53	-1.84516	0.140786	-13.1061	3.03929e-39	1.646e-37
KIZ	156.174	0.437824	0.223346	1.9603	0.0499609	0.0817813
BAD	485.498	-0.661152	0.132648	-4.98424	6.22053e-07	2.49941e-06
ZCCHC3	982.946	0.903252	0.115943	7.79045	6.67693e-15	6.2381e-14
GREB1	29.1638	1.4215	0.326598	4.35244	1.34629e-05	4.46546e-05
CRH	30.3573	-1.91713	1.41589	-1.35401	0.175734	0.244609
COMT	487.487	0.311031	0.116429	2.67143	0.00755293	0.0151573
TMEM102	162.276	-0.444364	0.17885	-2.48457	0.0129709	0.0246099
ATP1A1-AS1	73.3842	1.46059	0.309359	4.72135	2.34288e-06	8.7044e-06
RNF34	810.579	-0.227636	0.0885823	-2.56976	0.0101768	0.0198164
RAB11FIP5	948.955	0.838341	0.190464	4.40158	1.07467e-05	3.62317e-05
NFKBIL1	1471.19	-0.434331	0.156796	-2.77004	0.00560493	0.0115815
SUSD4	9.77544	0.666783	0.560198	1.19026	0.233943	0.311986
CHST6	47.9744	-1.78089	0.502877	-3.54141	0.000397987	0.00102845
CREG2	108.623	1.50356	0.268377	5.60243	2.1137e-08	1.0298e-07
IFT88	710.402	0.224948	0.156917	1.43354	0.151702	0.215441
SUMF2	1935.87	0.631791	0.141623	4.46109	8.15445e-06	2.79103e-05
LOC101929099	16.4156	-1.6633	0.551371	-3.01667	0.00255571	0.00568555
PSMB8-AS1	13.2709	-3.63186	1.2345	-2.94197	0.00326135	0.00710512
RNF25	514.53	-0.306067	0.130958	-2.33714	0.0194317	0.0353728
ZSCAN21	171.734	-0.591756	0.153105	-3.86502	0.000111078	0.000317053
GNL3	3059.98	-0.888519	0.14402	-6.16941	6.85468e-10	3.94239e-09
PIK3R2	791.634	-0.181719	0.178739	-1.01667	0.309308	0.395103
JRKL	478.851	1.49087	0.17426	8.55545	1.17409e-17	1.41352e-16
IVD	990.709	0.0186452	0.110249	0.169119	0.865703	0.894905
WARS2-AS1	212.417	-0.382851	0.134107	-2.85482	0.00430606	0.00912828
UNC79	159.77	1.22466	0.271357	4.51309	6.38905e-06	2.22178e-05
CDK11B	856.782	-0.230877	0.113505	-2.03407	0.0419444	0.0700472
LINC00622	7.32594	5.24723	1.56194	3.35942	0.000781054	0.00191729
SETD7	1900.64	0.198324	0.14979	1.32402	0.185497	0.256362
CD99	3096.52	-0.247119	0.164795	-1.49955	0.13373	0.193514
BIK	65.2722	3.08322	0.417477	7.38536	1.5204e-13	1.26138e-12
LIPK	3.01867	1.87752	1.06808	1.75785	0.0787729	0.122222
ZNF410	1055.96	0.0968037	0.130903	0.739505	0.4596	0.546131
TNRC6C-AS1	6.39497	2.95823	0.782843	3.77883	0.000157566	0.000438086
C1orf50	288.362	0.0443247	0.140814	0.314775	0.752932	0.804355
ANKS3	231.646	-0.489687	0.131824	-3.7147	0.000203443	0.000555554
LOC100996724	513.827	0.675853	0.22002	3.07178	0.00212787	0.00480889
NOTCH2NLR	35.1407	-0.454765	0.284891	-1.59628	0.110426	0.163868
PEX11G	49.4921	0.0839581	0.284213	0.295405	0.767684	0.816997
RNF111	799.697	1.13869	0.171665	6.63321	3.28453e-11	2.17362e-10
LINC00623	92.9479	1.87952	0.383041	4.90685	9.2552e-07	3.63821e-06
TRPM7	2535.29	0.585404	0.0839572	6.97265	3.11027e-12	2.26923e-11
FAM72B	240.499	-2.52788	0.219768	-11.5025	1.28171e-30	4.16757e-29
RXRB	2194.95	0.835892	0.129234	6.46806	9.92678e-11	6.25126e-10
EMBP1	71.9424	-0.446766	0.26679	-1.6746	0.094013	0.142835
LSP1P5	2153.68	1.03333	0.165702	6.23608	4.48674e-10	2.63275e-09
LOC644634	137.311	1.38591	0.440505	3.14618	0.00165416	0.00381718
FAM72C	328.237	-2.0333	0.212948	-9.54833	1.318e-21	2.26778e-20
SRGAP2D	651.552	-0.742181	0.12293	-6.03743	1.56592e-09	8.63349e-09
LOC101927429	21.3188	0.459768	0.538319	0.854082	0.39306	0.480681
RNVU1-15	192.916	-2.07249	0.400106	-5.17986	2.22053e-07	9.51707e-07
NBPF15	1327.6	-0.302474	0.085004	-3.55835	0.000373194	0.0009694
MIR421	12.0597	0.19443	0.52809	0.368176	0.712742	0.771651
FAM72D	20.8397	1.19251	0.446666	2.66979	0.00758987	0.015224
LINC01145	269.445	1.57968	0.276689	5.70922	1.13493e-08	5.72248e-08
LOC100996740	46.8151	3.27913	0.345658	9.48662	2.38641e-21	3.99784e-20
RNVU1-14	392.831	-1.63351	0.370409	-4.41001	1.03365e-05	3.49373e-05
DHRS12	46.6082	-0.231011	0.372104	-0.620823	0.534716	0.61651
MST1L	23.452	-0.802921	0.377599	-2.12639	0.033471	0.0573224
MARF1	1347.82	1.07674	0.19308	5.57663	2.45227e-08	1.18475e-07
LOC441155	289.392	-0.0326164	0.155483	-0.209774	0.833844	0.871388
NBPF25P	458.739	-0.242147	0.139583	-1.73479	0.0827777	0.127632
GPR89A	2079.51	-1.12303	0.117019	-9.59702	8.22885e-22	1.44447e-20
ZC3H12A	143.256	0.933955	0.197335	4.73283	2.2141e-06	8.25005e-06
ANKRD20A3	6.42809	-0.590795	1.18038	-0.500512	0.616715	0.690309
ZNF85	340.506	-0.921528	0.210426	-4.37936	1.1903e-05	3.98649e-05
WDR19	274.216	0.342666	0.142453	2.40546	0.0161522	0.0299307
RUFY3	606.792	-0.508681	0.135246	-3.76116	0.00016913	0.000468033
DOP1A	731.971	0.990232	0.130596	7.58239	3.39259e-14	2.97446e-13
UQCRC1	3120.74	-0.293109	0.131116	-2.2355	0.0253848	0.0448839
USP4	623.534	0.462758	0.120652	3.83548	0.000125317	0.000354389
PEX11B	407.596	-0.335987	0.164376	-2.04402	0.0409514	0.0685552
GNRHR2	23.4601	-0.603922	0.375375	-1.60885	0.107649	0.160265
LIX1L-AS1	3.33416	-1.50432	1.06184	-1.41671	0.156568	0.221402
PRKCE	110.356	-0.247028	0.203539	-1.21367	0.224875	0.301942
TRAM1	4212.98	0.194071	0.124893	1.5539	0.120208	0.176498
ZDHHC12	468.639	-0.451548	0.173661	-2.60017	0.00931763	0.0183072
PROSER1	289.644	-0.710777	0.324131	-2.19287	0.028317	0.0493917
GATD3A	106.524	-1.33292	0.266754	-4.99683	5.82817e-07	2.35263e-06
SLC38A9	265.508	0.0690224	0.129732	0.532039	0.594699	0.670894
CLSTN1	1916.78	0.754717	0.132953	5.67655	1.37436e-08	6.85707e-08
MICB	2721	-1.29976	0.289428	-4.49081	7.0954e-06	2.4509e-05
SNX18	870.451	0.285286	0.166991	1.7084	0.0875627	0.134158
RNVU1-6	171.908	-3.0461	0.723666	-4.20926	2.5621e-05	8.123e-05
LINC01719	32.5279	0.486029	0.471414	1.031	0.302539	0.388022
NUDT4P2	5.80067	-0.934536	1.17034	-0.798513	0.424573	0.51127
HYDIN2	5.42983	-0.182732	1.2865	-0.142038	0.88705	0.911269
RNVU1-8	120.169	-2.79711	0.44514	-6.28367	3.3068e-10	1.97048e-09
DPH7	774.588	-1.18272	0.10211	-11.5828	5.0363e-31	1.68741e-29
PDIA3P1	543.239	1.05826	0.150564	7.02867	2.08509e-12	1.55282e-11
LZTFL1	501.855	0.51397	0.124264	4.13611	3.53245e-05	0.000109268
ATAD2B	726.957	-0.327768	0.119541	-2.74188	0.0061088	0.012527
TTN-AS1	245.308	0.436195	0.186672	2.3367	0.0194549	0.0354072
RPP25L	504.427	1.03377	0.152698	6.77005	1.28734e-11	8.8749e-11
DCTN3	515.494	-0.523644	0.119813	-4.3705	1.23964e-05	4.12996e-05
C9orf24	18.5636	2.40095	0.484612	4.95437	7.25658e-07	2.89247e-06
SLC25A32	1134.97	0.101405	0.168762	0.600877	0.547922	0.629386
NAT10	1814.23	-0.0404269	0.09815	-0.411889	0.680421	0.744416
SERINC2	176.396	1.249	0.199201	6.27006	3.60917e-10	2.14062e-09
ART5	3.64451	-0.674457	0.747324	-0.902496	0.366794	0.454857
ACO1	1343.14	0.212492	0.105107	2.02166	0.0432111	0.0718937
SP2	55.1986	-0.206673	0.342192	-0.603966	0.545866	0.627418
TRIM46	11.1348	1.44974	0.513895	2.82109	0.00478605	0.0100401
TMEM167B	444.549	-0.33447	0.120241	-2.78166	0.00540822	0.0112087
CA11	1439.68	1.25464	0.13392	9.36854	7.35405e-21	1.17708e-19
ATXN1-AS1	11.1586	4.66551	1.3266	3.51689	0.000436638	0.00112053
FAM120AOS	1167.98	0.466307	0.156135	2.98657	0.00282128	0.00623019
PARP11	109.4	0.47243	0.234808	2.01198	0.0442216	0.0734197
NUP43	1597.6	-0.88698	0.119182	-7.44221	9.90113e-14	8.33572e-13
TBC1D32	1189.97	0.559726	0.11218	4.98952	6.05292e-07	2.4374e-06
BCKDHB	871.574	0.152024	0.268854	0.565451	0.571767	0.651117
MFSD9	399.427	0.236657	0.185844	1.27342	0.202868	0.276369
NDUFA10	2108.89	-0.37213	0.173705	-2.1423	0.0321689	0.0553161
KANSL3	1875.43	-0.0209584	0.141324	-0.1483	0.882106	0.907262
NFAM1	10.8673	2.80602	0.709734	3.95361	7.69797e-05	0.000225332
SYNCRIP	6375.09	-0.558338	0.108716	-5.13574	2.81037e-07	1.18847e-06
CHD1L	3266.16	1.15465	0.288247	4.00576	6.1818e-05	0.000183838
TRIAP1	546.558	-0.749714	0.261436	-2.86767	0.00413501	0.00880749
CHMP5	1249.28	0.894768	0.124286	7.19929	6.05269e-13	4.76314e-12
CTDSPL2	1751.07	-0.0158168	0.164383	-0.096219	0.923347	0.940137
CELF5	12.1059	1.99001	0.564242	3.52688	0.000420492	0.00108256
TMX1	2029.13	0.403868	0.127598	3.16515	0.00155004	0.00359449
DCTD	2427.98	-0.272971	0.115769	-2.3579	0.0183787	0.0336339
GPR89B	1422.65	-0.985995	0.128978	-7.64469	2.09447e-14	1.86605e-13
PLAG1	190.807	-0.107042	0.312881	-0.342118	0.732262	0.787571
PDZK1P1	820.633	1.3111	0.167393	7.83246	4.78429e-15	4.52877e-14
RNVU1-7	46448.1	0.558085	0.15717	3.55083	0.000384016	0.000994853
PDE4DIPP1	17.3706	0.333484	0.407003	0.819366	0.412577	0.499337
AKTIP	524.263	-0.00644265	0.12891	-0.0499781	0.96014	0.969176
TIPIN	442.27	0.371287	0.151423	2.45198	0.0142071	0.0267069
DHRS1	112.461	-0.707863	0.205685	-3.4415	0.000578505	0.00145246
MRM1	317.97	-0.412064	0.174796	-2.35739	0.0184039	0.0336725
SETD6	554.934	-0.395622	0.14387	-2.74987	0.00596192	0.0122502
MIR5087	58.2368	-4.68817	0.566755	-8.27195	1.31781e-16	1.44924e-15
RNVU1-1	20.7584	-0.181987	0.352794	-0.515847	0.605961	0.680671
LOC100132057	4.04149	3.00033	1.28135	2.34153	0.0192048	0.0350099
RNVU1-3	36.3019	-4.23135	0.571535	-7.40347	1.32667e-13	1.10676e-12
FAM171A2	52.2498	-0.711828	0.339099	-2.09918	0.0358012	0.0609089
SCO2	320.326	-0.882006	0.195228	-4.51783	6.24756e-06	2.17486e-05
EGF	41.1261	-0.950481	0.351342	-2.70528	0.00682458	0.01383
MTUS1	142.907	1.96891	0.319167	6.1689	6.87647e-10	3.95217e-09
HDAC3	1426.58	0.800848	0.254909	3.1417	0.00167971	0.0038702
IER2	991.687	1.17843	0.135209	8.7156	2.89221e-18	3.70337e-17
CTNND2	3.90848	1.26065	1.80777	0.697351	0.485583	0.571327
SLC31A2	69.0028	-0.404134	0.35945	-1.12431	0.260881	0.342274
COL16A1	9.74617	1.04831	0.651391	1.60934	0.107542	0.160149
NDC80	895.017	-2.31866	0.191547	-12.1049	9.95071e-34	3.87655e-32
ACADM	1429.92	0.0981113	0.226786	0.432616	0.665293	0.731013
OAT	3451.38	0.184723	0.207259	0.891267	0.372786	0.460663
CPA3	3.82384	-0.662938	1.84282	-0.359741	0.719041	0.777289
EIF4E2	1320.39	0.103739	0.106452	0.974522	0.329798	0.41744
MOCS1	149.44	1.20305	0.208114	5.78073	7.43755e-09	3.82007e-08
POLR3D	685.562	-0.198447	0.123038	-1.61289	0.106768	0.159226
SYBU	25.4193	1.11623	0.441029	2.53098	0.0113746	0.0218624
ZDHHC8	456.043	-0.897912	0.17287	-5.19413	2.05679e-07	8.87009e-07
CLDN7	5.20403	-1.09647	0.86327	-1.27013	0.204037	0.277804
PDE2A	8.09879	3.15797	0.742919	4.25076	2.13043e-05	6.84108e-05
NBPF9	1274.89	-0.541863	0.14211	-3.81298	0.000137302	0.000385577
LTBP3	1053.17	1.5729	0.168611	9.32856	1.07321e-20	1.69477e-19
TMEM54	172.023	-0.360861	0.161533	-2.23397	0.025485	0.0450467
PPP4R2	2731.7	0.464529	0.0910444	5.10222	3.35687e-07	1.40306e-06
WIPI2	1141.34	0.781829	0.0933907	8.37159	5.68469e-17	6.47584e-16
FAM136A	1385.57	-0.241389	0.133032	-1.81452	0.0695982	0.109676
ATXN2	521.802	0.468651	0.226959	2.06492	0.0389309	0.0655249
LINC00869	139.227	1.67938	0.277449	6.05291	1.42253e-09	7.90357e-09
TBP	472.463	0.31674	0.124178	2.5507	0.0107506	0.0208083
CACNB3	317.414	1.05085	0.158111	6.6463	3.00544e-11	1.99613e-10
DXO	1223.2	0.445733	0.126615	3.52037	0.000430948	0.0011074
LMLN	495.909	2.11499	0.344954	6.13121	8.72132e-10	4.95729e-09
TXNL4B	596.944	0.0527636	0.255628	0.206408	0.836472	0.873379
ZNF239	298.241	-0.546293	0.149637	-3.65078	0.000261447	0.000699138
MTMR11	2188.57	1.51238	0.137663	10.9861	4.45847e-28	1.20139e-26
PDE4D	4933.24	0.699982	0.160837	4.35213	1.34822e-05	4.47097e-05
SCAMP4	232.09	-0.468929	0.221719	-2.11497	0.0344328	0.0588171
ARL13B	404.837	-1.1959	0.163672	-7.30667	2.73838e-13	2.22931e-12
VPS13B	1760.14	0.761706	0.177835	4.28321	1.84214e-05	5.97338e-05
FDXR	534.871	-1.27489	0.167694	-7.60249	2.90486e-14	2.55633e-13
LOC105371433	4.75837	-0.416575	0.644081	-0.646775	0.517778	0.600566
XKR8	24.1455	1.82246	0.435253	4.18714	2.82491e-05	8.8863e-05
NOL8	738.549	-0.539276	0.201206	-2.68021	0.00735751	0.0148101
NXT1	373.969	-0.594241	0.159047	-3.73626	0.000186777	0.000513399
HTRA2	505.69	0.931058	0.302244	3.08049	0.00206663	0.00468522
CLCF1	135.54	0.124635	0.327059	0.381079	0.703145	0.763914
VPS4A	2272.46	-0.391597	0.150244	-2.60641	0.0091496	0.0180178
LIG1	873.439	-2.29203	0.172322	-13.3008	2.28893e-40	1.33599e-38
APH1A	2073.95	-0.378436	0.135873	-2.78521	0.00534927	0.011099
PUM2	1810.15	-0.276849	0.200854	-1.37836	0.168092	0.235414
RAB3D	718.338	0.0809861	0.12139	0.667158	0.504671	0.58892
JUNB	2010.57	3.26939	0.24254	13.4798	2.05678e-41	1.26768e-39
BAZ1B	4354.32	-0.545792	0.0676023	-8.07357	6.82733e-16	7.01931e-15
TBC1D25	135.928	-0.522315	0.167712	-3.11436	0.00184342	0.00421565
CYP2D7	11.8579	-1.51907	0.697783	-2.17699	0.0294814	0.051228
RPRD2	1054.76	-0.631901	0.217392	-2.90673	0.00365226	0.00786546
OGFR	2309.63	0.0545127	0.185697	0.293558	0.769096	0.818183
ZNF112	336.31	1.01569	0.173659	5.84878	4.95191e-09	2.5934e-08
CDADC1	40.404	-0.931498	0.304021	-3.06393	0.00218452	0.00492814
GPX8	1437.21	-0.0278624	0.254456	-0.109498	0.912808	0.931416
GUSBP15	19.6402	-0.628061	0.408418	-1.53779	0.1241	0.18139
MFAP1	1009.53	0.443151	0.163997	2.70219	0.0068885	0.0139531
MIR4257	7.10246	-0.302411	0.66273	-0.456311	0.648166	0.716435
ADAMTSL4-AS1	46.3876	0.184725	0.291158	0.634449	0.525788	0.608148
RUSC1	1171.97	-0.678709	0.157296	-4.31486	1.59701e-05	5.22779e-05
FAM72A	336.867	-2.10371	0.205313	-10.2464	1.22897e-24	2.62614e-23
ASAH1	1795.89	1.212	0.0977014	12.4052	2.44922e-35	1.05535e-33
LEPR	56.0081	-0.438492	0.430044	-1.01965	0.307896	0.39361
ATG7	554.619	0.219166	0.0943949	2.3218	0.0202436	0.0366328
ITGAM	13.0656	2.56806	0.777892	3.3013	0.000962374	0.00232643
NES	1938.08	-1.16218	0.281252	-4.13218	3.5934e-05	0.000111028
CHM	1102.04	0.427171	0.140408	3.04236	0.0023473	0.00526018
BMP1	405.585	0.193839	0.144686	1.33972	0.180337	0.25032
DMTF1	1825.82	1.8523	0.182166	10.1682	2.75007e-24	5.76467e-23
MLLT10	1266.63	-0.140814	0.112192	-1.25512	0.209434	0.284048
TESK2	6.52734	-0.613585	0.650725	-0.942926	0.345719	0.433619
ADGRA1	5.23471	5.77232	1.59091	3.62832	0.00028527	0.000756839
FRMD6	223.951	1.79354	0.321615	5.57667	2.4517e-08	1.18475e-07
RUNX1	97.9777	1.95808	0.331514	5.90649	3.49482e-09	1.86157e-08
LAMP2	1340.51	0.202757	0.13483	1.5038	0.132633	0.192145
SNRPN	39.5877	0.998881	0.318167	3.13948	0.00169246	0.00389632
CRBN	575.801	0.634494	0.180753	3.51029	0.000447614	0.00114684
ZNF146	3016.7	-0.0523721	0.158007	-0.331455	0.740301	0.793993
PCGF2	471.872	-0.785192	0.352666	-2.22645	0.0259841	0.0458015
AKAP13	1665.54	0.685476	0.130151	5.26679	1.38833e-07	6.10881e-07
STK33	202.847	-1.17004	0.158112	-7.40009	1.36097e-13	1.13481e-12
SLC9A3R2	200.985	-0.702299	0.143431	-4.89644	9.75898e-07	3.81897e-06
RCAN3	552.282	0.219721	0.131204	1.67465	0.0940033	0.142834
MAN2A2	902.705	0.106999	0.174014	0.614889	0.538628	0.620371
FTH1P3	25.5023	-0.566059	0.394429	-1.43514	0.151248	0.214928
TPTEP1	233.296	1.62571	0.244612	6.64607	3.01023e-11	1.99851e-10
TERC	628.796	1.35945	0.217037	6.26369	3.75968e-10	2.2235e-09
DDX49	810.161	-0.0341954	0.166785	-0.205026	0.837552	0.874119
TMEM267	325.527	-0.599202	0.198199	-3.02323	0.00250088	0.00557484
NAP1L2	191.207	-0.940004	0.332852	-2.82409	0.00474151	0.00995807
TEAD1	2990.56	-0.608318	0.145929	-4.1686	3.06483e-05	9.56629e-05
CDC42SE1	2858.5	0.26095	0.14646	1.78172	0.0747956	0.116896
PLCXD2	35.5895	0.207262	0.310293	0.667957	0.504161	0.588433
SLC5A2	6.76184	-1.04582	0.728715	-1.43516	0.151242	0.214928
ATP7A	591.628	2.52897	0.190162	13.299	2.34463e-40	1.36368e-38
MARVELD2	33.6379	2.37321	0.562565	4.21855	2.45879e-05	7.81196e-05
PLSCR1	254.964	-0.687781	0.234106	-2.93791	0.00330434	0.0071874
HLA-G	19.0871	0.0548566	0.411463	0.133321	0.89394	0.916181
ZNF761	32.6975	-0.18991	0.317802	-0.597571	0.550126	0.631303
ZNF765-ZNF761	17.2669	0.261187	0.420383	0.621308	0.534397	0.61625
DYRK3	853.427	-0.669928	0.400939	-1.6709	0.0947422	0.143758
ARFGAP1	1243.74	-0.133449	0.11048	-1.20791	0.227083	0.304461
TMF1	1569.56	1.4051	0.0858605	16.365	3.40223e-60	5.97851e-58
ZNF687-AS1	53.764	0.607342	0.321992	1.8862	0.0592675	0.0950006
ATG2A	631.236	1.04277	0.15174	6.87209	6.3266e-12	4.47933e-11
DBF4	971.006	-2.13444	0.182712	-11.682	1.57546e-31	5.38788e-30
SNRK	578.779	-0.518677	0.0919205	-5.64267	1.67432e-08	8.26056e-08
GBAT2	14.809	1.18613	0.476868	2.48734	0.0128702	0.0244384
STRIP2	127.265	-1.32982	0.344811	-3.85666	0.000114946	0.000327133
PCYT1B	731.811	1.16567	0.121881	9.56399	1.13299e-21	1.95556e-20
CFAP47	354.314	-0.733242	0.249017	-2.94455	0.00323424	0.00705069
MED6	760.63	0.0157178	0.1639	0.0958987	0.923601	0.940338
SCARA3	89.3914	-1.2807	0.404276	-3.16788	0.00153556	0.0035644
ANAPC5	2426.41	-0.85335	0.194088	-4.39671	1.09906e-05	3.69965e-05
CALM3	4594.71	-0.49179	0.0915164	-5.37379	7.70994e-08	3.52095e-07
NDUFAF5	412.819	-0.93362	0.126388	-7.38695	1.50236e-13	1.24829e-12
PPP6R3	3583.65	-0.502242	0.0997007	-5.0375	4.71647e-07	1.92743e-06
MIR554	6.4712	1.42387	0.805273	1.76818	0.07703	0.119889
UBAP1	680.275	0.0776534	0.110587	0.702191	0.48256	0.568297
LTK	17.1487	3.90231	0.681915	5.72257	1.04922e-08	5.30323e-08
DZANK1	117.73	0.099441	0.202926	0.490036	0.624108	0.696319
NOXO1	3.40051	1.12164	0.892653	1.25653	0.208925	0.283407
EXOC5	3279.68	0.78292	0.139742	5.60261	2.11144e-08	1.02912e-07
SLC39A14	2763.79	-0.251014	0.159663	-1.57215	0.115917	0.171003
ZFYVE26	1199.43	0.568587	0.169649	3.35156	0.000803573	0.0019676
CELSR2	366.263	-0.651942	0.261916	-2.48913	0.0128057	0.0243328
KMT2A	2947.82	-0.171509	0.311336	-0.55088	0.581716	0.659651
HELLS	1723.31	-2.85506	0.19136	-14.9198	2.44966e-50	2.49775e-48
C6orf89	768.337	0.124122	0.152239	0.815309	0.414896	0.501838
TDRKH-AS1	18.7801	-1.12707	0.378759	-2.97569	0.00292332	0.00643061
TRIM16L	59.1044	-1.47523	0.281403	-5.24241	1.58496e-07	6.93702e-07
CHST12	341.022	-0.28947	0.108895	-2.65824	0.00785503	0.0156949
ATP6V0B	1206.06	0.443275	0.167629	2.64439	0.00818388	0.0162967
SNRNP35	161.956	-0.34702	0.174789	-1.98536	0.0471042	0.0775817
RAP1A	544.478	0.63154	0.186009	3.39521	0.000685763	0.00169674
HNRNPA2B1	11745.4	-0.34865	0.153139	-2.27668	0.0228053	0.0407155
FAM98C	256.61	-0.155204	0.117969	-1.31563	0.188297	0.259602
TTYH1	3.17486	-0.216206	1.26544	-0.170854	0.864338	0.893841
LDLRAD3	413.708	-0.234701	0.121553	-1.93086	0.0535008	0.086793
PCGF6	439.401	-1.37454	0.154878	-8.87502	6.99194e-19	9.44341e-18
CLBA1	237.59	-0.260492	0.125107	-2.08215	0.0373291	0.0631182
TYMSOS	154.166	-1.19148	0.219628	-5.42497	5.79639e-08	2.67962e-07
PRPF38B	1144.13	-0.748429	0.193511	-3.86763	0.0001099	0.000313852
EXOSC2	1492.92	-0.796814	0.164397	-4.84688	1.25419e-06	4.83807e-06
GMPPA	965.758	1.9638	0.234639	8.36947	5.78799e-17	6.58444e-16
MED26	244.951	-0.373645	0.212673	-1.7569	0.0789356	0.122405
HILPDA	1148.49	3.28077	0.599539	5.47216	4.44583e-08	2.08626e-07
PARVB	499.684	-0.682059	0.152612	-4.46924	7.84971e-06	2.69398e-05
DDX3X	14175.3	-0.278596	0.125133	-2.22639	0.0259881	0.0458035
ZNF426	6.88175	-4.00518	1.09907	-3.64414	0.000268286	0.000715574
LOC101928034	372.56	3.9873	0.403044	9.89295	4.46681e-23	8.63966e-22
SPDL1	728.594	-1.81215	0.16413	-11.0409	2.4251e-28	6.75511e-27
CAMKK2	639.607	-1.02802	0.170954	-6.01342	1.81646e-09	9.9583e-09
SOGA3	21.6233	1.71299	0.516246	3.31816	0.000906127	0.00219883
HOMER1	1309.35	2.12486	0.286571	7.41477	1.21833e-13	1.01895e-12
TP53	1287.07	0.0928576	0.105828	0.877438	0.380249	0.468239
ZNF7	663.919	-0.299228	0.079369	-3.77009	0.000163189	0.000452579
ZNF215	477.209	1.79199	0.189685	9.4472	3.48003e-21	5.74257e-20
HDHD2	192.254	-0.12692	0.180166	-0.70446	0.481147	0.566996
GRIK5	14.2813	0.732964	0.452847	1.61857	0.10554	0.15768
CAPS2	31.1203	0.0937917	0.385804	0.243107	0.807923	0.850396
WDR49	9.67252	1.11971	0.766494	1.46082	0.144064	0.206436
SLC27A3	287.524	0.856756	0.174788	4.90169	9.50145e-07	3.72968e-06
ANKS1B	227.588	0.155781	0.177674	0.876777	0.380608	0.468608
CHST11	29.5807	-0.523537	0.542464	-0.965109	0.33449	0.422086
COLEC12	7.23264	1.3638	0.769669	1.77192	0.076407	0.119032
DYRK1A	1832.76	0.167072	0.0947217	1.76381	0.0777632	0.120882
ADGRF3	13.2832	0.822496	0.537106	1.53135	0.125684	0.183396
[truncated: 14,519 more rows]
